# Supplementary material for: A Topological Map of the Compartmentalized Arabidopsis thaliana Leaf Metabolome
Source: PLoS One. 2011 Mar 15;6(3):e17806. doi: 10.1371/journal.pone.0017806 (PMC3058050; doi:10.1371/journal.pone.0017806)
Supplement: Data S1 — Raw and processed GC-TOF/MS data of primary metabolites. (XLS) [file pone.0017806.s009.xls]

## Sheet: raw
				GC/MS: Raw Data
				Fraction	F0				F1						F2						F3						F4						F5						F6
				Gradient	1		2		1		2		3		1		2		3		1		2		3		1		2		3		1		2		3		1		2		3
#	AnalyteID	Link	Quant.m/z	MF.Spectrum	F0.G1-100	F0.G1-150	F0.G2-100	F0.G2-150	F1.G1-100	F1.G1-150	F1.G2-100	F1.G2-150	F1.G3-100	F1.G3-150	F2.G1-100	F2.G1-150	F2.G2-100	F2.G2-150	F2.G3-100	F2.G3-150	F3.G1-100	F3.G1-150	F3.G2-100	F3.G2-150	F3.G3-100	F3.G3-150	F4.G1-100	F4.G1-150	F4.G2-100	F4.G2-150	F4.G3-100	F4.G3-150	F5.G1-100	F5.G1-150	F5.G2-100	F5.G2-150	F5.G3-100	F5.G3-150	F6.G1-100	F6.G1-150	F6.G2-100	F6.G2-150	F6.G3-100	F6.G3-150
1	(Lactate)-189.5	weblink	117	0.0088175	188425	222638	226026	456744	237454	334916	259287	270638	400256	220021	220467	249977	173108	185177	163649	183932	200320	271858	115976	139478	192106	241863	148569	203457	179706	208193	168352	233198	198204	325408	182533	231514	188106	170880	291818	312073	179664	305820	213303	302056
2	(2-Hydroxypyridine)-204.9	weblink	152	0.00716243	200038	265324	200420	247399	355128	396496	340606	377068	339914	435387	334160	405662	287362	351530	254754	331354	246396	326347	223088	295561	300246	271273	145088	191503	226479	305676	237645	298432	167005	119502	175727	305204	202188	262218	281400	351572	193397	301442	453222	572028
3	(Alanine)-209.0	weblink	116	0.00137011	963132	1.35951e+06	764330	1336900	1.23129e+06	1.64987e+06	1401355	1.9177e+06	1778929	1.45434e+06	1129540	1.65085e+06	1107236	1.50617e+06	1.18853e+06	1.26533e+06	1.11716e+06	1.46713e+06	810944	1290496	1.34096e+06	1.26522e+06	682559	1.01304e+06	727374	1.01558e+06	982947	1.70872e+06	801120	1120807	1189711	1.34813e+06	612734	1499082	1.81519e+06	1.55149e+06	1.28707e+06	2.23063e+06	1960464	1217354
4	(Pyruvate)-222.7	weblink	174	0.00171589	27291	42312	21747.5	46965.5	47503	73833.5	59978.5	74768	80213	103128	34165	58637.5	28682.5	45898	30080.5	48449	27306.2	42561.5	22647.5	36071.5	37566	58696.8	17134.5	27889	31139	39257.5	34117.5	49079.5	19891	37883	33340.5	44715	27550.5	43384	58386.5	72144	42383.5	79243.5	77615	122634
5	(2-Hydroxybutyrate)-226.4	weblink	131	0.0111008	14533.5	22226.8	17336.2	24270.8	22249.5	26548.2	26295.5	39658.5	29909.2	49417.5	18539	31699.5	18712	28132.5	18505	26744	15939.5	26392	16154	22345.5	23488.5	34683.5	10777.5	16968.5	17777	25505.5	21145.2	32601	12039.5	20511	20028.5	31329.5	20670.5	31137.5	30509	37180.5	34006	44610.5	65768.5	93279.5
6	(2-Aminobutyrate)-249.5	weblink	130	0.0119674	5702	8816	4605	7120	8104	12984	9342.5	15655.5	12001	16677.2	6891.5	13748.5	6705	11195	6714.5	10336	7091.5	9606	4691.5	8122	8168.5	7285	3885	6228	6843	4156.5	6547	10964	4525.5	6757.5	7091	11164	5396	7798	12729.8	17848	8003	18338	21926	28877.2
7	(2-Oxobutanoate)-252.6	weblink	188	0.00379318	6811	10622.5	6824.5	12625	9404	15672.5	12156.5	18167	16423.5	22413	7652	13966.5	8520.5	11969	7913.5	11925.5	8019	12088.5	6310	9327.75	10926	17522.2	4120.5	7156.5	9259.5	12095.5	10560.5	14952.5	5216.25	8745	11054.5	14123.2	8227.5	18427.2	20664.5	30349.2	17234.5	25759	36204.5	58316.5
8	(Valine)-272.0	weblink	144	0.00433308	275391	348018	152140	336496	359558	553956	413168	614200	588862	745893	231982	538996	255723	420418	220753	440088	444782	632928	205356	329004	349241	488348	167680	263851	276323	362865	292186	329022	208392	330176	338310	454278	261528	410733	462137	728722	461090	710358	844850	1099801
9	(Glycerol)-292.7	weblink	117	0.00239177	579398	820972	538642	908289	374317	578190	429532	326384	666472	668808	326737	338807	373492	539096	326256	388610	526017	744694	406540	515512	551946	750600	437618	627124	597184	812928	638504	455283	549625	716592	853193	1168551	717366	1.0805e+06	1.23269e+06	1.06352e+06	1.13233e+06	859826	1.11989e+06	1.46713e+06
10	(4-Hydroxypyridine)-293.9	weblink	152	0.00488158	3402.5	4868	3892.5	5892	7459	10998	7510	10792	9591	12780	6903	10225	4847	7529.5	4328.5	7020	4597	7364.5	4122.5	5953.5	5689.5	8525.5	2025.5	3132.5	4345.5	6349.5	4231.5	4232.5	1861.5	2885	4143	6072	3331.5	4973.5	6899	12929	5426	10231.5	13497	24443.5
11	(Leucine)-305.4	weblink	158	0.00195162	74494.5	139158	61024.5	113348	88968.2	169200	93594	180748	242646	175622	91302.5	168350	85929.5	121934	84789.5	139413	91548	160563	64839.2	99743.2	121973	155488	54394.5	85347	85976	109493	97270	110225	51829	118160	96267	148298	66665.5	138742	177823	177153	139304	218394	308178	462984
12	(Isoleucine)-319.6	weblink	158	0.00322966	67954	104181	58374	114316	109786	167892	121160	186262	189149	239824	86117	159883	40969.5	122074	78363.5	123726	85120.5	118919	57474.5	92313.5	102340	141712	49257.5	76924.5	79755.5	110546	85568	133246	64794	114886	95340.5	145028	80543.5	127596	174002	238772	135064	222056	301572	443947
13	(Glycine (P1.1))-325.7	weblink	174	0.00316695	290797	476858	273623	456021	348467	519597	942844	604604	442756	665983	375030	589406	352264	509580	379974	544040	317736	501647	313919	458332	535929	627366	250778	283007	426654	476686	446848	457284	218418	372742	412459	536594	368198	502775	528768	799374	457142	439526	865442	989782
14	(Proline)-339.0	weblink	142	0.00284238	198806	351404	41904.5	231957	195265	333284	170453	391650	127910	91865.8	35807.5	475034	80101.5	229486	267666	360944	399433	123228	32610.5	210368	220509	167556	141510	298378	281533	240584	396770	619570	199568	703438	500950	618686	103897	509902	1273675	1.1319e+06	654384	918574	1.78842e+06	291890
15	(Glycerate)-345.0	weblink	103	0.00358422	65819.5	99661.5	57924	131911	103870	137484	113490	178339	229467	271214	89843	138274	78487.5	90747.8	72538.5	118018	63861.5	133686	73611.5	93901.5	87409	153466	59401	99342.5	85420.5	96563.5	80373	132998	61207	111068	90538	155698	92792.5	136376	151546	232940	141200	247102	338290	353493
16	(Benzoate)-348.1	weblink	105	0.00351491	11942	18878	20304	33932	23558.5	28832.5	20954.5	26266	55022	43201.5	21649	24139	19988.5	22771.5	18238	26290	12592.5	26766.5	19230	19273	25923.2	14579.8	14657	17687	15109.5	22936.5	11277	19887	13577	16513.5	9820.5	22839.5	18440	15731.5	30183	40242	19298	44690	44275	41795
17	(Serine)-358.6	weblink	204	0.00450204	452591	475757	438214	581856	190739	508694	696687	667998	580444	575074	369936	588276	729071	527943	429298	562848	375078	604412	465972	548429	597405	483948	572247	675400	566690	553495	334677	494877	195396	470470	284730	597421	541166	547783	561529	502911	441615	622487	557693	465643
18	(Threonine)-368.1	weblink	219	0.0086083	559728	319430	318269	400710	350170	362094	335338	115930	370225	419304	313675	230668	403650	395201	320493	374404	370572	301834	285598	420930	358436	256358	262021	363005	274400	303612	432536	248504	320572	324714	478948	222636	356416	397333	457471	352103	414034	193644	343846	560000
19	(Fumarate (|Maleate))-372.0	weblink	245	0.0139999	959411	985237	258340	590412	618482	706134	746922	693835	793502	1.1348e+06	738577	618544	619955	453498	838683	868790	817074	724401	923042	1069252	324931	787156	807378	690200	964848	544638	762250	828288	531396	969782	636320	1.10989e+06	1.24898e+06	697469	912161	754766	982020	936640	897192	665518
20	(Nicotinate)-386.1	weblink	180	0.00609448	11667.5	15925.5	12986.5	27852	18348	39140	31289.5	39926	44004	53576	21254	28174	14668.5	24575	18682	27716.5	15198	23047.5	15448	18933	19819	33973.5	9710.5	16287	15499	20756	12239.5	23344.5	7688	18832	9347.5	16835	12397.5	16675	16300	20085	11179	21605	25883	36095.5
21	(Pyrrole-2-carboxylate)-388.5	weblink	240	0.0287564	10878.5	15659.5	10166.2	14022	15924	18706.8	14321	21021.5	33161	40053	22102.5	26236	16376	21508.5	13675	19501	14025.5	35241.2	18767.2	18633.5	22249	50781.5	10286	11876.5	15073.5	24921	13583.5	22213	8200	5233.5	6678	12132.5	11983	12916.5	6904	8525.5	9968	13105	6873	6905.5
22	(b-Alanine (P1.1))-395.2	weblink	174	0.0134162	16539	25007.5	15014.5	23879	21032.8	37923	23466	37282	41246.5	56918	20542.5	33527.8	21349	31173.5	24705.5	38643	20632	31681	17095	22914	29182	44213	11171.5	17958	19847.5	26011.5	22284.5	33438.2	12522.5	23208.5	19164.5	29911.5	18142	29821	38808.5	52616.5	23441	50786	63296.5	93469.5
23	(Homoserine)-407.6	weblink	128	0.180823	5039.5	7964.5	4659.5	5728	5776	8148	6330.5	9641	10042	6343.5	3771	9584.5	5133	6216.5	5439	8046.5	5657	8697.5	4983	7282	5948	10039	3757	6063	4856.5	7870.5	6123.5	10011	4651.5	5630.5	7404.5	11438	5519	10227.5	17303.5	20824.5	10290	21053.2	30402.8	24727
24	(Erythritol|Threitol)-409.3	weblink	103	0.0215436	12815	18645	16189	25785	43961.5	56916.8	49936	60941	58125.7	86072.5	24439	45991	28062.5	27299.5	20333	30996.5	11663	24800.8	12709.5	27483	24073	30851.5	9733	14364.5	13318	23561	9971.5	32338.5	10203.5	12513	17153	22459	16281.5	22644.5	25815.5	40203	23195.5	38719	53327	68439
25	(Malate)-442.3	weblink	233	0.113647	31572.5	34864	38795.5	40932.5	29262	36738	30806.5	44508	37477.5	41176.2	27613.2	32785	25342.2	34074.5	22524	34305.5	28243.5	41609	32929.5	36001.5	29215	38683.5	30983	37726	30386	35690	33820.5	36460	47170	50338	27378.5	32740.5	28743	32390.5	39444	39933.5	23779	57818	35006.5	34786
26	(trans-4-Hydroxyproline)-449.4	weblink	140	0.00668304	4380	6941.5	2787	5837.5	5657	8289	5985.5	9835.5	6952.5	4166.5	3808	11111	3776	8175.5	6041.5	9458	8323	8542	2566	7865.5	8347	9147	2798	6317.5	8471.5	10230	8787.5	14040	3529	6166.5	6768.5	9880.5	3467.5	8391	14607.5	20481.5	9345.5	17650	24996	34297.5
27	(4-Aminobutanoate)-453.6	weblink	174	0.00221766	22653	34404	19443.5	32806.5	49372.5	73908	53097	83440	85240	122576	39398	67232.5	32333	49709	32966.5	45750	29323	45141	21790	33721	39964	59979.5	14223	22936.5	24358.5	34061	26356	42081.5	17019.5	25623.5	24158.5	39039	22609	35778	41153	58101	26113.5	49573.5	68595.5	104904
28	(Aspartate)-457.9	weblink	232	0.0377191	28155	30979.5	34673	36321.8	7515.5	8751	4618	12569	7877.5	8858	12986	14778.2	12204.5	16365.5	12985.5	15463	20063.5	24862	22401.5	22381.5	22452	20418	36168	37013.5	27560	30094.8	32150.8	30814.5	59711	58687.5	45651.5	47937.5	36298.5	37912	151456	121254	79257.5	175505	93394	93886.5
29	(Threonate)-458.6	weblink	292	0.00816232	50408.5	74369.5	52954.5	80500	39666	61301.5	46520.5	72249.5	56596.5	83822	40989.5	69402.5	37847	58813	31800	52241	44558	70383.5	41306.2	56045.5	48520.5	73858.5	43113.5	66604	57599	80096	50505.5	80793	63520	91482	93166	151096	68549	104646	224345	293484	186822	304420	319578	331912
30	(Arginine)-491.1	weblink	142	0.190159	2785	2723	3574.5	4381	798	1345	897	1160.5	1770.5	1624	1159.5	1336	986.5	1693.5	860.5	1678	1987.5	3339	1610	1037	1455	2224.5	3828.5	4083.5	2904.5	2499	5814.5	4621	6859.5	7801.5	5940	5509	4518	2891.5	23454.5	19098.5	17936.5	31234	29752.5	25732.5
31	(Xylose (P1.2))-493.8	weblink	103	0.0233864	16031.5	29217	13394	25621.5	54852	95806.2	64753.5	95912	61524	163360	32347.5	58429	32198.5	43303	30639.5	33465	28222	23121	21914.5	23535.5	25652.5	50516.5	11805.5	17935.5	19906	30996.5	18205	31601.5	9075.5	9965.5	20963.5	28417.5	18617.5	28260	19559	48451.5	25854.5	33891.5	54177.5	58496
32	(Arabinose|Lyxose|Xylose)-498.2	weblink	103	0.0177896	64470.5	96752.8	95457	139634	260042	419842	254062	287800	317613	448615	166679	318757	171483	173179	134042	223636	98963	178416	58026.2	141240	148754	233380	41066	61858	45860	121530	63314	125758	33048	91693.5	64057.5	169847	77993	140908	141026	185416	95019.5	168289	189924	254098
33	(Ribose (|Ribulose))-501.8	weblink	103	0.0158513	17241.5	52677	36722.5	60976.5	96415	138685	124066	121338	198990	178425	61050.5	116330	67461.5	100764	65116	115614	43402	70383	37009.5	52707	66914	106901	16576	32498.5	32671	65774	35743.5	63393.5	16342	46877.5	33015.5	52491.5	36567	58799.5	33514	82187	38275.5	81503.5	90496.5	135337
34	(5-Oxoproline)-507.0	weblink	156	0.00288405	594530	835860	916908	953717	456284	641717	405424	703903	431418	540281	578398	671702	507376	788256	461540	602043	557472	969580	778064	633132	539863	954670	543398	758186	643406	851398	728551	644779	412068	815550	682292	770973	687520	838220	1.67502e+06	1.18739e+06	883646	809928	1.27507e+06	663614
35	(Glutamate)-508.3	weblink	246	0.00240886	213002	234169	136039	242542	11506.5	30581	28975.5	36267.5	26689	15448	32933.5	109838	60528	73127.5	76430.5	128140	203522	153678	111524	183086	125166	114967	233544	304830	264074	191054	253598	373006	371251	515646	379670	452554	299705	420834	630719	249234	373254	1132739	681758	631480
36	(Rhamnose)-516.6	weblink	117	0.0113957	50236.5	60031	48680	80034.5	156590	257432	194418	289916	302282	438556	89475.2	225671	87265.2	144080	82142	149331	58668.5	110454	55514.8	84177.5	107638	181648	28380.5	48673	40841.5	85770	30980	94204.8	27118.5	45404	44317.5	71086	46356.5	70490.5	58246.5	86163.5	44406	80557.5	85414.2	137841
37	(Putrescine (P1.1))-517.9	weblink	174	0.00218659	47244	73946	44004.5	72168	63762.5	101816	55049	111848	119204	162227	47012	83439.2	49914.5	64350.5	49833	83548.2	50692	67167	38551	57888.5	63707.5	99143	31239.5	49274.5	43228.5	70549.5	52458.5	85446.5	44725	70978.5	70288.5	95851.5	52931	76232.5	162657	158915	122718	233878	239270	391910
38	((Fucose|Epifucose) (P1.1))-523.0	weblink	117	0.0107365	82491.8	137702	86269	144011	183608	316677	301966	340396	385728	479988	168834	295741	146444	239755	147344	242742	117414	183202	70507.5	154888	163986	264678	53146	83665	100449	141304	103612	167034	55115	83392.5	98083	153614	49776	103226	105880	202614	116164	180774	212552	405493
39	(Arabinono-1,4-lactone (P1.1))-526.0	weblink	117	0.130773	3734.5	7313.5	5222	11269.5	18030	33986.5	17503.5	29416.5	30432.5	26850	9140.5	20128	6748.5	18135	8088	16999.5	5460.5	10153.5	5592	9390.5	8267.5	15633	1301	2908	7431.5	12833	5253.5	11355	2918.5	1359	4301	8163	1665	5352	6893	12943	830.5	6146	11999	18095
40	(Glutamine (P1.1))-530.6	weblink	227	0.0434888	38575.5	42868.5	28043.5	57325	3993	4851	4582	6113.5	9371	3348.5	9182	20793.5	11951	18504.5	12626.5	18466	27020	38124	28490	30457	22322.5	22125.5	45090.5	58075	44462.5	47062.5	55375.5	67087.5	73015	98949.5	63061	77942.5	63439	66989	208386	191136	166432	281922	271078	208100
41	(Phenylalanine)-531.1	weblink	218	0.00972627	64494.5	107536	66064.5	125505	86521	117355	107702	163424	166939	195853	78188.5	135930	62546	106074	64700	103044	78267	120158	64382.5	90073	90873	136764	55214	85556.5	85618	113364	86846.5	127966	71331.5	138633	106810	161602	88539.5	134690	204194	262252	174085	261066	222924	443744
42	(4-Hydroxybenzoate)-535.8	weblink	223	0.00818037	15982	28306	35720.5	46468.5	45178	39274	29388.5	23699	75480	76433	47904.5	38416.5	33180	40504.5	32399.5	32555.5	13886.5	44237.5	36518.5	33023.5	37330.5	53791.5	24429.5	27148	22937.5	41089	5696.5	20319	22359.5	6194	4013	33976	31484.5	19259	29662.5	41589	36630	53514.5	27332	21805.5
43	(Asparagine)-550.4	weblink	116	0.00587894	17302	17782	11176.5	19780.5	3750	4556.5	8381	7798.5	7101.5	5973	6407.25	9847.5	4660.5	9811	6705.5	10042.5	16084.5	13190.2	8914.5	12849.5	7290.75	8735	21443	23556.5	23445	19204	31909	47451.5	44683.6	68728.5	40022.8	31290.2	21919.2	35578	91002	112376	58396	86055	113506	107200
44	(Levoglucosan-like)-556.6-Exp		204	0.000766397	119130	185089	111331	136272	312318	443141	247311	350307	351624	261164	211417	360360	194734	269388	256562	346122	157412	162140	121444	190894	194031	183410	67713.5	115860	178762	260241	165694	203002	60703	33339	99853.5	168134	50467	149025	47009	61962.5	32801.5	76883.5	87337	124413
45	(2-Deoxygalactose)-562.4	weblink	217	0.124724	12132.5	23079.5	10671.5	49330.2	12950.5	12047	14293	45586	48849	104822	10379	14526.5	10797	16587	8828.5	16809.5	8073.5	13528.5	6949.5	9566.5	15034	17908.5	8404.5	11063	13666.5	14276.5	16393.5	30799	9033.5	13880	13916	28431	12751	21022.5	22939	55497.5	29149.5	61283	107259	96716
46	(Psicose (P1.2))-573.7	weblink	217	0.0179818	6829.5	11336	7973.5	16123	24573	17831.5	34951.5	33155.8	28869.5	27298.5	20216.5	18097	17311.5	31666	19394.5	18852.2	5811	20518.5	7319.25	14117	12042	29519	6056.5	5234.5	6523	11904	14429.5	20459.5	4954.5	11639	5415.5	15762.8	6664.5	11112.5	4321.5	9117	14585.5	10133.5	30445.5	49894.5
47	(Glycerol 3-P)-574.3	weblink	299	0.0359281	20503	20149.5	20367	25898.5	5280	16755.5	12585	34169.5	12287	10352	4534.5	20705.5	5340.5	23569.5	4457	9743.5	13869	31476	15669	9256.5	9397.5	18076.5	10380	15205.5	16354	16442.5	34745.5	48967	14226.5	92085.5	32221.5	37829	19989	36745.5	231442	317294	191314	387746	430372	456477
48	(Fructose (|Psicose))-580.1	weblink	103	0.0097577	1475406	1.71607e+06	1112367	1791584	1.65053e+06	2.4906e+06	2009549	2.62654e+06	3620474	2317559	1653934	1840860	1.42672e+06	2113624	1.83099e+06	1121561	1838121	3202976	1.49869e+06	2.65444e+06	1143090	2604491	1215545	1.56042e+06	1629486	1537520	1567787	1.10792e+06	1044224	1.52591e+06	1464631	1.42313e+06	1.32054e+06	1713658	1847535	1739680	1.25892e+06	3.89037e+06	2.20699e+06	857782
49	(Fructose|Sorbose)-586.0	weblink	217	0.0153951	443568	596160	393306	591154	779098	631675	702488	550562	338372	759272	449834	424372	570326	450482	547772	717802	537498	697562	432166	563161	482175	742262	316818	457250	507323	346507	415420	629954	299729	434166	401994	556074	392044	540582	454726	601852	428608	437544	654718	901821
50	(Glucose (P1.1))-591.4	weblink	205	0.0327506	120842	617826	411740	588214	857482	521329	705213	468752	741584	691650	678964	449268	366584	262683	364472	648895	601472	530365	314302	384193	619330	400304	420304	360800	344060	323723	510951	634143	455876	415697	281036	603594	488918	567361	409022	377093	401186	616726	147632	816442
51	(Glutamine (P2.1))-598.8-Ref	weblink	156	0.0079219	765464	830272	618258	892692	146417	235990	222876	266142	215593	172708	251424	351151	315010	444098	310752	481463	659264	688828	553236	641074	550424	595438	759368	925844	866292	831372	905372	986811	909148	1.28141e+06	1.06531e+06	1.07357e+06	924808	1060849	970355	1.05842e+06	1.14403e+06	1.31903e+06	1417072	830349
52	(Glucose (P1.2))-599.4	weblink	103	0.0181535	502938	669518	430856	614386	438480	942651	707100	1061116	1.00979e+06	1067695	768180	646944	771146	417610	620347	710956	640710	365660	510374	728920	662710	503849	312690	481354	467453	513937	370008	422246	295516	342862	469331	416914	326594	406798	381732	344529	258854	343791	398125	152436
53	(Methylglucopyranoside)-613.6	weblink	204	0.0650986	9538	16280.5	8793	11355.5	37849	120373	38497.5	100458	188770	370445	30282	51610	21466.5	45666	35484	46651.5	6581.5	115586	6181	20447	41287	23854	1971	4964	21937	28702	21181.5	34562.2	1494	2770	20656.5	20411.5	20367	19849.5	7561	11951	11053.5	5361.5	18838.5	44196
54	(Lysine (P1.1))-616.2	weblink	174	0.0837245	15784.5	24483.5	15126.5	40857.5	12194	20661.5	15080	23671.5	28607.5	23549.5	13201	23847	11449	17982	12458.5	16293	16454.5	23623	12456.5	16966	16679	22487	15303	21508.5	19712.5	23262.5	20116.5	27152	19189	30988	29056.5	31151.5	22067	33630	66025	83079.5	41141	78150	94830.5	79960.5
55	(Galactono-1,4-lactone)-619.1	weblink	217	0.0301454	17344.5	20228	16381	17934	16250	14660	31590.8	27916	33810	41525.5	21204.5	30933	16031.5	24797	13449	30047	14133	18286.5	14113.5	13461.5	19935	30604	9514.5	14278.5	15739.5	25470	16373.5	20521.5	9505.5	19071	16683	32064.5	14695.5	28766.5	42858	87906	34600.5	80330.5	114678	145269
56	(Dehydroascorbate (P1.1))-625.5	weblink	173	0.00553691	1.01565e+06	835197	893766	578220	675020	662652	700958	414077	786348	696536	969772	577190	704019	466262	881884	343190	658478	760682	768810	708494	666776	765864	977550	1.07782e+06	805390	827509	883546	634110	842810	715134	895890	971446	817097	941636	800879	898508	1135771	1.13623e+06	766503	642786
57	(Dehydroascorbate (P1.2))-635.9	weblink	173	0.00161439	174281	306988	159572	339711	420652	605215	515651	727298	635206	769069	261920	458684	225375	355788	208054	369274	213570	323394	154428	273259	283490	462312	113200	180662	282810	274247	196670	328494	138328	320697	262378	365218	172917	310330	492226	345478	419113	639745	290871	518395
58	(Ascorbate)-651.8	weblink	332	0.0463834	7274.5	12832.5	7221	11364	21101	39868.5	28385	43964.5	33283	51677.5	11621	21998.5	10132	16901	9836.5	25438.8	9098	15385.5	5165	10288.5	10293.5	16909	4557.5	7469	9057.5	13655.5	8057.5	27475.5	4426.5	13397	14234	14869	7424	13289.5	37111	37294	20414.5	38524.5	47508.5	56732
59	(myo-Inositol)-654.5	weblink	217	0.0177685	573518	318396	699906	569940	588878	634562	514870	718964	597656	760923	610529	396100	502010	510244	530222	556672	557074	588468	482968	505033	439218	467170	618634	555436	484806	625454	680106	524299	604378	542210	573792	458839	680997	355024	659924	332633	460400	222942	660134	335068
60	(Tyrosine)-659.1	weblink	218	0.00663057	32698.5	45702.5	34958.5	74957	41988	80168.5	49907	81789	97087	99821.5	43818	72724	33503.5	57779	34787	61084	42697	65259.5	33581	44195	38588	80894	26812	33411.5	34226.5	32596.5	46039	66177	30245.5	60918	45900.5	88235.2	34002.2	68828.5	116613	143150	97709	142635	172074	217552
61	(Sinapyl alcohol)-662.4	weblink	253	0.0826554	2993	5683	3466.5	6348.5	8319	13704.5	12643.5	19703	22785.5	34752	6590	12355.5	6834	11506.5	7004.5	12725.5	3545.5	6725	3901	5767	7065.5	9291.5	1612	2925	3019	5329.5	4027.5	7959	756	2133.5	2313	4209.5	2618	6209	2722.5	3967	1470.5	3932	4928	8575.5
62	(N-Acetylgalactosamine (P1.2))-675.0	weblink	205	0.0685238	8916	11261	6300.75	7936	20955.5	30692.5	28850.5	34877	15063	48396.5	18837.5	15479.5	12277.5	18269	12695.5	17993.5	8588.5	13474.5	10493	12706	13493	20931.5	5795	12526.5	17936	13502	10922.5	14421.5	4184.5	4451	7051.5	18238.5	14559.5	10614	12462	19699	6272	13438	25369.5	11984
63	(N-Acetylmannosamine (P1.2))-680.9	weblink	205	0.129685	5200.5	5302.5	4456	6208.5	13789.5	14933.5	9085	18872.5	16702	40799	5879.5	13400.5	5231.5	7707	2511	12623	6514	6165.75	6823	7537	717	10112.5	2620.5	2575.5	6872.5	7067.5	7270.5	7233.5	2422	11280	5510.5	10072.5	6364.5	8115.5	9435.5	13265	4628	8007	10965.5	17485
64	(Hexanoate)-206.6-Exp	weblink	117	0.0208369	25854	39033	25831.2	33449.5	50348.5	62144	48697	49187.5	59853	87084	47295.5	47708.5	50963.5	50119	46876	57248	28550.5	48227	32094.5	56923.5	48490.5	86063	24287	28692	30161	30818	30047.5	62760	29398	11555	12042	37040	7563.5	38255.2	41818.5	96522	47118.5	68093	71229.5	48160.5
65	(Phytol (P1.2))-716.5	weblink	143	0.0314658	14022.5	18015	13078.5	16374	9320.5	15432	8572	21709.5	9874	6443	3585	12537.5	4498	9540	6271	7484.5	13009	18063.5	8775.5	10882.5	8276	13757	8490.5	13590.5	11922	15573	19938.5	27703	12615	28977	30104.5	28689.5	12774	27516.5	60684.5	93231.5	41928.5	105140	147671	263907
66	(3-Indoleacetonitrile)-724.0	weblink	228	0.0056678	11615	23958	12410.5	25764	31823	51505	26273	58581	92638.5	100032	20663	41017	13970	34633.5	18179	29615.5	15236.5	30048	15109	20907	24501	45470.5	5889	11063	15322	23467.5	16663.5	26391	6078.5	24926	15296	22718.5	9533	17241	18616.5	28345.5	14362.5	25097	44174	60617.5
67	(Spermidine)-724.8	weblink	144	0.00224005	67175	106064	54537	128160	79993.5	128289	139142	223444	168423	199565	49716.5	141279	62292	112727	64346.5	106784	77875.5	86677.5	49761.5	85046	81303	111378	54893	87455	97567.5	109075	94382.5	158806	59367.3	112921	107140	203396	93750	161706	346404	455036	225006	406574	563457	633156
68	(Phytol (P1.1))-734.1	weblink	143	0.00423384	229996	314115	174912	364781	102586	173596	119766	196136	161790	201616	102738	208678	77028.2	164724	78945	124176	184819	265056	141746	167928	121092	238713	167791	255312	238052	299763	290652	414560	230379	611525	447970	588342	302266	493246	1.12958e+06	1508651	900888	1.54724e+06	2382697	1.70233e+06
69	(Sinapate (P1.2))-752.8	weblink	338	0.0482804	34847	56638	33435	31155.5	99270	133790	121102	167460	138961	166390	83527	113138	70434.5	94079	48619.8	106102	46638	78149	55177	36467.5	71181.5	109988	22333	33181.5	28130.5	37722	45834.5	67602.5	13255	14484.5	15668.5	42375	17829	37215	12660	1740.5	20416.5	4304	43434.5	55585
70	(Tryptophan)-791.1	weblink	202	0.0230956	5738	5117.5	6931	14317.5	4183.5	6836	4502	6958	8090.5	9224.5	4824.5	8747.5	9906	7836	4929.5	5647	6286.5	13770.5	7894.5	6640	6474.5	10761	7274.5	10541.5	8709	13311	10567.5	15298	7466.5	16062.5	7690.5	20475.5	11341.5	14076.5	36462	56142	42809	55589	53906	79117
71	(Sinapate (P1.1))-817.9	weblink	338	0.0109568	129152	163914	118740	183092	208770	188182	174846	204600	204675	243864	168506	114033	148894	207454	140074	154503	148686	149650	136130	148468	164380	152668	77505.5	111538	155694	176164	153996	161998	71168	124206	104250	133330	101076	133770	114215	116946	85748	140651	158788	195999
72	(Sucrose (P1.1))-841.4	weblink	217	0.0292099	277901	577990	541460	303094	800371	651586	520942	418329	418958	443836	348414	313065	552266	675824	368198	519404	279008	262238	307842	629048	463211	89484.5	659523	406507	341800	682675	617274	307139	425036	332661	706172	385722	438614	255155	391810	307048	375154	481018	261348	158134
73	(Lactose (|Lactulose))-858.6	weblink	204	0.114607	6629.5	4293	4753.5	4828.5	17680	35050	26154	26571	30381.5	58993.5	23178	19508.5	14879.5	13805	12044	28759.5	9656.5	9836.5	3193	26836.5	11478.5	20403	2916	2587	6834	13285	4871	6278	2045.5	3166	29890	21357.5	5234	7303.5	7055	24682	12052	10364	34399.5	7286
74	(Cellobiose)-862.3	weblink	204	0.01599	3090.5	7183.75	2791.5	7010.75	8833	13731.5	7714.5	18958.5	26801.8	18271.5	7239	10838.8	5901	10198.5	5690.5	9878.5	7833.34	9553.25	5970.25	7035	7943.17	10283	2065.5	3617.5	5358.25	7901.67	4782.25	8925	2376.25	4604.5	3708	8252.83	3114.5	7908.75	7594.75	7291.75	3472	6963.25	4773	12540.2
75	(Glycine (P2.1))-228.1-Exp	weblink	102	0.000603609	13184	22391	13529	20418.5	18209.5	28013.5	17412.5	30869.5	22115	32313	13864	25012.5	16100	22703	17057	24089	17188.5	20306.5	12116.5	18327.5	20957	28172	8510.25	16579	18971.5	20131.8	20674	26303	12529.5	18088	19331	27745.5	14619	26367	40568.5	49532.5	17679.8	44824.5	50699.5	69140.5
76	(Maltose|Laminaribiose)-871.0	weblink	204	0.0115554	9430	11688	9869.5	14945.5	8050	18431.5	14793	13690	7553.5	26218	8131.5	16106.5	7900.5	15866.5	6312	12399.5	9538	13704.5	10280	11089	9962	20103.5	6750.5	9829	12336	11659	10866.5	17616.5	7474.5	10034.5	13370	24500.5	10104	16159	25722	38562	25022.5	45641	39535.5	54169.5
77	(Maltose (P1.2))-880.2	weblink	204	0.0437731	36329.5	37146.5	35788.5	62991.5	113932	87155	143360	145117	121808	154816	74096.5	107072	65239	77037	59174.5	103988	26324.5	41750	27756.5	73982	76782.5	89129.5	17607.5	50220.5	29812	55783.5	25466	72206.5	20508	35984.5	45287	52315	31094.5	43251.5	36283.5	57817	25076.5	41961.5	63069	112266
78	(Lactobionate-like)-891.7-Exp		204	0.000279801	42511.5	36599.5	31868.5	35571	17761.5	36159.5	40053.2	48250.5	27652.5	24504.5	23513.5	42685	22101	45848	14248.5	32002.5	31715.5	57098.5	41984	19923.8	27446.2	30442.5	27406	36316.5	29580.5	33454	66541	69621	22842.5	14920.5	25425	42702	37371	45761.5	57168	71259	68908	67843.5	84462.5	80612.5
79	(Docosanoate)-904.0	weblink	117	0.0018817	30012.5	34957.5	40201.2	46046	34571	42108	38869	37189	50525.5	45958	40231.5	38426	26118.5	39896	28670	37626.5	29569	45305	38756	30920.5	31717	50907	25710.5	32764	32205.5	41013	19607.5	37079.5	22317.5	6943.5	7190.5	37014.5	34833	31274.5	40929	77054.2	78481.5	53088	50820.8	24601
80	(Gentiobiose (P1.2))-909.7	weblink	204	0.0384594	4519.5	8243	6800.25	11029.5	9083.5	18021	12475	14625.2	15913.5	22775	7854	15571.2	9821	14669	9312.5	12383.5	7601.5	9297	7746	10994	10341.5	15335.5	5716	5885	6577.5	14377	9493.5	15847.5	5611.5	3889	5359.5	11206.5	4599	9963.5	5481.5	14405.5	5796	10118	14849	24169.5
81	(Melibiose (P1.1))-914.3	weblink	204	0.0194581	4890.5	9199	3932	8177.5	13264.5	21437	18014.5	32447	20471	33085.5	8286	16720	9208.5	14135.5	8177.5	11104.5	4385.5	9332	5277.5	9729.5	8946.5	11859	3881	5675	4975	6491.5	3498.5	9459.5	2971	3253.5	3641	10041.5	3741	7899.5	11547.5	17065.5	11741.5	16368	20227.5	13779
82	(Galactinol)-940.2	weblink	204	0.0041553	94620	138580	97130	151398	113636	174900	143136	222850	130511	204244	114927	185716	114407	172634	83258.5	135543	113772	174105	104446	153871	115830	175624	74830	112872	133136	179637	113290	174972	76451	98227	139052	224900	99411	160332	216153	288160	139470	305307	275725	319446
83	(Tetracosanoate)-963.6	weblink	117	0.0014604	56957.5	64353.5	51390	73458	60596.5	68257.5	58905.8	78229	98295.5	90522	63012.5	69153.5	47202.5	64147.5	46146.5	60576	51590	75121.5	58581	50107	52763.5	76144.5	42697	48384	50599.5	58550.5	40426.5	67562.5	30685.5	19490	21002.5	54007.5	49279	53350	71789.5	87052.5	68324.5	88275.5	96304	69215
84	(3-Hydroxypyridine)-283.0-Exp	weblink	152	0.00158669	13395.5	18766.5	16529	20982.5	27129	38487	26969	39361	35674	46586	30052.3	27859.5	18646	25430	19701.8	24118	14857.5	23285	15188	19165	20346.5	30064.5	10906.5	13448.5	16704	26781.7	15499	19742.5	10680	8547	14409.5	23822	15274	18816.5	28983	58820.3	40219.8	67031.8	50439.5	77805.5
85	(Raffinose (|1-Kestose|Inulotriose))-1033.3	weblink	217	0.0232207	110148	172550	117672	208148	213450	303906	285864	411079	315558	340360	203714	325522	204016	316390	149316	241602	152310	233826	158354	240514	195570	297916	80766.5	127286	182242	249314	145623	216484	78900	111650	153644	229809	110238	169128	149700	201272	127230	223694	223991	280519
86	(Ethanolamine)-284.0-Exp	weblink	174	0.000590413	51753.5	67563.5	24193	71338.5	48669.5	77963.5	61269.8	89035.5	83837.5	114350	51212.5	94081	37512.8	78952	51332	57018	61932	82872.5	50173.5	69265.5	72463	44962.8	44382.2	50486	71281	59341.8	73499.5	95665	37555	71419.5	69393.5	93487.5	55680.5	85837	53601	83229	110172	72855.5	109838	150242
87	(Octacosanoate)-1072.0	weblink	117	0.0051387	8648	10555	10708	14694.5	11679	10895.5	9581.5	8695	18072	17688	10807	11737.5	10302.5	22881.2	7719	9348	6130	15558.5	12857.5	10895	9915.5	14408.5	7956.5	10154	7569	11605.5	5558	9802.5	5328	5771	3399	10705	9009.5	7489	12491	18925.5	14710.5	17963.5	11326.5	6613.5
88	(Urea)-340.8-Exp	weblink	171	0.0139281	24592.5	30410.5	37448.5	44005.5	33600	43951.5	36789.5	41454	40332	44339.8	19632.5	41725	16570	31798.5	24926	35100.5	29635	28926.5	20823.5	31829	32542	28484	21790.5	28411	29979.5	35627.5	28744	34380.5	28877	76495.5	39372	37244.5	21323	37100	47318	53624.5	34124.5	41807	41707.5	74152.5
89	(Trehalose)-876.1-Exp	weblink	191	0.000999024	45009	73217.5	53999	99249.5	72942	118050	96630	145287	119166	145754	61856	108847	64066.5	102940	40540	69716.5	46558	90646.5	54038	83072	62810.5	103540	37840	60609.5	85343	121504	53910	103168	42015.5	72753	116908	189090	62096.5	101066	127558	184407	124461	140260	178410	250651
90	(Campesterol)-1107.3	weblink	129	0.00404353	7447.5	11508.5	5149	10616	16188	29728.5	24184	38206.5	23462	38111.5	7862.5	17895	7478.5	13603.5	5669.75	10696.5	7050.5	7367	4623	7818	6133.5	9936	1885	3550.5	5656.5	6509	4787	7546.5	1442	3146.5	4159.5	1213.5	2033.5	4985	2379.5	5014.5	1737.5	2975.5	6697	10363.5
91	(Triacontanoate)-1121.7	weblink	117	0.00739037	4665.5	5936.5	4282.5	6905.5	5950.5	6954	6081	4397.5	9774	9842.5	3710	7219.5	4326.5	8365.5	3460	5026.5	3161.5	8122.5	4061.5	5376.5	4350.5	6957.5	2910.5	4655.5	3513	5358.5	2919.5	5775	2415.5	2992.5	2388.5	5336.5	3586	5456.5	7890	11599.5	7912	9593.5	7728.5	3798.5
92	(Sitosterol)-1128.3	weblink	129	0.0170787	69133	92439	38521	77018.5	112717	211475	171625	267944	160470	243394	54238	131707	55452	100260	41105	86758	63347	75136.5	36942.5	57939	52907	77718.5	20960	38384	49977.5	60746.5	46968.5	81739.5	18176.5	36989.5	34434.5	53633	32529.5	48160	16817.5	22024	10280	23726.5	25886.5	48368.5
93	(Hexacosanoate)-1018.9-Exp	weblink	117	8.36931e-05	33613	50337.8	31295.5	44811.5	38284.5	50441.5	49246.5	58486	65258	67414	34448	41819.5	27958	42190	27481.5	40115.5	28724	43063.5	33775	30915	30543	47827	21630	26719	27678	35573	27049.5	41241.5	16381	19076.5	13960	29593	26773	31475	41187.5	50434.5	37606	50401	65331	55100.5
94	(Unknown)-203.4-Exp		89	0.0143162	57240	53757.5	10435	70895	18309.5	17253	24640	29958.5	12192	6005	19753	23124.5	19318.5	23467.5	19587	21775	33267.5	30032.5	32287.5	28072.5	18894	28193.5	48861	54108	50482.5	39473.5	60940	42857.5	131673	219504	99964	90312	63424	79362	369192	352548	251050	495928	316930	265356
95	(Unknown)-217.5-Exp		85	0.00230961	5837	8912	7877	15671.2	13889.5	15913	10772.5	9625.5	17160.5	7377	11727	9212	10263.5	9849.5	14794.2	12248.5	5825.5	10605	11821.2	9330	8586.5	9843.5	5054	6483	5502.25	7884	3775	4207	4680.5	1320.5	1753.5	4429	4174	3858.5	3288	3545.5	1882	3130.5	1565	1142
96	(Unknown)-231.5-Exp		85	0.0176548	4517	6294.5	8615	11061.5	9899.5	10051.8	7386.5	7850.5	14057.5	5592.5	8162	7393	3786	8320.25	9731	9139.5	3297.5	8384	8968.5	7219	6519	7818.5	3723	4519.5	3811	6115.5	2626	3094.5	3435	1381	1872	2597	3754.5	2834.5	2166.5	2318.5	407	3238.5	467	177
97	(Unknown)-234.5-Exp		140	0.000272597	322476	378120	184976	244229	841622	912104	721648	1061948	728584	1.34718e+06	456759	779597	547884	626941	521452	769956	299532	305686	282878	603666	603550	727489	146156	192489	360029	453880	310473	266610	98631.8	121528	216850	341006	159677	320632	145378	175032	107857	163306	198070	267770
98	(Unknown)-236.8-Exp		102	0.000751432	41081.5	39437.5	91590.8	42030.5	48493	60834	59499.2	50597	82687.5	127520	126084	48298.5	70321	72129.5	40359.5	45798.5	36457.5	83612	99561	46674.5	62736.8	81689.5	49717	35841.5	40295.5	47655	38884	39706.5	37759	28218.5	29810	26744.5	68685	33664.5	14117	11720.5	37595.5	23726	9920	15645
99	(Unknown)-245.9-Exp		177	0.00246404	3429.5	5487	3595.5	7315	6249	9055	6796	11318.5	12116.5	13712.5	4848	8033.5	4537	7079.5	4595.5	7300.5	3909.5	6154	3450	5237	5813.5	8510.5	1985	3718.5	4074.75	5742.5	4051	6562	2594	5025	3908.5	6830	3854.5	6039.5	8597.5	13297.5	6711.5	12402	21914.5	23920.5
100	(Unknown)-274.9-Exp		154	0.014637	4947.5	6018	7506.5	8417.75	8748	7445.5	5168.5	7461.5	9936.5	13588.2	8708.5	8977.5	6241.5	8487.5	5009.5	7040	4915.5	11132	8591.5	6588.5	7129.5	9389	4441.5	7462.5	5213.5	7466.5	10843	8155.5	3484.5	4128.5	3300.5	5583.5	5237.5	6389.5	7198.5	9142.5	7909.5	11123.5	9316	10274.5
101	(Unknown)-353.8-Exp		100	0.00786186	15691	40307.5	44832.2	24460.2	212242	250213	112270	308612	247558	391872	134275	110043	35727.5	93515	53967	62717	19006.5	81608.5	34247.7	41029	57914	125306	6396	16110	13183.8	33875.5	8409	15396	8082	6157	5516	20950.8	9494	10263.5	16359	36694	7522	46053.5	18277.5	28378.5
102	(Unknown)-361.8-Exp		113	0.000478054	196170	327107	501066	1.29695e+06	225389	266750	98458.5	142748	545327	49546.5	225840	262894	70128	155300	326191	416645	360737	400357	385515	223806	112434	407908	310932	457511	388466	346748	100302	487472	373170	1.07125e+06	596375	337092	207358	279049	793668	774094	274236	1036788	1078220	902848
103	(Unknown)-368.9-Exp		110	0.0131459	73976.5	156003	152960	140990	204160	136920	159472	144144	163494	207736	305870	123852	174670	172210	143897	94421	63545	135321	172866	114934	123758	69313.5	68593	81437	72523.5	101339	38977.5	45241.5	45266.5	13448	28523.5	61497	73296.5	51591.5	44484	44369	31301	64367	13615	12346
104	(Unknown)-375.6-Exp		100	0.00365803	20711	27369	22217	35055	35574	64223.5	40096	83956	56986.5	60554	19191.5	34014.5	6147.5	34372	17179	32819	16036.5	11656	17177.5	23081	20500	31202.5	14391.5	10409	16093	18616	14375	20646	15563	23068.5	23460	17983	15444	24398.5	39639	33524.5	28739.8	52647.8	20550	13449.5
105	(Unknown)-389.0-Exp		110	0.000465584	45272	61011.5	78358.5	64714.5	87776	86952.5	86928	82787.5	83943.5	109052	97099	82446.5	92054.5	88960	78766	72530	40890.5	84642.5	87190.5	69647	71803.5	93232	33728	47376.5	44598	68656.5	25850	30021	25244.5	8889	16009.5	44597.8	42304	26501	27015	32660.5	17743	40742	8874	11015
106	(Unknown)-396.4-Exp		156	0.00176855	11147	16131	19458	16021	21242.5	20290.5	16915	19116	20274.5	24630	21478	19746	22354.5	22330.5	18229	18218	10590.5	21484.5	21271.5	17416	16720	23129	9858.5	11957	11439.5	16633	6502	6629	7992	3593	4170.5	10762.8	11215	7946	7005.5	8061	3290.5	9726	2071	1670.5
107	(Unknown)-401.7-Exp		171	0.000639553	127018	174050	150456	191100	217333	262322	259560	296654	294725	355870	213600	265790	230250	258967	173407	220924	146525	239540	159266	205520	185580	256826	77455.5	119193	140916	215144	110996	152513	68786	143214	116482	179694	101214	142914	217690	287248	154330	278742	265734	313066
108	(Unknown)-428.5-Exp		194	0.00416289	12768	20335	13720	19451.5	10765.5	16065.5	12658.5	17790.5	15118	22451.5	10360.5	16099.5	8508	12763	6281.5	10020	10338.5	18510.5	9062	11606.5	13795	16843.5	8673	12364	12029	21054.8	12413.5	19752	10306.5	17971	19636.5	30743.5	18382	26268.5	46895	74543.5	31699.5	73887.8	98362	105216
109	(Unknown)-431.7-Exp		171	0.00160881	6615	9099	10372	43969	7052	8277	5372.5	8627.5	33662.5	662	10738	11280.5	2528.5	3824	13075	14782.5	15128.5	10103	12604	5326.5	3269.5	5541.5	7986.5	11637.5	10983.5	5483	10996.5	11796.5	8174.5	77183	30103	4528	3779	5539	26697.2	12491	10004	19404.5	20218.5	25391
110	(Unknown)-452.3-Exp		128	0.00322287	13586.5	24721	14051	25980	6431.5	12945	6153.5	15598.5	12663.5	13974.5	9734	16091	9503	15824	7815.5	14062	14909.5	22521.5	10615	15450.5	13336	19825	11299	14252.5	18289	24645.5	20497.5	28867	11363.5	20720	30093.5	48810	18842.5	28036.8	90122	123204	64883	124458	122568	233303
111	(Unknown)-560.9-Exp		217	0.00101399	367353	573813	460704	482498	757010	402134	417021	563972	1.05102e+06	1431883	785107	847834	760730	1.02555e+06	678440	970897	540068	767268	567732	749829	776126	792570	260072	378414	450851	755144	431704	746322	190958	174898	262074	418152	342268	483291	275558	369696	177788	336752	526574	702375
112	(Unknown)-605.8-Exp		95	0.00404549	356916	539054	315028	526207	218622	389439	276035	602925	497379	488620	258686	415826	199826	344193	148976	255445	313448	492030	220200	310280	326430	514413	242576	388182	374896	559008	348530	532850	322092	372590	560872	764378	446145	689742	907832	770288	720752	1017508	791481	431636
113	(Unknown)-608.3-Exp		117	0.00386684	32275.5	19339.5	36660.5	38150	30929.5	47102.5	35771	72502.5	29256	33235	27252	29444.5	19671	31933.5	19578.5	18810.5	19638	43145.5	37127	28883	15068	27053.5	19069.5	21571.5	19962.5	17066.5	24598.5	37354	12848	8857.5	9866	23914	12904.5	19732.5	24116	39023.5	25166.5	45303.5	32864.5	18993.5
114	(Unknown)-618.8-Exp		95	0.0019203	115940	182253	109544	143121	95308	140756	109594	150937	119750	192983	86166	158023	72925.5	121348	54424.5	94513	111825	174657	68764.5	109824	120568	181246	78925	126948	123372	186134	109993	196087	102417	113007	174264	334118	141740	247888	424631	611826	338916	507301	531348	588992
115	(Unknown)-627.1-Exp		95	0.00137047	192271	355372	180146	228412	163404	267290	181329	213537	163561	317765	156855	240057	115150	193037	87323	155085	135339	276892	115414	182939	193490	312324	132582	207324	203490	322292	177174	303312	174020	166040	282902	530658	230993	406587	587666	774360	613000	726637	874716	711434
116	(Unknown)-731.5-Exp		204	0.000511884	84385	82304	65371	58164.5	33632	82262.5	64497.5	101781	62278	69836.5	39690	90668.5	45586	99721	22774.5	60705	72667	113211	69407	43938	53110	72244	60905.5	79729.5	64607	76314	155786	139894	55644.5	20761.5	68456.5	94888.5	85751	100969	105926	117440	102244	101658	133426	88264
117	(Unknown)-738.0-Exp		103	0.0007853	58239	80172.5	43184.5	90367	58206.5	83756.5	64404.5	98716	101698	116395	44071	86462.5	37390	67789	43336.5	74221	58354	85165.5	47672.5	50981.5	66837	101894	37743	65355	58304.5	77732	98015.5	128259	40727	106126	91952.5	114387	65258.5	116145	217012	299151	146606	264182	535561	531862
118	(Unknown)-752.3-Exp		204	0.0067675	171110	242770	172969	332612	228726	312027	239103	433942	548016	550552	163862	311938	165392	248464	179362	278900	145577	247052	154914	196186	191954	285165	140186	202332	184634	188021	154961	243741	130512	310830	169424	264046	174914	253040	298478	396144	188505	352582	460354	586722
119	(Unknown)-768.9-Exp		204	0.00232709	15079.5	31914.5	19274.5	32387.5	58894.5	85260	66618	113926	112766	151646	40675.5	40327	37386	59311	34021.5	57925.5	24992.8	44235	23902.5	33367	38706.5	65592.5	12100	20631.5	25061	35609.5	23848	40332.5	11592	15347	18070	31827	17837.5	28363.5	26820.5	40334	22050.5	35747.5	50335.5	54590.5
120	(Unknown)-983.6-Exp		204	0.000620982	433853	580558	455148	683040	621953	819061	819240	631152	735535	800752	596992	577046	614198	622302	555573	779974	537141	737166	548468	687506	696695	699074	331033	416460	612908	542348	606563	813451	320198	502462	558390	770540	503582	704789	594752	482168	633392	582999	522496	500756
121	(Unknown)-1005.5-Exp		112	0.00137415	4007	7585	10226	90658.5	5719.5	5125	6837	2003	57427.5	965	3789.5	5754	4841	2068	8179.5	11812.5	12704.5	6727.5	7080.5	2820.5	1737	8134.5	7555	7149.5	11361	6634	882.5	11770	10577	116324	46077	5440	2607.5	5803	59803.5	14014.5	7478	26560.5	40928	34002
122	(Unknown)-1134.4-Exp		133	0.000395154	2260	2780.5	NA	1882	5164.5	9836	5440	9452.5	11334	17089.5	4055	9832.5	3544	6843.5	5960.5	10987	5667	6647	3088.5	4632.5	6862	10902.5	2628.5	4808.5	3212.5	3918.5	6366	9975.5	3285	6710.5	5535	6500.5	2855.5	6253.5	12239.5	17318.5	8701	13128	13269	18925
123	(Unknown)-1172.5-Ath		204	0.000185006	13329	16339	5664	13702	3801	7537.5	5209	13302.5	6839	7895.25	3520	13073.5	2829.5	13471	2012	4458	9679	21454	7211.5	5014	6363	9484	5792	12169.5	8869	13526	38949	29089.5	12112.5	25325.5	34687	32201	14294.5	25428	54468	74936.5	50113.5	59003	78544	82363.5
124	(Unknown)-1200.7-Exp		647	0.000320789	4087	5269	2083.5	5509	2247	4325.5	4646	6058.5	5511.5	8345.5	4101	8943	6097	11312.5	4070	7294.5	12194	14767.5	4746.5	7480.5	7050	10302	7652.25	14217.5	6810	9805	9747	9065.5	10658.5	31290	16430.5	12288	6383	11285.5	15338.5	23319	5496.5	5279	7865.5	10837
125	(Unknown)-273.1-Ath		188	0.0111025	4195.5	6924.5	4272	10805.5	3083	5354	3588	8241	7047.5	5919.5	3133.5	7412	2906	5848.5	4588	5955	4759	6981	4089.5	5073	4952.5	8088	1807	5201.5	6305.5	6939	5121	9603	2887	11442	6257.5	9263.5	4743.5	7851.5	12113	16359	13898.5	10355	19454.5	30131.5
126	(Unknown)-287.8-Ath		89	0.00026257	62474.5	86217	55324	138604	44282	60410.5	42510	100734	77349.5	109632	36128	65295	36217	52548	29189.5	41126.5	48713.5	82495.5	29647	47945.5	54482.5	70591.5	41318	47724.2	50099.8	97135.2	59868.5	103914	70160	104912	127822	158007	82819	134471	170424	311864	332401	353524	390962	746954
127	(Unknown)-304.0-Ath		89	0.0108202	8073.5	11246.5	7096	13071	12823.5	25817.5	21417	33068	32040.5	39769.5	7454	22873	8776.5	19264	8172	19258.5	7197	13278.5	8483	8846	11799.5	16186	3600	5675.5	9061.75	11551.5	7448	11999.2	3572	10300	8364.5	18812.5	7444	12495	25626.5	22064.5	20173.5	35586.5	40903.5	63460
128	(Unknown)-309.4-Ath		198	0.0057878	6926.75	9234.5	5160	8945.5	12638.5	12987.5	14497	16379.8	11982	19283.5	9615.5	11803	4992	13379	10756	14961	11196	11244	8890.5	12325.5	15557	15440.5	5109	4627.75	11074	12105.5	10501.5	16537	3047.5	5863.5	9737.5	10063.5	4564	14228.5	5876	5836	2692	5656	7763	14188.5
129	(Unknown)-316.9-Ath		89	0.00258055	5462.5	6555	4737	12589.5	12985.5	10868	12271	24510	33902	36588	9426.5	15929	8649	13297	9401	13940	7355.5	11031	6554	9334.5	9770.5	12323	3240	5074.5	7665.5	6120.5	7820	12329.5	2909.5	4631	6859	10423	5838	9529	8951.5	11614.5	6203.5	10229	15184	23442.5
130	(Unknown)-321.1-Ath		150	0.00753816	59933.5	85702	73784.5	112677	16364	23739	27369	33630.5	14953.5	17620.5	17950	36421.5	20845	30512.5	10869	19720.5	30062	37198	22088.5	38216.5	20280	32690.5	19041	27489	40964.5	49529.5	23618	32836.5	25640	40455	67354.5	93483.5	19960	32945.5	78545.5	121508	89309	162481	38284.5	73378.5
131	(Unknown)-346.5-Ath		157	0.00381204	8871.5	13965	13647	17379	6432	8404.5	5377	7153.5	12951	15411.5	8585.5	11681	8531.5	11083	7055	13702	6042	16189	9334	10419	10998.5	16189.2	8357.5	12206.5	9855.25	15605.5	8134.5	16544	10618	4002	5164.5	28454.5	15427.5	17747	40735.5	70440	54487.5	64011.7	74264	74796.2
132	(Unknown)-348.8-Ath		174	0.00417724	2904.5	4680.5	1980	3831.5	8062	14370.2	9280.5	13688.5	12716.5	22743.8	5855	10383.5	5413	7891	4670	8702	4491.25	6162	3075	5901	6715	12455.5	1445.5	3558.5	3571.5	5122.5	3670	5965.5	878.5	653.5	2561	5295.5	2139.5	4146.5	1982	3163	1372.5	2648.5	3272	8030
133	(Unknown)-355.0-Ath		217	0.00154176	10565	14876	13930.5	15852.5	17672.5	20514.5	23621	35142	38890.5	50340.5	17705	21592	18558.5	21455	12406.5	15782	6533	20960.5	9666	13366.5	14307	25538	4467	9414	9566.5	12113	8850	12867	6525	2352.5	4259.75	11483	11065	9965.5	11327	18008	15710.5	22324.5	16945	20870
134	(Unknown)-376.0-Ath		245	0.00237181	17372.5	24100	28585	32662.5	28362	38433	47009.5	57641.5	67674.5	59693.5	24893.5	42281	26330.5	52039	25679.5	42166.5	25118	22597.5	17279	36455.5	36995.5	25408.5	14587.5	23192	18898.5	32469.5	23014.5	43919.5	13879.5	33111	20509	35103	22059.5	10848.5	47322.5	78761	40520.5	80054	66390	155984
135	(Unknown)-401.2-Ath		196	0.00553573	62621	114972	74305.5	117438	59420	96076.5	67065.5	110646	106651	153186	59502.5	89923	52785.5	76563.5	43360.5	76639.8	57994.5	114196	51152	65488.5	70267.5	119878	51101	73603.5	66961	103918	75907	114583	47879.5	78209	97058.5	142420	97690.5	138637	179506	273208	130622	304212	352871	370510
136	(Unknown)-412.8-Ath		101	0.00188887	228197	210562	151827	383606	177184	202409	211791	251749	244248	251558	230045	219713	223431	296034	204054	290546	249278	365718	203764	278952	278694	408103	89297	285770	102274	391051	241551	361099	267632	425075	33549.5	359621	188916	533167	600736	705659	657814	758616	466940	515646
137	(Unknown)-418.2-Ath		112	0.0011165	3928.5	7878	5463	10708	7378.5	14147.5	10557.5	16392	13129	20537	8110	17946	7646	9874.5	5141.5	11468	4357	10139	4810	8129.5	9217.5	14368.5	2890.5	4909.5	6296	8976.5	6958	8263	3006	2667.5	6346.5	11189.5	5446.75	8814	10116.5	16839.5	8009	17164.5	6662	33318.5
138	(Unknown)-419.1-Ath		103	0.0003403	18949	19898.5	17536	21771.5	20277	43063.5	23188	42849	49290.5	94066	7395	33760	11126	17235.5	8433.5	15948.5	9408.5	23207	10006	14077.5	15674	23679	9311	13913	12113.5	16157	12342.5	27806.2	16022.2	19216.5	22269.5	38621.5	21576	33644	63091.5	218552	55934.5	83603.5	1078661	392482
139	(Unknown)-426.5-Ath		131	0.00872207	46677	74613.5	52426.5	68653	110369	206496	171770	293876	234916	336984	90844.2	177466	66635.8	127257	68358	104254	69898.5	114945	52307.5	75031	100469	139512	30102	47941	51324.2	87213	62367	115130	29194.5	40572.8	53255	98352	51528.5	57330	95373	107126	85639	199578	136080	312134
140	(Unknown)-426.6-Ath		175	0.0307241	6388.5	10884.5	7037.5	11841	20293.5	41273	34897	61805	47550.5	67662	16362.2	28677.5	12608.2	23375.3	10376.2	17742	11185	19827.5	9370.5	12271	15801	25655	3379	6176.5	6851.25	13767	6775.5	12635.5	2713.5	1876.25	5709	11319.5	4308.5	8394	6862.5	12518.5	5759.5	9600.5	7556	29814
141	(Unknown)-434.7-Ath		117	0.000574409	46407	87400.5	61036.5	90124	65613.8	103083	75824.5	120657	137968	185261	39801	84545	22988.5	86803.5	46995.5	41987.5	39689.5	106281	25927	65061	75740.5	116778	37319	66571.5	71028	109886	62559.5	77679	35760.5	85867	56678.5	170067	68572.5	111686	292720	402902	233526	412499	478133	769336
142	(Unknown)-435.1-Ath		131	0.00118746	31296.5	32143	40366	68646	55013	73182.2	43144	104436	98897.5	102427	44622.5	76260	49877	62482.5	35775.5	63288	32617.5	40528	38717.5	51033.5	64129.5	99215	14321	40152	33057	70556.5	49249.5	65728.5	30132	36542.5	49803.5	51480.5	37443	79846.5	57574.5	100635	50937.5	88039.5	101842	152374
143	(Unknown)-438.8-Ath		143	0.000115238	64744.8	107488	52180.5	107888	220182	318886	260135	291799	327656	839327	156294	259485	126109	209430	126844	215334	111728	113661	81651.5	127260	159726	191853	35700	57995.5	96178.5	140626	78119.8	121843	15835.5	40724.5	43885.5	86440.5	41092	76576.5	37412	61677	19686	31089.5	72808	116020
144	(Unknown)-443.2-Ath		117	0.00148056	52343	70092.5	19446.5	68900	25260	44052.5	36826.5	29411.5	15589	102823	13696.5	52152.5	31209.5	6406	21846	36803	25882	57302	24206.5	35042.5	42056	70227	18522.5	40414	42420.5	34969.8	41761.5	118340	31296.5	63474	57538.5	124539	54111.8	76356	114440	191023	316508	235479	496790	705400
145	(Unknown)-448.8-Ath		245	0.00394463	11229	18905.5	9193	17749	35815	49289.5	51548.5	51263.5	36524.5	56983	25442	35383.5	28163.5	33367	26080.5	38660.5	18199.5	20311.5	15469	29989	28929.5	40219.5	7308.5	10513	18957	24495	14102	20893	4307.5	3159.5	12008.5	15776	6979.5	13851.5	3613	5555	2484.5	4695.5	6412	11421
146	(Unknown)-449.4-Ath		130	0.00192151	7663	11914.5	8674	12574.5	14041.5	21127.5	24627	35385.5	41031	29447.5	15277.5	27324.5	13902.5	24117.5	10205	22143.5	12177.5	21402	11928.5	13592.5	14412.5	26244.5	3799.5	6568.5	8856.5	13382.5	6844	18656	1714	3993	5539	9539.5	4151	8202.5	4574	10927	3982.5	12688.5	15381.5	28070.5
147	(Unknown)-454.1-Ath		204	0.000143963	109590	109744	83832	174500	368795	511587	403471	439155	493357	528290	250656	397248	244808	312986	217788	327584	183244	230553	132446	261989	273311	326964	63374	103007	168607	184395	141690	201366	40742.5	76907	107078	118552	70175.5	141150	60224	90023	32273.5	61423.5	102096	193259
148	(Unknown)-459.1-Ath		114	0.0032423	19827.5	48823	52044	56742.5	178261	201942	94113	242802	178176	328244	130954	102248	71210.5	140182	59600.5	75980.5	19005.5	62680.5	49557.5	49956.5	60986.5	130358	11866	22353.5	20699.5	52010	11675.5	22486.5	10097.5	4602.5	9869.5	30076	18212.5	21921.5	30508	47376.5	11313.5	63792.5	9203	45155
149	(Unknown)-463.6-Ath		172	0.00170629	25692.5	33156.5	41261.5	69284.5	34707.5	55890	30308.8	38801	86825	51805	29079	38184.5	27812	49583.5	42956.5	52238	26230.5	44507.5	37495	24752	26618.5	34893	21117.5	26840	38430	50497	32681	53273.5	19813	42991	38741.5	40395.5	33384.5	52471	61505.5	84452	43736.5	100505	113280	96995
150	(Unknown)-465.9-Ath		117	0.000581142	269250	444550	261836	524504	369935	678644	429662	515301	676284	691654	294682	648033	246522	518920	231182	446658	246288	481779	101492	383575	370764	638480	164276	262662	218403	485189	254603	447116	190182	347572	372069	713600	321413	509444	839832	669249	818248	799526	309378	807656
151	(Unknown)-468.7-Ath		155	0.000329103	181604	300788	136282	256427	107150	190781	176610	217853	171942	221662	134662	361818	153550	240062	151562	249696	215792	309752	141420	260088	213720	248750	143607	231077	247666	314962	240321	305368	174010	169877	289694	515998	240913	366764	713508	962770	473709	1055951	1010646	1.26858e+06
152	(Unknown)-471.0-Ath		158	0.00113986	29043.5	48915	29873.5	64252.5	90070.5	112234	79216.5	123547	137620	117388	47721	76522	37017.5	76380.5	48052.5	69083	73931.5	102400	39447.5	49601	51648	80809	21409.5	26902.5	42843.2	57827	34858	64132	21950.7	35210.5	32375.5	53548.5	29077	45405.5	40600.5	53609.8	30038	56267.5	65034	100112
153	(Unknown)-484.4-Ath		170	0.00132265	16312.5	12137.5	18329	22471.5	38039.5	62151	41105	53784.5	95321.5	86582	29613	41696.5	31048	48967.5	37017.5	52544.5	18413	37179.5	20211	28373.5	32412	54099.5	7971	13178.5	21860	32033	19528	35364	8121	17596	16968	24658.5	24718.8	33239.2	20187	37054	14065.5	28494.5	60218	53837
154	(Unknown)-492.6-Ath		154	0.00103876	9840.5	17627	21844.5	23917.5	5335	4511	1816.5	3834.5	5721	5424.5	9153	7571	5703	12271.5	6065.5	7867.5	7448	21650.5	15084.5	10969	7758	16532	12238.5	22276.2	14165	19305	12856	22566	20455.5	10211	11120	28079.5	18987.5	20387.5	78388	90322.5	57197.5	131146	105372	85058
155	(Unknown)-494.1-Ath		100	0.000876845	18478	38844.5	26989	28467	18514.5	33810.5	20380.5	46882.5	13031	42047	20169.5	36956	17878	34069	17879	26835	22974.5	39917.5	20106.8	29700	25976.5	42425	25792.5	28645.5	32639	42395	28768.2	37926.5	24409.8	32681	42955.5	67123	19998	55247.5	122559	180088	83192.8	178075	161475	326056
156	(Unknown)-495.8-Ath		199	0.00168533	18033.5	22923	14051.5	20927.5	28302.5	51590.5	36136	67544.5	76832.5	125843	23848	31318.5	22137	39381.5	18824.5	44236	12952	34308	15206.5	16660.5	28590.5	44751	7961	10681	16383	19179.5	19386.5	33503.5	9111	14241	16846.5	24360	18149.5	28152.5	37422.5	46813.5	17780	45481	81571	110179
157	(Unknown)-510.9-Ath		130	0.000822517	44241	67604.5	52819.5	60829.5	70802	107515	65561	84775	114478	147297	82811	124824	84625	99473	63179.5	87826	72821.5	92203	56491.5	79036.5	95463.5	123525	35830	48250.5	77079.5	105900	68812.5	90692.2	40270	17797.5	39841.5	55842.5	37453.5	54722.5	28670	45429.5	22155	26459	51497.5	76242
158	(Unknown)-521.3-Ath		328	0.00179374	20317.5	33193.5	11466.5	20561	39762	57370.5	44699	119919	40271	38213	19015.5	52416	16981	37892	26553	42674.5	30153	28455	14401.5	32186	34113.5	36328.5	13874.5	16952	25486	26920	22894	28593	9570.5	16050	10645	11708.5	10440.5	14501	6393	5108	6874.5	10685.5	2244	1735.5
159	(Unknown)-525.7-Ath		103	0.00241416	13698	16345.5	12095.5	15767.5	20987	33550	21192.5	40628.5	25851.5	43778.5	17682.5	25846	11626	30178.5	13772	23581.5	17065	22590.5	10934.5	17534.5	19985	33152	10825.5	12227	12337.5	14953	9265	14660.5	9070.5	10757	7323	16128.5	12392	17361	46244.5	12232.5	5496	17873	8075	10962
160	(Unknown)-531.5-Ath		103	0.000546309	37568	97471	71499.5	106382	187908	383682	310683	487479	371904	506928	147158	295747	134633	259320	104680	193069	104569	138337	95831	132275	151537	254756	31725.5	56791	73589.5	135786	66851.8	144004	22922	24421	54627	105242	36085.5	70978	44427	54346.5	20950	69661	75721.5	173650
161	(Unknown)-534.5-Ath		103	0.000159296	312612	504604	380882	684276	740856	668050	726994	905736	760824	1.09928e+06	521085	804092	505147	646624	520484	751396	389608	655952	434720	552042	608257	865450	217098	342100	473694	647814	390018	691204	203800	382277	356727	645488	375540	553492	441644	707802	404472	705040	755038	688926
162	(Unknown)-534.1-Ath		204	0.00437899	35547.5	36911.5	27019	56873.5	112168	17285	163352	79538.5	76808.5	157858	85759	112566	88111.5	77312	66980.5	110166	61803	54736.5	45926.5	87458	93890.5	105045	24908.5	35772.5	53652.5	78974	50662	51275.5	14295.5	11826.5	26916	49726.5	26643.5	43519.5	14674.5	19173	9685	15673.5	18290.5	30554
163	(Unknown)-557.4-Ath		110	0.000323831	20387	24431	22749	29683	42810.5	64966	48436	58842	97749	88083	32580	46675.5	38388	58333	43592	59672.5	21719	43977.5	25321	33646	36632.5	61390.5	8940	17556.5	26216.5	36455	24982.5	41821.5	9021	20146.5	20020	26628.5	26421	41384	21742.5	37290	17352	31097	63205	56874.5
164	(Unknown)-562.5-Ath		140	0.000158303	101963	166467	113384	215545	264972	391028	289508	416126	503128	439305	164360	265308	156051	306547	179085	259254	133724	350589	137911	175168	175190	306460	60366.5	104086	151212	256937	143206	238582	53197.5	119004	101120	188623	102582	184873	127030	181625	92840	186892	243910	348224
165	(Unknown)-571.3-Ath		175	0.00266932	3294.5	7810.5	3515	8106.5	28769.5	51706.5	37196	49879.8	52383.5	85381.5	13414.5	30594	11487	20297	10955.5	24157.5	6696.5	12452.5	4987	12438	13408	26541	1515.5	3108.5	5672	9079	4258.5	9381.5	1068	2315	3342.5	6223.5	2065	4794.5	3631.5	6039.5	946.5	6741.5	8035	15911
166	(Unknown)-577.3-Ath		103	0.000795203	114730	141476	135635	191036	263159	180562	769214	367623	126030	705372	184776	210613	200542	245430	265163	303300	114454	174507	186588	151100	190394	255023	92626	100152	107839	238257	94348	180586	70452.2	114984	177792	231881	143712	69278	111528	172878	103208	184444	58362	124176
167	(Unknown)-616.2-Ath		140	6.09754e-05	940922	1.40851e+06	1155801	1.90606e+06	2138908	2.82955e+06	2220688	1.89733e+06	3574102	3.3216e+06	1.48741e+06	2225636	1805570	2504477	1704943	2219830	1.13124e+06	2.02884e+06	1255681	1.55496e+06	1.65253e+06	2705149	588748	951102	1411654	1937450	894789	2024660	444554	1149236	1.08201e+06	1784666	1184469	1.71155e+06	1.105e+06	2.09762e+06	1070896	2155868	2.57586e+06	2.8193e+06
168	(Unknown)-621.6-Ath		101	0.000991383	37716	63703.5	31165	70401	91847	55425.5	70634	116188	140102	88163.5	47569.5	74239	50065.5	88771	55998.5	43447.5	57446	64398	46429.5	58516	67237	85726	25730	31876.5	46439	69829.5	50238.5	52768.8	22917.5	15275.5	53873	43468	31162	49960.5	16494	25050.5	15501.5	33645.5	48765	91533.5
169	(Unknown)-630.2-Ath		188	0.00425734	13126.5	17926.5	18581.5	51288	13688.5	18856	8107	14956.5	30358	23022	15026.5	23468.5	39420.5	38769.8	14496.5	20448	14813	35807.5	18278	36702	24435.5	50789	10613	20218.5	16625	32375	19134	32471.5	19230.8	19240.5	20346	41236	20451.5	30357.5	62221.5	52069	27463.5	75921	69023.5	86836
170	(Unknown)-636.7-Ath		117	0.00073974	95610.5	152290	83077.5	170628	288160	468538	368110	267983	307271	421424	188758	279336	177286	277480	115207	282302	160778	308336	100972	204852	200824	334816	54572	110214	125141	215478	166068	267060	58933	115339	157562	286435	118158	232995	265804	351066	61456.5	299448	113746	226958
171	(Unknown)-640.9-Ath		103	5.96953e-05	212546	572266	249776	444772	673459	725546	934694	961066	440620	835059	511944	711098	643625	748702	410064	643814	363154	610461	400686	670936	499680	890785	168754	272764	384164	559148	306830	483276	99703	39428	164290	375090	184202	274654	82149	133188	73338.5	114446	127032	214132
172	(Unknown)-661.6-Ath		173	0.000310602	41777.5	77249	37214.5	78107	64472.5	103905	78562.5	106686	141591	170985	58305	121724	61335	88410	45747	82446.5	57855.5	99760	42520	70624	69737.5	68846.5	36599.5	48850.8	66328	99920.5	56211	118652	43388	54542	29597	113212	65095.5	92318.5	151046	226076	189902	214228	138731	384749
173	(Unknown)-664.0-Ath		103	0.000956826	59736.5	115346	66720	121558	195030	226435	234392	245548	159492	368690	144058	254579	115979	197876	65947.5	120234	115881	129996	74819.5	129830	136818	183558	41970	74096.5	79474.5	109290	88752.5	137574	37324.5	51848	68929	86666.5	73945	109887	61468.7	151248	62493	132168	135074	326868
174	(Unknown)-685.0-Ath		217	0.000173631	104426	145655	106097	211218	195778	267639	183778	300986	293048	269499	136852	184640	132034	193382	127731	157360	115222	138329	142842	149218	110630	204254	70209	108114	163245	174870	163420	195718	62250	301796	148562	182836	102706	218848	320759	347169	216778	350540	366208	400188
175	(Unknown)-706.4-Ath		117	0.000108783	172802	280387	176768	278182	313122	461000	386226	513515	392930	560010	244990	391913	197946	334786	195420	304262	231940	324119	175276	249524	251922	422216	114598	191210	222948	277428	235474	346404	112761	201478	244534	385776	192354	296460	544874	552870	188870	642732	347747	926334
176	(Unknown)-715.2-Ath		140	0.000227444	313636	531077	386824	404075	1.03083e+06	1.05101e+06	1.5161e+06	1.26119e+06	750893	1.5009e+06	836936	1.01796e+06	979644	1231727	661326	1013892	563296	535562	623164	753672	935579	1.33662e+06	239046	370377	544450	862139	479526	739143	120321	45233.2	240234	526809	243796	388908	99609.5	132150	95263.5	199678	190987	295071
177	(Unknown)-717.7-Ath		202	0.000361144	61707.5	108725	71797	104406	119838	148440	157716	160573	105204	194862	97879.5	154344	118272	127242	88530.5	136730	88022.5	110235	81859	146404	131944	166169	45515.5	68559.5	97639.5	129980	93992.5	132493	35188.5	46725	59081.5	112603	62112.5	87734	45424	65805	48248	81791.5	80874	168222
178	(Unknown)-718.3-Ath		103	0.000460262	38253	56770.5	41938	71196	108774	167905	131242	193494	252244	249019	44425	102794	66231	115480	72924.5	102246	42738	74237.5	50864.5	69092	74737	119410	22036	36529.5	54924.5	69921	44112	78363.5	18414	42121.5	43811.5	59000	36725	57719.5	41279	66028	46285	66189.5	91174.5	128896
179	(Unknown)-720.9-Ath		204	0.000503258	15030.5	24527.5	14962	25332	42528	71774	54825.5	79002.5	72080.5	104748	31455.5	54996.5	30959.5	48141	26114	53440	20870	32625	19704	30437.5	30223.5	46186	9549.5	13945	20328.5	29153.5	16386.5	29326	8136	12713.5	15269	26984.5	13146.5	19902.5	23547.5	32313	20875	32550	43034	54529
180	(Unknown)-749.4-Ath		103	0.00401169	32667	13391	36550	46748	62401	111023	77830	124796	50172	117816	64109.5	56985	42756	41860.5	53336.5	56387	51167	44107	31904.5	15079.5	58238	54259	21785	35114	44060	18657	40904	43782	19193	19796.8	14006.5	69730	13882.5	27550.5	33347	55286	10274	53513	46764	105972
181	(Unknown)-753.4-Ath		211	0.00181168	26394.5	24723.5	22468.5	38343	10780	17207	15474	16517	23680.5	14669	12206	22693	10546	23224.5	10852.5	18195.5	21611.5	30924	24510.5	20469.5	20117.5	29926	16662.5	23575	23449.5	29504	42541.5	47597	19816	69899	35059	34578.5	19366	42044	80378.5	98281.5	64040	81864	68094.5	100166
182	(Unknown)-773.6-Ath		217	0.000200087	62654	116868	58209	114324	239854	346264	248334	322894	291205	538374	97500.8	229680	120479	172742	123100	213359	109441	174893	83795.8	155599	166246	270634	34667.5	58904.5	95180.5	150880	70964.5	138918	24776.5	31181	54203	97837	40490.5	77109	39317.5	65539.5	21904.5	47971.2	72245.5	140862
183	(Unknown)-776.7-Ath		140	2.25986e-05	105616	152311	116446	201029	319646	559064	439953	635026	888556	854107	177073	339878	186880	368538	197365	363255	131542	239760	141296	177740	193943	362551	43424.5	82049.5	148860	172824	142179	252274	41969.5	110522	120888	173482	94988	168355	123425	185256	106788	192492	326734	402826
184	(Unknown)-778.7-Ath		217	0.00118413	81106	101538	82286	157932	291744	452136	340782	523598	473506	638232	199021	365096	178266	334130	149379	261686	140048	245060	112282	178794	216498	354955	43950.5	72961.5	86954	200096	103906	161098	32855.5	39116.5	68957	134930	44542.7	103539	55146	95643.5	32220.5	86634.5	109772	210896
185	(Unknown)-785.3-Ath		93	0.000409027	51793.5	54418.5	42885.5	31394.5	25459.5	80721	53878.5	141038	47781.2	45509.5	38224	78242	36633.5	85784	20029.5	42208.5	49323.2	81965.5	60141	29331	27918.5	46462.2	29726	54551.5	28938.5	32116	137670	105902	16747.5	11754	28233	28884	37353.5	46836.5	45892.5	62281.5	60100.5	35895.8	48522.5	68567
186	(Unknown)-802.6-Ath		249	0.00157672	18068.5	33922	26582.5	39869.5	73599	124762	98863.5	168508	156208	173186	53634	67246.5	40962.5	65424	54308.5	88553	38616	38285	35412.5	43181	35683.5	46521	20679.5	23947.5	33021.5	40285.5	22173.5	36428	13320	13335.5	10407.5	12769	17521.5	17491	15342.5	12824	13941	22659.5	19609.5	5170.5
187	(Unknown)-807.2-Ath		110	0.000566024	21905	31855	20039.5	23221	10580	15518	11725.5	15166	11329.5	23622	15498	21973.5	12613	17753	9455	10661.5	16321	37988	13263.5	15925.5	16971	22228	16027.5	22953.5	20421.5	34063	22110.5	33089	26531	18399	31184	59666	31870.5	39048	86544	123858	99698.5	117190	154044	224977
188	(Unknown)-806.2-Ath		204	0.000302973	93382.5	157970	84464	150548	283932	207246	313768	396224	350517	581882	290159	351696	190366	293091	182278	282048	141038	210762	130846	181476	201012	191496	62952.5	83825.2	98471	178808	130235	214808	48513	79078.5	94788	147222	91296	110272	147335	171421	100948	189159	246946	271859
189	(Unknown)-822.2-Ath		174	0.00447383	2256.5	7432	6945.5	17097.5	10297	19850.2	9043	24707	67572.5	43876.5	9884	11855	5819	13062.5	5005.5	7199.5	3771.75	12096.5	5845.5	4864.5	7129.5	15175.5	3085	5407	4908	11867	3408	11178.5	4095.5	8556.5	6854	17230	8360	9292.5	27340.5	41803	27615	44320.2	55450	58887
190	(Unknown)-830.0-Ath		117	0.000137927	119084	235814	147636	243918	339890	717983	450088	725528	697706	742554	325220	590615	296216	476530	253667	439728	227789	301022	199218	297882	322020	542058	72841	123959	203612	299654	159494	289712	52485.5	65089.5	103062	170364	86196	148298	70779.5	108434	42663.5	116524	159079	277329
191	(Unknown)-865.3-Ath		140	0.000341003	38088.5	63058.5	39335	68857.2	122810	185611	195166	291670	94122	187652	89575.5	154464	120414	167416	75006	142579	74155	80542	71623	118211	111642	158499	24854.2	37342	70780	94705.5	68086	101610	10865.5	5705.5	31598.5	55394	23562.5	45432.5	12539.5	19978	10979	22588.5	25524	46818
192	(Unknown)-867.2-Ath		174	0.00416959	2565	5999.5	5161	13672.5	9485	15256	11736	22587	33256.5	30249.5	7268.5	8628.5	4507.5	7684.5	3667	6273.5	3017.5	7206.75	2929.5	4267	6419.5	12479	2051	3079	3511	7128	2521.5	6119	1844	2284	4281	8144.5	3914	8688.5	9060.5	15070.5	6046.5	15093.5	12206.5	15565.5
193	(Unknown)-899.4-Ath		194	0.00204176	2992	4738.5	2323.5	4280	10504.5	11991	12048	19722.5	25233	28576	5816.5	10480	4713.5	8080	4861	8724	4160.5	6557.5	3037	4558	5822	10184.5	1651	1556	3112	4477.5	3667.5	7024.5	1185	2185	2002.5	3896	2484	4503	2959.5	4895.5	2139	3509.5	7220	9803
194	(Unknown)-906.8-Ath		174	0.0020584	1418.5	3195.5	2836	3591.5	3951	5090.5	4063	6810	18140	23147	4804	5140	1691.5	4803.5	2443	3795.5	1625	7304.5	3419.5	2663	4871.5	10910.5	1714.5	2772	1462.5	5266.5	1952	3667	1500.5	979	1675.5	6253	5206	3568.5	5718.5	11525	7637.5	12111	10968	22993.5
195	(Unknown)-947.4-Ath		204	0.000468178	393421	492780	470517	674682	769034	910658	826242	540830	931958	972342	678710	865566	470534	750767	535116	677238	466542	646310	514546	648291	656366	936222	300433	454193	506075	742830	461322	710668	292302	378236	425496	464803	447507	620756	704828	914602	440438	957321	922820	706512
196	(Unknown)-998.6-Ath		204	0.000733261	7577	10205	6104	9972.5	16243.5	26796	23154	32756.5	25380	37028	12052	20406.5	9303.5	13101	9085.5	13560.5	9284.5	11937.5	7600	10039.5	11803	15999.5	4286	7499.5	8390	10576.5	7430	13442.5	3709	6914.5	7427.5	8291	6393	8519	10071.5	15689	8077	14026	20240	29997
197	(Unknown)-1045.6-Ath		103	0.000304955	6222.5	3825	4933.5	3126.5	10034.5	22743	16350.5	32971	49657	72735	4732	11926	6928.5	15812	7357.5	15492.5	2593	9906.5	3112	5372.5	6184.5	17415	865	1841.5	3513.5	6723	3586.5	7785.5	1478	3566.5	2502	4432	7743.5	15197.5	3618	9310	1713.5	4643	10292	3016
198	(Unknown)-1052.5-Ath		204	0.00810536	2909	4129	2771	12949.5	4972.5	3239	3469.5	11515	34091.5	4123	2570	5493.25	2785	3358.5	2693.5	2968	2972	2259	2575.5	1656	2656	3587	1536.5	4817	2640.5	2062	4233.5	6148.5	2046.5	14902.5	3026.5	4230	2056.5	6257	6559.5	8616.5	5005.5	7416	7431	6213
199	(Unknown)-1095.6-Ath		204	0.000137196	17024	12838	10369	10123.5	4699	12734	10085.5	22942.5	8106.5	8409	6099	18349.5	6725.5	24154.5	3339.5	8545	14041.5	23058	16169.5	5703	5892	8531	7833.25	13460.5	7662.5	9945.5	31166.5	29919.2	4634	3427	8216	9206	10284	15236	16071.5	20920.5	22261.5	15838.5	20726.5	17939.5
200	(Unknown)-1127.7-Ath		204	0.0031476	13086	24605	10995	23594	3038.5	9594.5	10955	21068.5	11176.5	17714.5	8121.5	12417.5	3408.5	7777	2570	6051.5	18168.5	21246.5	5139	6421	9076	5359.5	12065	20313.5	10351	11264.5	55872.5	28628	20578	38127	55178	57047	26459.5	30448	87170	122238	84187.5	97641.5	156192	172486
201	(Unknown)-1137.8-Ath		204	0.000575135	12850.5	17893.5	6674	15470.5	5503.5	9969	6237	13998.5	9097.5	11749.5	4706.5	13362	4529	12671.5	3317.5	5990	10336.5	19852	7208	6955.5	7428.5	11401.5	6458.5	13493.5	10610.5	15570.5	34655.5	27307	12587.5	26244	37022	34200	11927	24574	51992	74191	38522.8	56250.5	97965.5	110402
202	(Unknown)-1182.6-Ath		204	0.000232897	9136.5	11675.5	3982	9744.5	2655.5	4793	3534	9395.5	4712.5	5954.5	2243	7908	2057	9369.5	1393	3085	6504.5	15232	4980	3454	4106	6503.5	3771.5	8249	6060	8884.5	28674.5	20451.8	8327	19470	27257.5	23363.5	9669.5	17926	36997.5	55768	35659	42593.5	58632.8	84594.5
203	(Unknown)-1186.0-Ath		202	0.000187502	4277.5	7296.5	4274	13031	6339.5	10553	9582	15453.5	14044.5	13949.5	3726.5	8749.5	5252.5	11912.5	4376	7027.5	4340.5	8371	5448.5	5946	6257	9184	2278.5	4704.5	6879.5	9617	9392.5	11745.5	2543	8141.5	9622.5	12382.8	5729.5	7942.5	7199.5	9728	7890	10052	13987.5	19090.5
	(std.i) (U13C-Sorbitol)-587.8-Exp		323	0.0338739	55229.5	79012.5	53852	99136.5	52965	68030.5	47051	63267	86899	45559	37958.5	67204.5	48443	77775.5	27890	81548.5	32637	83208	31683	76746	53514.5	83822	40690.5	87690.5	61824.5	80523.5	51753.5	49991.5	54723.5	115592	50291.5	81807.5	32491	73565.5	60830	77304.5	40213	78972.5	50914	97232

## Sheet: proc
				GC/MS: Processed Data																				Heatmap Clusters
				Fraction	F1			F2			F3			F4			F5			F6
				Gradient	1	2	3	1	2	3	1	2	3	1	2	3	1	2	3	1	2	3
#	AnalyteID	Link	Quant.m/z	MF.Spectrum	F1.G1	F1.G2	F1.G3	F2.G1	F2.G2	F2.G3	F3.G1	F3.G2	F3.G3	F4.G1	F4.G2	F4.G3	F5.G1	F5.G2	F5.G3	F6.G1	F6.G2	F6.G3		cluster (CL)
1	(Lactate)-189.5	weblink	117	0.0088175	5.40162	4.98254	4.17383	5.30065	3.00897	3.53305	5.17786	2.73128	2.85079	3.32061	2.81399	3.52191	3.6219	3.28871	3.53056	4.99404	4.26792	3.20757		1
2	(2-Hydroxypyridine)-204.9	weblink	152	0.00716243	7.09871	6.73757	6.04224	8.28852	5.31543	5.7527	6.30713	5.45445	3.87254	3.19048	3.85007	4.68988	2.19736	3.73441	4.2837	5.23401	4.39566	6.48682		2
3	(Alanine)-209.0	weblink	116	0.00137011	27.1949	30.9905	23.3387	30.6737	21.5824	25.2635	28.5004	21.4177	17.5886	15.8258	12.6025	23.7425	13.5652	20.3248	17.3659	27.8458	30.8591	22.1405		1
4	(Pyruvate)-222.7	weblink	174	0.00171589	1.14473	1.26115	1.42973	1.01048	0.609052	0.731608	0.748042	0.59837	0.61974	0.41518	0.509922	0.730407	0.392348	0.61746	0.631338	1.07936	1.05759	1.22706		3
5	(2-Hydroxybutyrate)-226.4	weblink	131	0.0111008	0.460769	0.614314	0.643285	0.547188	0.384188	0.432887	0.44853	0.401905	0.37648	0.25697	0.312809	0.472679	0.224119	0.40177	0.464887	0.55973	0.712886	0.989686		3
6	(2-Aminobutyrate)-249.5	weblink	130	0.0119674	0.198933	0.232232	0.226447	0.222074	0.145757	0.16062	0.183162	0.128735	0.104836	0.0934413	0.0807032	0.15432	0.0789831	0.142741	0.119302	0.252827	0.223834	0.319488		3
7	(2-Oxobutanoate)-252.6	weblink	188	0.00379318	0.236529	0.282506	0.305774	0.234237	0.168832	0.187864	0.216527	0.1614	0.18271	0.103117	0.154589	0.223894	0.0963197	0.199877	0.22259	0.421787	0.383824	0.577615		4
8	(Valine)-272.0	weblink	144	0.00433308	8.61866	9.57266	10.3834	8.19935	5.51147	5.84368	11.7216	5.43988	5.44836	3.99693	4.62667	5.41912	3.74202	6.26923	5.98626	9.84571	10.4204	12.2497		3
9	(Glycerol)-292.7	weblink	117	0.00239177	8.98647	7.16536	9.98933	7.55484	7.50552	7.16664	13.833	9.76983	8.49491	9.98366	10.2004	9.42699	9.01747	15.9686	16.1331	18.9919	19.2635	16.2814		5
10	(4-Hydroxypyridine)-293.9	weblink	152	0.00488158	0.174159	0.170677	0.175463	0.18875	0.101276	0.105548	0.127462	0.104413	0.0918717	0.0478828	0.0772698	0.0736044	0.0330708	0.0802868	0.0746467	0.163916	0.136014	0.228063		6
11	(Leucine)-305.4	weblink	158	0.00195162	2.43413	2.53996	2.95477	2.81106	1.71158	2.07821	2.64503	1.68715	1.82054	1.2948	1.41564	1.81039	1.12976	1.91532	1.73781	2.93571	3.17526	4.75941		3
12	(Isoleucine)-319.6	weblink	158	0.00322966	2.61984	2.86205	3.33763	2.66181	1.28033	1.89195	2.22628	1.52421	1.58896	1.16988	1.37617	1.92487	1.23101	1.88416	1.85046	3.413	3.15233	4.61447		3
13	(Glycine (P1.1))-325.7	weblink	174	0.00316695	8.19071	14.7301	8.86391	10.5766	7.0871	8.86004	8.75335	7.9875	7.69426	5.16511	6.55748	7.86726	4.06942	7.52419	7.9581	10.981	8.43785	11.904		3
14	(Proline)-339.0	weblink	142	0.00284238	4.98507	5.18344	1.55043	4.98834	2.43654	6.11612	3.93635	2.02747	2.67109	3.92436	3.80827	5.55795	5.72258	8.91044	4.53606	19.896	14.1482	16.3428		7
15	(Glycerate)-345.0	weblink	103	0.00358422	2.27819	2.71539	3.85079	2.50595	1.41357	1.77091	2.01148	1.77312	1.53427	1.45868	1.32077	1.87983	1.17691	1.91335	2.06575	3.17888	3.40252	4.49586		3
16	(Benzoate)-348.1	weblink	105	0.00351491	0.494657	0.441893	0.703964	0.516629	0.357531	0.426259	0.399746	0.424513	0.286059	0.310228	0.274695	0.274986	0.21619	0.248622	0.339753	0.582317	0.543108	0.567366		3
17	(Serine)-358.6	weblink	204	0.00450204	6.5883	12.8594	8.62551	10.4982	10.8432	9.71925	10.4269	10.8857	7.40042	12.0018	8.15113	7.28795	4.39734	6.76124	10.5067	8.8037	9.56646	6.86026		8
18	(Threonine)-368.1	weblink	219	0.0086083	6.72868	4.3543	6.02925	6.35411	6.75057	6.99883	8.03558	7.29593	4.25443	5.88677	4.1966	5.83733	4.74445	5.97249	7.14735	6.69642	6.18016	5.51476		9
19	(Fumarate (|Maleate))-372.0	weblink	245	0.0139999	12.5094	13.5873	15.2952	15.6778	9.25352	17.6919	18.1695	21.4374	6.88689	15.0204	11.0885	13.862	10.2482	13.5552	20.7215	13.7874	18.0721	10.6429		10
20	(Nicotinate)-386.1	weblink	180	0.00609448	0.541842	0.666136	0.754192	0.549722	0.319479	0.441051	0.411422	0.366415	0.343382	0.238799	0.262336	0.314576	0.174789	0.202789	0.266376	0.300869	0.283982	0.386595		11
21	(Pyrrole-2-carboxylate)-388.5	weblink	240	0.0287564	0.327015	0.329414	0.565122	0.54257	0.313628	0.318425	0.486893	0.413004	0.454538	0.21381	0.288343	0.31528	0.104389	0.145603	0.237548	0.127587	0.209169	0.0900405		12
22	(b-Alanine (P1.1))-395.2	weblink	174	0.0134162	0.555953	0.565091	0.774255	0.591145	0.431623	0.594429	0.56154	0.419922	0.473867	0.269052	0.331955	0.489728	0.243465	0.383979	0.423532	0.75595	0.634687	0.969891		3
23	(Homoserine)-407.6	weblink	128	0.180823	0.131405	0.148727	0.112992	0.141102	0.0944915	0.128278	0.154051	0.126839	0.102197	0.0906553	0.0917872	0.142105	0.0739177	0.147536	0.136035	0.315286	0.26974	0.370892		4
24	(Erythritol|Threitol)-409.3	weblink	103	0.0215436	0.952281	1.03831	1.15001	0.761263	0.468037	0.484692	0.370315	0.389077	0.360204	0.22508	0.265579	0.378272	0.16304	0.313901	0.354467	0.545828	0.545547	0.768588		13
25	(Malate)-442.3	weblink	233	0.113647	0.623096	0.702258	0.597577	0.67792	0.491081	0.536746	0.755199	0.749002	0.443928	0.658242	0.479228	0.612387	0.712247	0.479578	0.578559	0.656458	0.688891	0.456789		9
26	(trans-4-Hydroxyproline)-449.4	weblink	140	0.00668304	0.131596	0.147048	0.0759642	0.156096	0.0956702	0.145408	0.194005	0.0956024	0.116428	0.0806365	0.135569	0.200939	0.0665459	0.130894	0.0976995	0.290128	0.234463	0.370705		14
27	(4-Aminobutanoate)-453.6	weblink	174	0.00221766	1.16321	1.27044	1.64982	1.16158	0.671822	0.76055	0.798962	0.568467	0.645841	0.343077	0.422395	0.60241	0.298199	0.493241	0.519192	0.820663	0.656969	1.06808		13
28	(Aspartate)-457.9	weblink	232	0.0377191	0.153608	0.157913	0.127647	0.312734	0.236176	0.285219	0.50044	0.49401	0.290307	0.717241	0.418695	0.546935	0.873806	0.753717	0.712015	2.25568	2.17308	1.22376		15
29	(Threonate)-458.6	weblink	292	0.00816232	0.952581	1.10545	1.1199	1.20332	0.790945	0.779169	1.2278	1.01964	0.789783	1.01868	0.995684	1.15579	1.09001	1.90592	1.55032	4.28177	4.34081	4.23763		16
30	(Arginine)-491.1	weblink	142	0.190159	0.0202127	0.0192387	0.0250023	0.02808	0.0217819	0.0225684	0.056297	0.0312985	0.0237364	0.0771274	0.0394079	0.0901965	0.106234	0.0930419	0.0772505	0.351966	0.431109	0.370184		17
31	(Xylose (P1.2))-493.8	weblink	103	0.0233864	1.42085	1.49716	1.94337	0.984382	0.624012	0.656023	0.613001	0.495343	0.480193	0.276737	0.36736	0.439316	0.138585	0.390325	0.420053	0.562147	0.54182	0.728887		13
32	(Arabinose|Lyxose|Xylose)-498.2	weblink	103	0.0177896	6.41349	5.08401	6.06581	5.24032	2.90623	3.30359	2.89647	1.89237	2.45925	0.958773	1.19786	1.67306	0.810689	1.76579	1.89985	2.69925	2.30402	2.78607		13
33	(Ribose (|Ribulose))-501.8	weblink	103	0.0158513	2.21857	2.31125	2.76887	1.91539	1.3803	1.644	1.20995	0.931913	1.11673	0.441829	0.707443	0.874889	0.409363	0.668136	0.845532	0.956342	1.02617	1.39469		13
34	(5-Oxoproline)-507.0	weblink	156	0.00288405	10.3622	10.2968	7.54507	14.0572	10.602	10.4319	16.0441	16.0968	9.51334	12.2474	10.8185	11.9039	8.29789	11.6412	14.2338	23.6777	16.0265	13.7967		18
35	(Glutamate)-508.3	weblink	246	0.00240886	0.396446	0.610572	0.286119	1.48058	1.11295	1.8872	4.32044	2.98675	1.62464	5.11066	3.32935	5.50423	6.2656	6.64035	6.54982	7.28143	12.4238	8.67952		19
36	(Rhamnose)-516.6	weblink	117	0.0113957	3.90535	4.5125	5.88955	3.33141	1.88524	2.09344	1.75306	1.43553	1.84928	0.705731	0.90924	1.11785	0.500421	0.901172	1.04668	1.19399	1.09041	1.36394		20
37	(Putrescine (P1.1))-517.9	weblink	174	0.00218659	1.56199	1.54335	2.21483	1.4166	0.947176	1.23046	1.29779	0.992704	1.04882	0.745504	0.82047	1.21449	0.803752	1.31266	1.16865	2.65949	3.09388	3.848		4
38	((Fucose|Epifucose) (P1.1))-523.0	weblink	117	0.0107365	4.71833	6.02772	6.71512	5.05025	3.14894	3.61411	3.21797	2.17628	2.7515	1.2671	1.74778	2.38288	0.967962	1.96883	1.29526	2.55025	2.63821	3.68835		13
39	(Arabinono-1,4-lactone (P1.1))-526.0	weblink	117	0.130773	0.49045	0.435857	0.41906	0.312528	0.19657	0.219017	0.16219	0.151307	0.151222	0.110173	0.145991	0.14725	0.0343712	0.0619008	0.0551457	0.163982	0.0535718	0.185632		21
40	(Glutamine (P1.1))-530.6	weblink	227	0.0434888	0.0835039	0.0999297	0.0796034	0.319402	0.249271	0.296594	0.709573	0.642939	0.298602	0.981049	0.665034	1.07037	1.21866	1.12209	1.24893	3.30429	3.94377	3.2487		15
41	(Phenylalanine)-531.1	weblink	218	0.00972627	1.92428	2.52496	2.78684	2.32903	1.3716	1.56707	2.13001	1.60927	1.47063	1.30647	1.44009	1.88705	1.42236	2.1048	1.99948	3.85694	3.88325	3.95526		4
42	(4-Hydroxybenzoate)-535.8	weblink	223	0.00818037	0.798267	0.502464	1.13824	1.0007	0.613127	0.677808	0.55378	0.779845	0.591071	0.500093	0.460983	0.232993	0.240031	0.271722	0.532789	0.589132	0.806954	0.331435		22
43	(Asparagine)-550.4	weblink	116	0.00587894	0.0784288	0.152577	0.0948491	0.178585	0.11605	0.158835	0.349465	0.225603	0.105767	0.436971	0.311311	0.697313	0.790943	0.586663	0.508901	1.68173	1.29176	1.45477		23
44	(Levoglucosan-like)-556.6-Exp		204	0.000766397	7.12934	5.57517	4.34881	6.22927	3.8284	5.86325	3.6737	3.19003	2.54684	1.68185	3.17193	3.22347	0.74292	2.08547	1.58936	0.90105	0.929736	1.31681		24
45	(2-Deoxygalactose)-562.4	weblink	217	0.124724	0.236231	0.548418	1.29294	0.275746	0.224253	0.229265	0.228418	0.172558	0.217531	0.184595	0.203086	0.417051	0.159821	0.325152	0.298069	0.648332	0.775872	1.35312		25
46	(Psicose (P1.2))-573.7	weblink	217	0.0179818	0.401057	0.641949	0.415903	0.440216	0.396382	0.40217	0.247135	0.21148	0.257124	0.113089	0.132631	0.306186	0.109896	0.158973	0.156567	0.111087	0.241398	0.489758		26
47	(Glycerol 3-P)-574.3	weblink	299	0.0359281	0.207472	0.267118	0.164284	0.256892	0.222496	0.122802	0.455585	0.298455	0.173566	0.239212	0.238523	0.404095	0.639604	0.559558	0.490851	4.53721	4.98875	5.75148		27
48	(Fructose (|Psicose))-580.1	weblink	103	0.0097577	39.0725	43.3385	41.044	39.4379	29.0651	34.2724	52.9477	41.5649	23.3282	26.4095	23.0592	23.0557	18.0406	23.3886	27.9844	29.6679	42.4026	22.5107		28
49	(Fructose|Sorbose)-586.0	weblink	217	0.0153951	13.3381	11.8685	9.28954	10.0013	8.75446	12.3994	13.6485	10.4972	7.89379	7.25135	6.25214	9.18987	5.15717	7.56176	8.50614	8.73647	8.0932	9.72618		28
50	(Glucose (P1.1))-591.4	weblink	205	0.0327506	13.048	11.1651	10.5872	13.2785	5.43192	9.21187	13.3529	7.44754	7.11814	7.83017	4.86242	10.0148	6.49248	6.76964	9.94334	6.50162	9.05701	5.08005		28
51	(Glutamine (P2.1))-598.8-Ref	weblink	156	0.0079219	3.60736	4.58198	2.79283	6.67268	6.25343	7.45107	15.4609	12.8503	7.63529	16.1418	12.3571	16.4923	15.4467	17.2772	18.7314	16.7773	22.6831	15.7702		29
52	(Glucose (P1.2))-599.4	weblink	103	0.0181535	13.0173	16.4717	15.6815	16.3405	10.4465	13.4698	12.6947	12.8667	8.02914	7.37575	7.12609	6.91368	4.61407	7.22466	6.81512	6.00668	5.45664	4.04993		30
53	(Methylglucopyranoside)-613.6	weblink	204	0.0650986	1.48971	1.27784	4.64844	0.892186	0.53799	0.804076	0.562969	0.24133	0.459056	0.306017	0.366567	0.49094	0.25064	0.332212	0.390655	0.16132	0.166364	0.365779		31
54	(Lysine (P1.1))-616.2	weblink	174	0.0837245	0.309887	0.360583	0.376943	0.401746	0.240651	0.281827	0.435231	0.307964	0.255639	0.34605	0.311658	0.414305	0.347801	0.484148	0.498715	1.23293	1.03538	1.17021		32
55	(Galactono-1,4-lactone)-619.1	weblink	217	0.0301454	0.292135	0.561908	0.583103	0.575278	0.334196	0.374181	0.358451	0.306533	0.325901	0.221748	0.297211	0.322761	0.192839	0.375862	0.371767	1.08095	0.975223	1.64384		33
56	(Dehydroascorbate (P1.1))-625.5	weblink	173	0.00553691	12.639	10.635	10.8558	18.353	10.1544	15.401	16.0001	16.5154	9.49266	19.9493	11.8712	13.0824	11.7082	15.0033	16.5768	14.0531	21.2801	9.44204		10
57	(Dehydroascorbate (P1.2))-635.9	weblink	173	0.00161439	9.68077	11.5967	10.8436	7.83361	4.75039	5.25207	5.77781	4.28101	4.78257	2.71677	4.05399	4.62783	3.04472	4.9512	4.19923	6.9295	9.42926	4.87547		34
58	(Ascorbate)-651.8	weblink	332	0.0463834	0.574862	0.673436	0.68254	0.363217	0.220139	0.293113	0.25848	0.151639	0.174324	0.110802	0.164009	0.317976	0.114746	0.23447	0.180077	0.615338	0.511947	0.664764		35
59	(myo-Inositol)-654.5	weblink	217	0.0177685	11.5561	11.5146	10.5776	11.8652	8.53162	11.2266	13.1135	10.8162	6.04915	11.7026	8.03897	10.4016	8.55824	8.48149	11.141	8.2121	6.9267	7.10281		9
60	(Tyrosine)-659.1	weblink	218	0.00663057	1.15174	1.22413	1.47924	1.27241	0.741677	0.874455	1.15976	0.818874	0.749121	0.575192	0.486463	0.985152	0.614899	1.03422	0.874311	2.148	2.15171	2.46458		4
61	(Sinapyl alcohol)-662.4	weblink	253	0.0826554	0.20774	0.301039	0.460972	0.204838	0.149259	0.178467	0.106326	0.0997843	0.107013	0.0412531	0.0601228	0.106053	0.0187437	0.0504814	0.0729782	0.0553098	0.0451508	0.0816253		20
62	(N-Acetylgalactosamine (P1.2))-675.0	weblink	205	0.0685238	0.487358	0.596922	0.560222	0.397048	0.2507	0.294996	0.235952	0.247751	0.221773	0.162946	0.229817	0.222012	0.170443	0.191215	0.25701	0.265898	0.168743	0.268762		11
63	(N-Acetylmannosamine (P1.2))-680.9	weblink	205	0.129685	0.271302	0.2584	0.491909	0.205338	0.106262	0.109235	0.147851	0.155763	0.0609446	0.051193	0.101342	0.126111	0.0846014	0.120569	0.13398	0.187695	0.110863	0.174109		36
64	(Hexanoate)-206.6-Exp	weblink	117	0.0208369	1.06208	0.921123	1.16865	1.0809	0.853919	1.03763	0.81072	0.890691	0.856206	0.509571	0.443362	0.822187	0.334432	0.367231	0.337283	1.14351	1.03269	0.822938		37
65	(Phytol (P1.2))-716.5	weblink	143	0.0314658	0.233478	0.278648	0.208431	0.16669	0.11252	0.137835	0.339392	0.209085	0.141043	0.204062	0.199037	0.417885	0.27618	0.476857	0.338787	1.27256	1.23752	2.47862		38
66	(3-Indoleacetonitrile)-724.0	weblink	228	0.0056678	0.786046	0.783008	1.45954	0.663897	0.385804	0.444028	0.465734	0.375958	0.443462	0.153454	0.28002	0.378904	0.193635	0.298495	0.232329	0.388278	0.345826	0.655152		13
67	(Spermidine)-724.8	weblink	144	0.00224005	1.96482	3.37196	2.83142	2.00201	1.41746	1.58267	1.86706	1.35735	1.25576	1.31632	1.50003	2.23153	1.17021	2.39638	2.23595	6.62686	5.51362	7.69728		33
68	(Phytol (P1.1))-734.1	weblink	143	0.00423384	2.60491	2.9364	2.8195	3.34597	1.93672	1.90337	4.88642	3.31947	2.26811	3.93613	3.89579	6.18989	5.49849	8.21031	7.03408	21.8145	21.4991	27.9581		38
69	(Sinapate (P1.2))-752.8	weblink	338	0.0482804	2.19978	2.69364	2.35355	2.18333	1.36034	1.33855	1.31949	1.07947	1.16757	0.51807	0.476488	0.996524	0.202019	0.437646	0.465444	0.119211	0.267243	0.33724		39
70	(Tryptophan)-791.1	weblink	202	0.0230956	0.103946	0.106676	0.132375	0.147131	0.15214	0.107022	0.202694	0.164914	0.110333	0.166809	0.158968	0.227116	0.157453	0.212577	0.236354	0.765637	0.893355	0.823714		16
71	(Sinapate (P1.1))-817.9	weblink	338	0.0109568	3.75167	3.55717	3.45437	3.31955	2.93794	3.00761	3.44316	3.09371	2.14282	1.77161	2.40846	2.75161	1.34117	1.8859	2.15818	1.91171	1.99899	2.2519		28
72	(Sucrose (P1.1))-841.4	weblink	217	0.0292099	13.7273	8.89098	6.51476	7.59793	10.2172	8.54178	6.31852	9.15446	4.17726	11.1244	7.36299	7.89543	5.74993	9.20267	7.34055	5.78057	7.785	2.93199		40
73	(Lactose (|Lactulose))-858.6	weblink	204	0.114607	0.497103	0.496084	0.741834	0.492926	0.243301	0.345485	0.22452	0.244426	0.202845	0.0549348	0.14466	0.0976034	0.0363166	0.191556	0.1141	0.26228	0.213703	0.322218		13
74	(Cellobiose)-862.3	weblink	204	0.01599	0.212881	0.245602	0.315047	0.19904	0.130791	0.142406	0.194207	0.139534	0.119417	0.0519094	0.0957856	0.121115	0.047307	0.0913141	0.0900685	0.123117	0.09001	0.0989971		11
75	(Glycine (P2.1))-228.1-Exp	weblink	102	0.000603609	0.436099	0.447926	0.433173	0.421618	0.319649	0.395857	0.421111	0.312985	0.320756	0.226067	0.284117	0.411119	0.215245	0.370568	0.35583	0.745052	0.525327	0.7499		3
76	(Maltose|Laminaribiose)-871.0	weblink	204	0.0115554	0.249546	0.268639	0.300516	0.260932	0.191173	0.166056	0.252372	0.232721	0.189133	0.155134	0.174704	0.250812	0.12423	0.292961	0.233084	0.5315	0.61621	0.585967		4
77	(Maltose (P1.2))-880.2	weblink	204	0.0437731	1.90153	2.71451	2.15313	2.00055	1.18663	1.48795	0.726662	0.952454	1.09824	0.583635	0.615834	0.870978	0.387541	0.780563	0.676994	0.777994	0.590521	1.05649		41
78	(Lactobionate-like)-891.7-Exp		204	0.000279801	0.508291	0.827197	0.381857	0.717572	0.545412	0.397375	0.927644	0.763789	0.38483	0.603698	0.457477	1.1855	0.292679	0.530258	0.774933	1.06196	1.28327	1.0865		42
79	(Docosanoate)-904.0	weblink	117	0.0018817	0.723987	0.716731	0.709615	0.898963	0.540817	0.649295	0.804018	0.797261	0.530616	0.556842	0.530269	0.501034	0.243784	0.322125	0.405798	0.975351	1.28863	0.541189		37
80	(Gentiobiose (P1.2))-909.7	weblink	204	0.0384594	0.255522	0.254043	0.306911	0.252164	0.200941	0.21181	0.188663	0.194772	0.166112	0.113611	0.150387	0.223306	0.073135	0.126999	0.122326	0.164373	0.139488	0.238088		2
81	(Melibiose (P1.1))-914.3	weblink	204	0.0194581	0.327346	0.467967	0.432875	0.268811	0.191179	0.187288	0.139295	0.149179	0.136015	0.0893653	0.083008	0.11544	0.0453191	0.103042	0.0982277	0.236574	0.253045	0.234178		13
82	(Galactinol)-940.2	weblink	204	0.0041553	2.72223	3.40619	2.69253	3.28956	2.35353	2.03309	3.09196	2.66769	1.88161	1.7482	2.26288	2.53526	1.2463	2.84037	2.30165	4.16997	3.79873	3.8119		3
83	(Tetracosanoate)-963.6	weblink	117	0.0014604	1.21693	1.28142	1.39171	1.49321	0.919628	1.04516	1.37269	1.22988	0.836056	0.880857	0.79184	0.951629	0.390114	0.567351	0.978338	1.31348	1.42263	1.13194		2
84	(3-Hydroxypyridine)-283.0-Exp	weblink	152	0.00158669	0.619225	0.618325	0.643099	0.663492	0.363929	0.436429	0.407989	0.3643	0.326231	0.232937	0.313676	0.308426	0.145519	0.297904	0.31743	0.725826	0.945199	0.788525		6
85	(Raffinose (|1-Kestose|Inulotriose))-1033.3	weblink	217	0.0232207	4.88229	6.49929	4.96783	5.79606	4.25895	3.63784	4.14502	4.09775	3.18454	1.92664	3.12151	3.18169	1.34299	3.0094	2.49838	2.90204	3.07331	3.19561		2
86	(Ethanolamine)-284.0-Exp	weblink	174	0.000590413	1.19459	1.40129	1.56027	1.57345	0.933972	1.10442	1.59179	1.24728	0.822604	0.917025	0.95319	1.48132	0.740189	1.28805	1.26448	1.13129	1.79704	1.62676		1
87	(Octacosanoate)-1072.0	weblink	117	0.0051387	0.213332	0.172463	0.266375	0.254928	0.265204	0.170421	0.213998	0.269183	0.157656	0.17243	0.138418	0.135539	0.0809209	0.105381	0.164771	0.25975	0.298842	0.12594		37
88	(Urea)-340.8-Exp	weblink	171	0.0139281	0.732054	0.734219	0.643367	0.656948	0.390215	0.577909	0.679357	0.540336	0.41471	0.47662	0.475727	0.551543	0.688347	0.621743	0.510553	0.834741	0.69421	0.698241		1
89	(Trehalose)-876.1-Exp	weblink	191	0.000999024	1.80166	2.25346	2.04911	1.85498	1.36346	1.01082	1.41415	1.40569	1.06569	0.909746	1.49511	1.38873	0.788613	2.38809	1.44341	2.57939	2.44456	2.67347		3
90	(Campesterol)-1107.3	weblink	129	0.00404353	0.432969	0.580451	0.49805	0.274354	0.170683	0.146682	0.165349	0.125491	0.103111	0.0491871	0.0882647	0.108529	0.0306537	0.0468983	0.0576946	0.0611212	0.0414028	0.10485		43
91	(Triacontanoate)-1121.7	weblink	117	0.00739037	0.121858	0.0994496	0.146841	0.117824	0.102343	0.0810857	0.111123	0.09927	0.0726449	0.0699279	0.0640477	0.0769284	0.0387641	0.058961	0.0809905	0.161141	0.160244	0.0825706		37
92	(Sitosterol)-1128.3	weblink	129	0.0170787	3.05676	4.09074	3.23287	1.97107	1.26117	1.11513	1.55426	0.96943	0.845796	0.538954	0.802557	1.13533	0.371631	0.689158	0.726363	0.321169	0.288742	0.444415		44
93	(Hexacosanoate)-1018.9-Exp	weblink	117	8.36931e-05	0.837517	1.00957	0.99748	0.854454	0.57516	0.645111	0.773776	0.723999	0.504445	0.462313	0.458007	0.600427	0.256158	0.333582	0.547024	0.757628	0.795992	0.806249		2
94	(Unknown)-203.4-Exp		89	0.0143162	0.336059	0.511337	0.120133	0.48183	0.356144	0.421521	0.743909	0.681215	0.304446	0.998842	0.657158	0.894276	2.42451	1.54924	1.32574	5.96907	6.45425	3.90207		17
95	(Unknown)-217.5-Exp		85	0.00230961	0.281446	0.192559	0.158285	0.243143	0.170199	0.294808	0.171288	0.242433	0.122139	0.10977	0.0967465	0.0696121	0.0503776	0.0468152	0.078757	0.0565113	0.0441849	0.0184758		45
96	(Unknown)-231.5-Exp		85	0.0176548	0.188489	0.143196	0.125136	0.178552	0.0968175	0.199992	0.115228	0.184962	0.0946152	0.0789959	0.071602	0.0499627	0.0392471	0.0352652	0.0668822	0.03709	0.0278739	0.0232353		45
97	(Unknown)-234.5-Exp		140	0.000272597	16.5647	16.6232	17.1112	13.4681	9.82006	12.29	6.96868	8.60069	8.77959	3.21088	5.89561	4.9981	1.57918	4.36242	4.08969	2.64952	2.41707	2.91863		39
98	(Unknown)-236.8-Exp		102	0.000751432	1.03214	1.04063	1.68699	2.13206	1.19986	0.873779	1.20428	1.80704	0.945759	0.876437	0.637799	0.683812	0.503438	0.460702	0.691493	0.213706	0.325168	0.156695		46
99	(Unknown)-245.9-Exp		177	0.00246404	0.144416	0.168309	0.197219	0.140659	0.0950281	0.111202	0.107562	0.0892543	0.0927772	0.0516482	0.0709728	0.0934526	0.051634	0.0833481	0.0881404	0.181024	0.166425	0.296051		3
100	(Unknown)-274.9-Exp		154	0.014637	0.153077	0.117769	0.18528	0.200858	0.12164	0.116065	0.161287	0.174781	0.108055	0.109319	0.091643	0.163971	0.054879	0.0691121	0.108457	0.135122	0.171157	0.126351		2
101	(Unknown)-353.8-Exp		100	0.00786186	4.36688	3.86624	5.15205	2.82737	1.02256	1.17667	0.919566	0.805376	1.14559	0.196479	0.336911	0.210241	0.108403	0.19572	0.188393	0.438538	0.41647	0.286603		47
102	(Unknown)-361.8-Exp		113	0.000478054	4.64711	2.24889	3.17205	5.49466	1.80195	4.87322	8.63979	7.31411	3.12332	7.18038	5.35844	5.29033	9.35226	7.85014	4.45625	12.9658	10.5907	13.2756		48
103	(Unknown)-368.9-Exp		110	0.0131459	3.22672	2.86531	2.88936	5.23572	2.92984	2.72871	2.01914	3.38694	1.36406	1.4421	1.25711	0.735274	0.490957	0.688707	0.820685	0.734828	0.822845	0.576587		49
104	(Unknown)-375.6-Exp		100	0.00365803	0.941088	1.14635	0.88798	0.577841	0.308697	0.446734	0.336952	0.422364	0.333669	0.253948	0.251802	0.307446	0.270679	0.341409	0.354399	0.605138	0.709371	0.235326		34
105	(Unknown)-389.0-Exp		110	0.000465584	1.65088	1.5995	1.50755	2.07184	1.53102	1.61067	1.28061	1.79424	1.081	0.76249	0.81751	0.487789	0.281474	0.456149	0.485795	0.493464	0.496864	0.372156		49
106	(Unknown)-396.4-Exp		156	0.00176855	0.392461	0.338081	0.346938	0.472623	0.377076	0.380802	0.328315	0.440858	0.259472	0.209104	0.202837	0.114247	0.0934123	0.112925	0.134293	0.124591	0.107666	0.0858186		49
107	(Unknown)-401.7-Exp		171	0.000639553	4.52894	5.21748	5.02154	5.35976	4.09419	3.88982	4.09958	3.85365	2.88055	1.82672	2.57052	2.3107	1.42424	2.31926	2.21689	4.17516	3.78086	3.69824		2
108	(Unknown)-428.5-Exp		194	0.00416289	0.253166	0.284115	0.299759	0.290445	0.174477	0.15223	0.301605	0.218624	0.201848	0.197391	0.238291	0.283107	0.194136	0.394094	0.40457	1.00402	0.895548	1.31869		16
109	(Unknown)-431.7-Exp		171	0.00160881	0.144751	0.130197	0.171725	0.249671	0.194838	0.282766	0.311021	0.224478	0.197267	0.183603	0.121199	0.19858	0.50158	0.310041	0.298552	0.324245	0.254637	0.288781		50
110	(Unknown)-452.3-Exp		128	0.00322287	0.18266	0.200156	0.202534	0.28205	0.206271	0.198362	0.402933	0.269741	0.214479	0.24365	0.310634	0.433148	0.219051	0.61566	0.421615	1.76388	1.64153	2.12442		38
111	(Unknown)-560.9-Exp		217	0.00101399	10.9737	9.16242	19.5435	18.4737	14.761	15.8168	14.2231	13.8637	10.5093	5.97483	8.69279	10.3897	2.72383	5.31381	7.49676	5.33533	4.4674	7.71452		12
112	(Unknown)-605.8-Exp		95	0.00404549	5.73423	8.11457	7.34936	7.38352	4.42055	3.71035	8.61337	5.52031	5.40908	5.82937	6.74494	7.7498	5.0229	10.4712	10.144	13.8798	15.6244	8.65684		5
113	(Unknown)-608.3-Exp		117	0.00386684	0.73623	1.0013	0.477456	0.641389	0.421009	0.404747	0.63417	0.758321	0.267753	0.393136	0.270084	0.544643	0.167191	0.256462	0.292054	0.522013	0.615464	0.364498		51
114	(Unknown)-618.8-Exp		95	0.0019203	2.22747	2.43222	2.52659	2.64479	1.5823	1.36218	3.06614	1.81904	1.95005	1.90137	2.2349	2.70151	1.56695	3.92047	3.40173	8.56964	7.55326	7.22059		32
115	(Unknown)-627.1-Exp		95	0.00137047	4.06266	3.70112	3.99542	4.36224	2.50883	2.2049	4.21356	3.04283	3.24668	3.15085	3.79342	4.23668	2.519	6.2834	5.55998	11.2622	12.2963	10.671		32
116	(Unknown)-731.5-Exp		204	0.000511884	1.09192	1.54702	1.00721	1.38812	1.1624	0.688789	1.99027	1.34363	0.817511	1.3345	1.02195	2.56392	0.626883	1.28905	1.75304	1.84714	1.91118	1.53234		42
117	(Unknown)-738.0-Exp		103	0.0007853	1.33966	1.51874	1.6684	1.4063	0.851731	1.07884	1.55416	1.07596	1.08877	0.943098	0.984418	1.98169	0.961097	1.64125	1.57872	4.26787	3.58726	6.98684		33
118	(Unknown)-752.3-Exp		204	0.0067675	5.10378	6.24052	8.22005	5.13814	3.39435	4.30631	4.1426	3.72097	3.0861	3.20863	2.70964	3.5082	2.91828	3.39191	3.86888	5.74358	4.70474	6.6157		3
119	(Unknown)-768.9-Exp		204	0.00232709	1.36031	1.67642	2.07693	0.922916	0.790129	0.845026	0.725176	0.596916	0.666486	0.300013	0.438548	0.565741	0.191475	0.387067	0.410467	0.555232	0.511035	0.678341		13
120	(Unknown)-983.6-Exp		204	0.000620982	13.6023	13.7436	11.654	13.4047	10.4239	12.8676	13.9469	13.1219	9.36609	7.13032	8.42112	12.4442	5.72283	10.4907	10.991	8.9075	11.5052	6.73102		28
121	(Unknown)-1005.5-Exp		112	0.00137415	0.102495	0.0855579	0.159787	0.104955	0.0615596	0.119269	0.247707	0.12484	0.0582628	0.145583	0.132115	0.115061	0.739894	0.46427	0.424826	0.610977	0.276557	0.502658		52
122	(Unknown)-1134.4-Exp		133	0.000395154	0.141431	0.138229	0.227319	0.147227	0.0837674	0.152755	0.138471	0.0794917	0.114192	0.0675509	0.0516841	0.143776	0.0673048	0.0961362	0.07637	0.244394	0.194659	0.200169		53
123	(Unknown)-1172.5-Ath		204	0.000185006	0.106892	0.170311	0.112879	0.170919	0.125024	0.05577	0.186464	0.142908	0.10247	0.16031	0.161681	0.303034	0.251384	0.543537	0.34573	1.06997	1.00237	1.04521		38
124	(Unknown)-1200.7-Exp		647	0.000320789	0.0619665	0.100072	0.110894	0.139387	0.140764	0.103139	0.301522	0.124823	0.112409	0.198251	0.120072	0.163281	0.270946	0.236993	0.153951	0.319617	0.101413	0.11686		54
125	(Unknown)-273.1-Ath		188	0.0111025	0.0795701	0.109082	0.0940467	0.112002	0.0704082	0.103533	0.127019	0.0974482	0.0836134	0.0602427	0.0961697	0.130114	0.0897765	0.121902	0.111077	0.235422	0.235025	0.304708		4
126	(Unknown)-287.8-Ath		89	0.00026257	0.988119	1.32002	1.48104	1.09978	0.72978	0.676883	0.997644	0.788644	0.819414	0.858982	1.0587	1.44463	1.22531	2.27457	1.92309	3.98707	6.37807	6.78942		16
127	(Unknown)-304.0-Ath		89	0.0108202	0.364265	0.507191	0.556779	0.316227	0.224266	0.232983	0.212971	0.189799	0.182367	0.0858903	0.149284	0.171219	0.0897738	0.207338	0.175394	0.39445	0.488144	0.641163		35
128	(Unknown)-309.4-Ath		198	0.0057878	0.242091	0.28972	0.252545	0.239739	0.145147	0.248337	0.259081	0.221394	0.208216	0.096942	0.168329	0.23792	0.0604401	0.159653	0.148411	0.0968604	0.0716273	0.131783		55
129	(Unknown)-316.9-Ath		89	0.00258055	0.225499	0.340262	0.533935	0.27643	0.179711	0.221901	0.198172	0.165037	0.14511	0.0770577	0.100674	0.177307	0.0523619	0.135477	0.135872	0.170055	0.145001	0.237469		13
130	(Unknown)-321.1-Ath		150	0.00753816	0.378429	0.57113	0.250404	0.584234	0.421977	0.276785	0.749418	0.605937	0.340045	0.435869	0.655986	0.495196	0.459474	1.26914	0.466821	1.65401	2.19635	0.665947		32
131	(Unknown)-346.5-Ath		157	0.00381204	0.140051	0.117083	0.218385	0.224911	0.162504	0.184721	0.217478	0.213884	0.176007	0.192339	0.183696	0.218495	0.119844	0.244268	0.312787	0.919119	1.08885	0.973757		16
132	(Unknown)-348.8-Ath		174	0.00417724	0.211544	0.214059	0.29092	0.176349	0.109343	0.120209	0.116602	0.0886281	0.121504	0.0438045	0.0628331	0.0848526	0.041946	0.0602754	0.0538663	0.0425372	0.0348369	0.0651966		20
133	(Unknown)-355.0-Ath		217	0.00154176	0.360611	0.547522	0.696602	0.440092	0.334223	0.278164	0.26167	0.240455	0.253415	0.123844	0.157025	0.19071	0.0730565	0.118724	0.207142	0.242533	0.341611	0.240095		13
134	(Unknown)-376.0-Ath		245	0.00237181	0.630445	0.979886	0.931743	0.732047	0.631032	0.629093	0.561076	0.522278	0.433374	0.34945	0.370101	0.59173	0.310654	0.43227	0.356834	1.04239	1.04181	1.29015		3
135	(Unknown)-401.2-Ath		196	0.00553573	1.46683	1.65157	2.06242	1.64396	1.06346	1.09278	1.77138	1.23387	1.21431	1.16852	1.2333	1.6744	0.872728	1.88207	2.14406	3.74301	3.68842	4.69803		4
136	(Unknown)-412.8-Ath		101	0.00188887	3.5848	4.34376	3.72574	5.14022	4.29779	4.74895	6.65371	5.04815	4.44829	3.18619	3.51319	5.29598	4.81151	2.79339	5.79591	10.8029	13.044	6.33615		56
137	(Unknown)-418.2-Ath		112	0.0011165	0.202953	0.250833	0.270766	0.278123	0.145215	0.142942	0.145048	0.130532	0.15188	0.0715297	0.110389	0.132967	0.0424044	0.136023	0.126291	0.222858	0.215511	0.212647		3
138	(Unknown)-419.1-Ath		103	0.0003403	0.597011	0.612035	1.18702	0.418879	0.232125	0.2898	0.32329	0.250685	0.27604	0.216568	0.204576	0.356287	0.253629	0.406286	0.492363	2.32756	1.24572	10.8761		57
139	(Unknown)-426.5-Ath		131	0.00872207	2.9877	4.32367	4.53847	2.89159	1.56474	1.62976	1.96085	1.32108	1.56205	0.721713	0.998331	1.56793	0.492844	1.17218	1.03261	1.67457	2.41915	2.6087		13
140	(Unknown)-426.6-Ath		175	0.0307241	0.580364	0.897155	0.913139	0.48959	0.29096	0.258148	0.324776	0.228049	0.265951	0.0868023	0.148171	0.171509	0.0353413	0.131016	0.108748	0.160223	0.135364	0.203628		20
141	(Unknown)-434.7-Ath		117	0.000574409	1.59149	1.82764	2.53832	1.33141	0.851345	0.953774	1.42811	0.859911	1.24096	0.946707	1.30578	1.22652	0.803474	1.69898	1.59443	5.75171	5.65467	7.6244		16
142	(Unknown)-435.1-Ath		131	0.00118746	1.21004	1.35935	1.5143	1.31668	0.933251	0.901933	0.814413	0.944706	1.05258	0.46964	0.743894	1.00748	0.479212	0.816628	0.988009	1.30795	1.21957	1.56987		3
143	(Unknown)-438.8-Ath		143	0.000115238	5.0869	5.17983	10.0415	4.53938	2.73323	3.14701	2.59659	2.13679	2.3198	0.864221	1.71086	1.75911	0.370713	1.00317	1.01552	0.81922	0.450338	1.15568		20
144	(Unknown)-443.2-Ath		117	0.00148056	0.653684	0.627085	1.10976	0.521409	0.346574	0.540409	0.83917	0.613715	0.718472	0.52356	0.564836	1.42766	0.638692	1.39263	1.1849	2.52541	5.34981	7.47949		58
145	(Unknown)-448.8-Ath		245	0.00394463	0.803219	0.967882	0.751753	0.673794	0.513068	0.615536	0.436753	0.448084	0.450044	0.167022	0.314611	0.30746	0.0571022	0.220121	0.177744	0.0757998	0.0623551	0.107445		39
146	(Unknown)-449.4-Ath		130	0.00192151	0.331831	0.559654	0.497136	0.462341	0.308793	0.280243	0.352176	0.275377	0.258114	0.0948621	0.16058	0.227211	0.0378333	0.117153	0.105491	0.128127	0.136867	0.260914		59
147	(Unknown)-454.1-Ath		204	0.000143963	8.30886	7.91408	7.7283	7.10044	4.62641	5.16675	4.59734	3.87493	3.96224	1.53455	2.56347	3.01084	0.799841	1.81008	1.79884	1.24224	0.813058	1.76452		39
148	(Unknown)-459.1-Ath		114	0.0032423	3.59065	3.09903	4.17239	2.70925	1.70258	1.33721	0.774308	1.09613	1.19765	0.309654	0.52072	0.302074	0.118369	0.299034	0.375293	0.643935	0.587243	0.289649		60
149	(Unknown)-463.6-Ath		172	0.00170629	0.854634	0.646385	0.946377	0.74867	0.627445	0.949612	0.746371	0.733331	0.402548	0.45685	0.643678	0.75699	0.419845	0.637657	0.764406	1.20684	1.22531	1.40483		3
150	(Unknown)-465.9-Ath		117	0.000581142	9.8876	8.85307	10.267	10.0673	6.13829	6.03991	7.49815	4.31465	6.43978	3.94612	5.04829	6.19122	3.67048	8.37213	7.386	12.4821	15.1947	6.39242		53
151	(Unknown)-468.7-Ath		155	0.000329103	2.8096	3.69294	3.07074	5.22455	3.21949	3.71758	5.70744	3.99286	3.06052	3.46029	4.07482	4.77544	2.5401	6.2451	5.44223	13.8604	13.0381	14.4321		32
152	(Unknown)-471.0-Ath		158	0.00113986	1.90997	1.88702	1.85454	1.36029	0.910537	1.12205	1.92683	0.944895	0.852652	0.460919	0.728335	0.874361	0.396546	0.669506	0.663939	0.778993	0.750294	1.01571		11
153	(Unknown)-484.4-Ath		170	0.00132265	0.945085	0.887009	1.33753	0.789123	0.654084	0.860591	0.569484	0.505904	0.553588	0.194631	0.389349	0.484668	0.171948	0.327372	0.531062	0.47321	0.366684	0.757506		11
154	(Unknown)-492.6-Ath		154	0.00103876	0.093076	0.0522107	0.0825674	0.193394	0.14394	0.136845	0.281087	0.302465	0.152075	0.313703	0.24211	0.312522	0.244693	0.296832	0.37591	1.39513	1.60035	1.28244		61
155	(Unknown)-494.1-Ath		100	0.000876845	0.493406	0.62025	0.486449	0.618766	0.419278	0.423833	0.660896	0.514133	0.438576	0.52787	0.543227	0.584219	0.405209	0.8612	0.606118	2.50232	2.23703	2.8868		16
156	(Unknown)-495.8-Ath		199	0.00168533	0.753367	0.960654	1.64142	0.614021	0.498802	0.535975	0.463163	0.346141	0.472096	0.176323	0.257938	0.466463	0.162529	0.324187	0.413246	0.696543	0.531183	1.20152		13
157	(Unknown)-510.9-Ath		130	0.000822517	1.68243	1.40574	2.04162	2.28486	1.53594	1.4584	1.83145	1.41206	1.43487	0.794876	1.32342	1.39719	0.46899	0.754485	0.831785	0.612634	0.445819	0.790018		12
158	(Unknown)-521.3-Ath		328	0.00179374	0.9166	1.51295	0.581497	0.750333	0.438414	0.645291	0.683734	0.448559	0.470071	0.295189	0.380804	0.450371	0.176751	0.179414	0.227179	0.0951287	0.156037	0.0927064		62
159	(Unknown)-525.7-Ath		103	0.00241416	0.514476	0.57246	0.566718	0.480209	0.330918	0.342816	0.436731	0.289774	0.340217	0.223041	0.197819	0.210553	0.142911	0.179163	0.270573	0.264884	0.191473	0.119202		30
160	(Unknown)-531.5-Ath		103	0.000546309	5.3881	7.42698	6.91805	4.76266	3.17747	2.68336	2.67546	2.38213	2.59817	0.806249	1.50674	1.86929	0.345889	1.23245	0.915011	0.816765	0.740821	1.45143		20
161	(Unknown)-534.5-Ath		103	0.000159296	13.3158	15.2816	14.778	14.5545	9.55211	12.171	11.0467	10.4529	9.57063	5.17844	8.11209	9.54167	3.98754	7.75983	8.37003	9.50323	9.72665	9.56335		2
162	(Unknown)-534.1-Ath		204	0.00437899	1.229	2.327	1.96303	2.20752	1.40853	1.6419	1.3739	1.31873	1.3214	0.568819	0.958084	0.886744	0.196915	0.592561	0.620286	0.279875	0.22426	0.296955		39
163	(Unknown)-557.4-Ath		110	0.000323831	1.01688	1.00472	1.36452	0.875801	0.79266	1.00106	0.672673	0.619821	0.62702	0.238504	0.453183	0.58872	0.19432	0.369237	0.604077	0.48804	0.423359	0.796808		11
164	(Unknown)-562.5-Ath		140	0.000158303	6.18996	6.58041	6.88197	4.70174	3.72632	4.19177	4.75415	3.31636	3.06893	1.50517	2.94121	3.36416	1.14702	2.23865	2.49596	2.55204	2.41182	3.68113		11
165	(Unknown)-571.3-Ath		175	0.00266932	0.758897	0.813458	1.11491	0.468681	0.257827	0.303017	0.198908	0.16484	0.251735	0.0413946	0.106407	0.120983	0.0226182	0.0511532	0.0569221	0.0799547	0.059174	0.142171		47
166	(Unknown)-577.3-Ath		103	0.000795203	4.19742	10.8959	7.7066	4.45303	3.71026	5.75424	3.10556	3.85481	2.90904	1.87589	2.48346	2.43072	1.28364	3.24734	2.31599	2.35142	2.5144	1.07318		63
167	(Unknown)-616.2-Ath		140	6.09754e-05	46.8985	38.919	50.9066	40.8836	35.5456	38.5126	33.028	29.9016	27.9346	14.2135	24.2232	25.9102	10.4401	22.3411	26.1866	26.4755	27.8207	34.8343		2
168	(Unknown)-621.6-Ath		101	0.000991383	1.3937	1.73637	1.57301	1.33659	1.12596	1.09953	1.38079	1.11314	1.00364	0.550621	0.839606	0.896932	0.295331	0.799	0.719633	0.343487	0.420152	0.839152		55
169	(Unknown)-630.2-Ath		188	0.00425734	0.307155	0.213762	0.380225	0.422375	0.660528	0.336293	0.503393	0.538777	0.47199	0.278597	0.352311	0.454933	0.283296	0.473101	0.457161	0.945308	0.861028	0.986588		64
170	(Unknown)-636.7-Ath		117	0.00073974	7.13795	6.03604	5.74185	5.15879	3.71941	3.34519	4.84746	2.99179	3.42793	1.47806	2.45403	3.81322	1.17957	3.43661	2.99974	5.10069	2.85328	2.0207		65
171	(Unknown)-640.9-Ath		103	5.96953e-05	13.2145	17.8315	10.5526	13.5496	11.6247	9.87993	10.2893	10.8275	8.84442	4.07512	6.81574	6.95242	3.1239	4.11096	4.12519	1.78032	1.66786	2.0715		39
172	(Unknown)-661.6-Ath		173	0.000310602	1.58835	1.73002	2.41263	1.9302	1.23168	1.16185	1.65845	1.14477	0.931356	0.808772	1.20049	1.54949	0.700655	1.05567	1.4283	3.11804	3.73148	2.97281		4
173	(Unknown)-664.0-Ath		103	0.000956826	3.98001	4.51214	4.48723	4.3304	2.55194	1.68265	2.78604	2.05527	2.09207	1.05907	1.36524	1.99073	0.629961	1.23666	1.6537	1.75823	1.66898	2.66965		13
174	(Unknown)-685.0-Ath		217	0.000173631	4.37384	4.50601	4.14534	3.57031	2.67367	2.83507	2.8398	3.19789	1.99659	1.65634	2.45627	3.13804	2.24003	2.63804	2.70904	5.52358	5.01758	4.9494		3
175	(Unknown)-706.4-Ath		117	0.000108783	7.3046	8.40717	7.5546	6.97456	4.33417	4.69404	6.06691	4.41282	4.3122	2.81089	3.62534	5.11136	2.15086	4.92786	4.36782	9.07842	6.78397	7.27239		3
176	(Unknown)-715.2-Ath		140	0.000227444	19.6678	26.2657	18.7654	20.7778	18.3628	15.7967	12.8036	14.7068	14.7506	5.65603	10.1483	10.7177	4.27898	5.86169	5.61786	1.91634	2.53133	2.9879		39
177	(Unknown)-717.7-Ath		202	0.000361144	2.53288	2.99458	2.47415	2.76528	2.06107	2.1203	2.20443	2.28071	1.95828	1.06265	1.6472	1.98734	0.582001	1.32452	1.36065	0.919661	1.14374	1.469		55
178	(Unknown)-718.3-Ath		103	0.000460262	2.61035	3.02641	3.73944	1.56616	1.47533	1.68826	1.22928	1.25616	1.24735	0.538771	0.904171	1.08089	0.402165	0.813049	0.840883	0.887179	1.00942	1.37004		13
179	(Unknown)-720.9-Ath		204	0.000503258	1.07809	1.24794	1.40613	0.939933	0.647231	0.699025	0.572457	0.51364	0.492937	0.219753	0.357616	0.403503	0.145116	0.327696	0.296286	0.46188	0.474554	0.616941		13
180	(Unknown)-749.4-Ath		103	0.00401169	1.63546	1.88445	1.43002	1.39216	0.71504	1.1315	1.12817	0.57997	0.760109	0.525357	0.462774	0.737769	0.286021	0.611104	0.353536	0.732772	0.50169	0.890392		41
181	(Unknown)-753.4-Ath		211	0.00181168	0.264017	0.300616	0.263538	0.377578	0.270038	0.267971	0.570849	0.510942	0.323651	0.377926	0.383586	0.786192	0.568504	0.563396	0.515656	1.47735	1.32716	1.04158		66
182	(Unknown)-773.6-Ath		217	0.000200087	5.53095	5.34059	6.83835	3.476	2.41269	3.07872	3.03116	2.37685	2.80202	0.858058	1.77526	1.85658	0.400299	1.1774	1.01094	0.866901	0.596762	1.26795		20
183	(Unknown)-776.7-Ath		140	2.25986e-05	8.28702	10.0237	12.9405	5.57891	4.47287	5.05497	3.87003	3.38505	3.52463	1.13499	2.33355	3.48111	0.996816	2.31719	2.29357	2.55217	2.6134	4.63143		13
184	(Unknown)-778.7-Ath		217	0.00118413	7.0181	8.04734	8.73581	6.10976	4.14019	3.75155	4.04197	2.96629	3.66274	1.07533	2.05847	2.33095	0.518499	1.57011	1.22858	1.24662	0.99274	1.91181		20
185	(Unknown)-785.3-Ath		93	0.000409027	0.999728	1.79234	0.691651	1.2506	0.975129	0.543003	1.39022	1.09993	0.476092	0.76519	0.443256	1.10396	0.219085	0.460868	0.487116	0.894439	0.952788	0.728979		51
186	(Unknown)-802.6-Ath		249	0.00157672	1.87091	2.48286	2.50642	1.35064	0.868904	1.32694	0.889783	0.838336	0.538245	0.430367	0.531314	0.516195	0.196271	0.184535	0.338657	0.232968	0.323513	0.18847		44
187	(Unknown)-807.2-Ath		110	0.000566024	0.246263	0.251451	0.292944	0.414429	0.250179	0.20432	0.543399	0.31217	0.256549	0.36554	0.392751	0.485096	0.345846	0.700705	0.66101	1.73965	1.99278	2.34865		38
188	(Unknown)-806.2-Ath		204	0.000302973	4.64543	6.6429	7.56642	7.19189	3.95852	4.36853	3.79406	3.25892	2.6466	1.38966	1.99592	3.03962	0.883362	1.89419	1.88366	2.6359	2.52194	3.34696		13
189	(Unknown)-822.2-Ath		174	0.00447383	0.284232	0.310068	0.772291	0.243796	0.150799	0.116899	0.151035	0.121727	0.139661	0.0775599	0.120206	0.130438	0.0849621	0.182424	0.167477	0.571672	0.63679	0.741379		25
190	(Unknown)-830.0-Ath		117	0.000137927	9.97106	10.9319	10.8836	9.92707	6.30824	6.34455	5.82561	5.12063	5.52496	1.8043	3.63557	3.96655	0.842658	2.13059	2.05344	1.48172	1.32744	2.6373		39
191	(Unknown)-865.3-Ath		140	0.000341003	2.91001	4.53556	2.34735	2.65623	2.3734	1.9465	1.76255	1.92278	1.75473	0.579575	1.19745	1.49119	0.466122	0.675051	0.591783	0.268845	0.288699	0.43408		39
192	(Unknown)-867.2-Ath		174	0.00416959	0.23339	0.3178	0.467071	0.178433	0.0991377	0.0912495	0.101873	0.0744647	0.119279	0.047809	0.0764434	0.0768018	0.0295899	0.0958727	0.105407	0.199502	0.177971	0.175458		67
193	(Unknown)-899.4-Ath		194	0.00204176	0.212443	0.295318	0.410908	0.176755	0.10399	0.123251	0.114532	0.0781864	0.101988	0.031768	0.0548477	0.0945307	0.0229771	0.0454416	0.0606033	0.0649412	0.0498719	0.106588		20
194	(Unknown)-906.8-Ath		174	0.0020584	0.0853522	0.10101	0.321568	0.0741213	0.0511434	0.0586357	0.0811311	0.069864	0.0983851	0.041408	0.0479553	0.0496563	0.0192197	0.0586851	0.0904872	0.142544	0.175069	0.200069		68
195	(Unknown)-947.4-Ath		204	0.000468178	15.8608	13.0066	14.3416	17.2303	9.97557	11.9783	12.1601	12.3346	10.3403	7.02625	9.02244	10.307	4.77987	7.14931	9.73252	13.3907	11.9474	11.0504		2
196	(Unknown)-998.6-Ath		204	0.000733261	0.405974	0.521605	0.496567	0.353811	0.18458	0.21495	0.2349	0.185601	0.181376	0.107663	0.137385	0.184289	0.0723345	0.126023	0.136865	0.212983	0.193854	0.310649		13
197	(Unknown)-1045.6-Ath		103	0.000304955	0.308884	0.456174	0.97445	0.176101	0.181432	0.199395	0.116038	0.0852828	0.144368	0.0241165	0.0736217	0.100833	0.0333051	0.0537677	0.196141	0.0867489	0.05305	0.100341		69
198	(Unknown)-1052.5-Ath		204	0.00810536	0.0776903	0.137135	0.208609	0.0862947	0.0511637	0.0578172	0.0632047	0.0500466	0.0407419	0.0540944	0.0343541	0.0911683	0.101154	0.0572305	0.0659127	0.125486	0.111009	0.09145		70
199	(Unknown)-1095.6-Ath		204	0.000137196	0.164203	0.304636	0.124258	0.255269	0.24006	0.0989986	0.393653	0.279662	0.25561	0.194979	0.127479	0.284364	0.0615852	0.139643	0.143643	0.305877	0.3711	0.257945		71
200	(Unknown)-1127.7-Ath		204	0.0031476	0.118945	0.296514	0.232827	0.129412	0.0892433	0.0732421	0.222597	0.122796	0.101545	0.297264	0.156984	0.39216	0.40002	0.90483	0.536521	1.73146	1.67334	2.11946		72
201	(Unknown)-1137.8-Ath		204	0.000575135	0.145904	0.1867	0.162687	0.189406	0.135558	0.0843178	0.196813	0.157144	0.121428	0.178201	0.18914	0.300926	0.26083	0.383052	0.309365	1.04331	0.848442	1.33979		38
202	(Unknown)-1182.6-Ath		204	0.000232897	0.0702392	0.118854	0.0829482	0.104897	0.0878136	0.0386038	0.128039	0.0986245	0.0682182	0.106751	0.107965	0.212708	0.184195	0.413722	0.238383	0.766983	0.717607	0.889067		38
203	(Unknown)-1186.0-Ath		202	0.000187502	0.159336	0.232799	0.209055	0.132579	0.137002	0.106315	0.131226	0.12385	0.0999874	0.0624608	0.119277	0.184906	0.0683791	0.174599	0.124575	0.139966	0.163268	0.206962		73
