# Supplementary material for: A Topological Map of the Compartmentalized Arabidopsis thaliana Leaf Metabolome
Source: PLoS One. 2011 Mar 15;6(3):e17806. doi: 10.1371/journal.pone.0017806 (PMC3058050; doi:10.1371/journal.pone.0017806)
Supplement: Data S2 — Raw and processed UPLC-FT/MS data of lipophilic metabolites. (XLS) [file pone.0017806.s010.xls]

## Sheet: raw
		Lipids: Raw Data																					Peak Information
	Fraction	F0		F1			F2			F3			F4			F5			F6
	Gradient	1	2	1	2	3	1	2	3	1	2	3	1	2	3	1	2	3	1	2	3		Peak		T/S Cluster
#	AnalyteID	F0.G1	F0.G2	F1.G1	F1.G2	F1.G3	F2.G1	F2.G2	F2.G3	F3.G1	F3.G2	F3.G3	F4.G1	F4.G2	F4.G3	F5.G1	F5.G2	F5.G3	F6.G1	F6.G2	F6.G3		m/z	RT	median intensity	count data	median correlation	T/S cluster
1	L5 (m/z=432.239799; rt=1.36442)	34109.4	20604.8	47399.9	42524.9	174841	57353.1	48541.9	80749.4	62895.2	45902.6	125685	31370.7	54792.9	82228.3	61953.7	85897.1	68055.1	337686	349374	352403		432.24	1.36442	62424.5	20	0.936725	L-1.4-1
2	L6 (m/z=432.232293; rt=1.36462)	25288.8	15176.3	34611.6	31741.4	129783	42461.6	36557.7	60195.4	46756.4	34580.7	94055.6	24152.7	40703.3	61580.7	45245	63418.7	50979.5	247721	257795	256496		432.232	1.36462	46000.7	20	0.936725	L-1.4-1
3	L2 (m/z=433.238775; rt=1.36419)	NA	NA	12632.5	13428	46585.7	16046.9	12959.3	19974.3	15707.8	12217.1	34279.9	NA	13285.4	18934	17408	24314.9	18290.5	90555.7	96640.3	95874.7		433.239	1.36419	18290.5	17	0.936725	L-1.4-1
4	L3 (m/z=415.213114; rt=1.36432)	NA	NA	16469.8	14082	66902	20837.9	15223	22627.1	17086.9	16069.4	38977.5	NA	14369.5	23656.8	14066	20405.6	17396.9	78814.8	76829.1	81934.8		415.213	1.36432	20405.6	17	0.936725	L-1.4-1
5	L4 (m/z=415.209739; rt=1.36442)	NA	NA	16469.8	14082	66902	20837.9	15223	22627.1	17086.9	16069.4	38977.5	NA	14369.5	23656.8	14066	20405.6	17396.9	78814.8	76829.1	81934.8		415.21	1.36442	20405.6	17	0.936725	L-1.4-1
6	L1 (m/z=433.244077; rt=1.36412)	NA	NA	13095.8	13428	46585.7	16046.9	12959.3	19974.3	15707.8	12217.1	34279.9	NA	13285.4	19644.2	17408	24424.4	18321.2	91480.8	97322.3	98972.6		433.244	1.36412	18321.2	17	0.936725	L-1.4-1
7	L10 (m/z=415.212785; rt=1.3724)	NA	NA	16469.8	14082	66902	11903.3	NA	22627.1	17086.9	16069.4	38977.5	NA	14369.5	23656.8	14066	20405.6	17396.9	75458	75986.5	81934.8		415.213	1.3724	18901.2	16	0.936725	L-1.4-1
8	L8 (m/z=460.27098; rt=1.36859)	18245.9	10513	79596.6	60001.1	247266	64889.2	49155.8	87317.4	51167.4	39536.1	107621	23695.1	38829.1	57853.7	34213.2	50125.9	41990.4	139405	140877	113642		460.271	1.36859	54510.6	20	0.99306	L-1.4-2
9	L9 (m/z=460.26284; rt=1.36879)	14641.8	7484.74	59901.4	45937.1	186540	49241.8	37537.9	66847.1	38605.6	30092.8	81301.9	18241.6	29438	44127.3	25824.4	37763.6	31924.5	107532	108709	83745.2		460.263	1.36879	41366.4	20	0.99306	L-1.4-2
10	L7 (m/z=461.2742; rt=1.36848)	NA	NA	22716.9	15803.2	71430.3	19084.4	15677.6	24562.9	15895.5	11515.6	31048.7	NA	10393.5	17440.7	10080.1	14657.8	14325.9	40662.9	40460.1	34011.5		461.274	1.36848	17440.7	17	0.99306	L-1.4-2
11	L11 (m/z=294.20681; rt=1.97812)	15154.2	19050.8	8792.72	9486.46	18107.4	8924	14135.3	10136.4	11510.5	14729	19223.5	9794.78	17531.6	17621.1	13303.9	28837.8	20685.2	29997.5	35687.1	44402.8		294.207	1.97812	16342.9	20	NA	L-2-1
12	L15 (m/z=674.41431; rt=2.5047)	114032	107302	42443.6	65717.7	102381	45893.6	55674.5	49355.8	69107.5	61271.2	108060	37323.3	110550	130189	110510	206851	183929	823606	835605	1.76376e+06		674.414	2.5047	107681	20	0.987741	L-2.5-1
13	L13 (m/z=675.418001; rt=2.50431)	41673.7	44410.4	18104.7	21793.7	39040.8	17897.3	19660.2	18343.1	30285.6	25894.3	43353	15313.2	46577.3	50840.3	43027.5	80608.5	71825.2	303720	334877	670806		675.418	2.50431	42350.6	20	0.987741	L-2.5-1
14	L14 (m/z=674.38601; rt=2.50455)	40447.1	37552.2	14681.7	24760.7	36076.3	15846.1	19422.8	16142.5	25065.9	22325.6	37525.8	12623.3	38728	49115.8	38841.5	75834.6	66470.1	297526	299051	640343		674.386	2.50455	37539	20	0.987741	L-2.5-1
15	L12 (m/z=675.401071; rt=2.50425)	31300.4	33846.5	13712.3	16505	29892.8	13508.8	14948.9	13986.2	23498.7	20393.7	32803.3	11027	35926.5	38921.3	32049	61606.8	54981.2	232477	254835	505420		675.401	2.50425	31674.7	20	0.987741	L-2.5-1
16	L16 (m/z=813.522831; rt=2.60859)	7668.9	7913.54	NA	5458.2	6614.02	7658.09	8047.84	NA	6757.29	6426.87	9058.5	9221	9169.36	8519.2	7574.05	11307.5	9394.7	29466.3	55423.6	112944		813.523	2.60859	8283.52	18	NA	L-2.6-1
17	L17 (m/z=812.519897; rt=2.61006)	14524.1	12520.2	5806.34	6851.21	9732.9	6830.12	7666.33	5474.55	7035.53	7058.49	11527.7	5904.21	13562.6	19556.1	13721.4	25101.9	24721.9	60183.7	96199.7	197034		812.52	2.61006	12024	20	NA	L-2.6-2
18	L19 (m/z=830.507539; rt=2.71645)	9676.55	8469.56	NA	8480.79	7550.91	7717.91	7488.4	NA	6383.31	5132.71	6617.62	8522.99	5759.1	7195.51	11241	11683.9	9636.76	63451.1	33864.4	63924.2		830.508	2.71645	8475.18	18	0.952012	L-2.7-1
19	L18 (m/z=830.53023; rt=2.71631)	12140.9	8469.56	NA	9283.29	7550.91	9164.6	8847.5	NA	7468.98	8915.02	6909.89	9831.65	7715.34	7911.73	14257.7	13251.9	10674.2	81131.4	41987.2	81935.9		830.53	2.71631	9223.95	18	0.952012	L-2.7-1
20	L20 (m/z=864.49964; rt=2.74845)	27295.3	19669.8	12487.5	17236.6	24988.3	16727.4	16238.8	12745.4	16591.1	19924.9	21690.8	14195.8	29575.7	30635.3	29127.7	59473	46399.4	119955	127271	207992		864.5	2.74845	23339.6	20	1	L-2.7-2
21	L21 (m/z=864.502834; rt=2.7485)	27295.3	19669.8	12487.5	17236.6	24988.3	16727.4	16238.8	12745.4	16591.1	19924.9	21690.8	14195.8	29575.7	30635.3	29127.7	59473	46399.4	119955	127271	207992		864.503	2.7485	23339.6	20	1	L-2.7-2
22	L22 (m/z=688.425974; rt=2.74915)	16753.5	18259.3	13109.8	24573.7	38045.5	14220	17078.4	16339.6	14451.8	17147.4	20514.6	NA	21203	23060.7	15765.8	32914.2	24399.2	47429.9	75716.7	163053		688.426	2.74915	20514.6	19	NA	L-2.7-3
23	L24 (m/z=1002.610193; rt=2.84661)	10033.6	10406.1	8264.68	6486.43	7858.98	9197.34	5008.1	7799.72	7473.11	9767.15	6820.61	7362.2	6370.05	9245.6	10363.1	10975.3	11114.8	34771.6	42900.9	53692.7		1002.61	2.84661	9221.47	20	0.95614	L-2.8-1
24	L23 (m/z=1002.572972; rt=2.84612)	8320.78	9349.01	8264.68	5172.12	6953.66	9197.34	4973.41	6622.71	7319.03	7876.69	6750.13	2532.41	5386.36	7778.22	9097.61	8939.42	8904.37	28323.5	35097.5	40338.6		1002.57	2.84612	8070.68	20	0.95614	L-2.8-1
25	L28 (m/z=674.414661; rt=2.8716)	84859	84238	31212.6	40924.8	68247.7	34165.2	37557.6	32778.7	54598.5	47542.8	75998.9	33590.4	79958.3	96444.8	90584.3	159077	131819	603083	596690	1.14608e+06		674.415	2.8716	77978.6	20	0.975837	L-2.9-1
26	L29 (m/z=674.413565; rt=2.90488)	48335	51415.7	14091.8	23079.6	34024.8	15153.8	19743.1	13128.7	23554.3	21826	39236.2	11241.8	48261.2	53746.6	49967.7	88235.2	65573.8	330619	320535	542775		674.414	2.90488	43748.7	20	0.975837	L-2.9-1
27	L31 (m/z=812.519841; rt=2.94205)	19702.9	14590.9	10815.8	11919.6	14165.1	6265.77	8638.72	7261.36	14512.4	16322.8	15151.8	9373.21	16878.4	19663.6	24831.5	34909.5	25387.5	116030	96741.5	209089		812.52	2.94205	15737.3	20	0.975837	L-2.9-1
28	L25 (m/z=675.418267; rt=2.87114)	35690.6	32731.1	11273.3	14823.4	28323.4	12494.2	15889.6	14794	20077.3	18058.5	30687.2	11165	38027.8	38514.2	35526.8	59961.8	50336.8	233273	222125	454867		675.418	2.87114	31709.1	20	0.975837	L-2.9-1
29	L26 (m/z=675.409564; rt=2.87128)	35690.6	32731.1	11273.3	14823.4	28323.4	12494.2	15889.6	14794	20077.3	18058.5	30687.2	11165	38027.8	38514.2	35526.8	59961.8	50336.8	233273	222125	454867		675.41	2.87128	31709.1	20	0.975837	L-2.9-1
30	L27 (m/z=674.386117; rt=2.87155)	30292.9	28155.6	11850.2	14653.4	24295.7	12417.3	13511.3	11359.6	18486.4	18110.3	26198.3	11949.9	27761	33906.8	31055.6	58305	46939.1	215363	212318	401766		674.386	2.87155	26979.6	20	0.975837	L-2.9-1
31	L30 (m/z=813.52333; rt=2.93787)	9826.21	10068.8	8572.94	10205.3	8301.59	NA	7730.45	8589.42	8474.67	7970.85	10448.7	9316.33	8591.39	13225.5	15418.5	25216	14594.9	59507.8	55338.2	102308		813.523	2.93787	10068.8	19	0.975837	L-2.9-1
32	L32 (m/z=658.419288; rt=2.99569)	25995.6	27539.5	8747.61	23971.8	27411.1	10440.1	15616.5	11917.3	16270	20395	30782.3	9723.15	31698.8	39980.5	22216.8	82643	53211.1	172333	343987	792380		658.419	2.99569	26703.4	20	0.968717	L-3-1
33	L33 (m/z=810.505458; rt=3.00466)	9522.51	21627.1	8253.44	12029.4	17193.7	9982.5	10916.7	9285.54	7752.9	12470.5	20368.1	5679.63	21585.2	28491.5	11384	47347	34072.7	60408.9	171410	311898		810.505	3.00466	14832.1	20	0.968717	L-3-1
34	L34 (m/z=814.536705; rt=3.09915)	20111.1	11469.5	7655.05	7394.58	9807.27	8912.76	9892.22	10036.3	14749.1	7925.29	10787.6	6753.06	11821	9765.09	18880.2	15875.3	12780.3	113209	58755.9	116340		814.537	3.09915	11128.6	20	NA	L-3.1-1
35	L35 (m/z=686.451472; rt=3.19106)	31265.5	32397.9	13910.5	20719.3	33854.3	13195.9	14609.3	14728	23612.7	20835.3	35155	12044.7	35161.7	47118.5	35693.9	66649.6	52634.1	226731	286469	597627		686.451	3.19106	33126.1	20	0.953763	L-3.2-1
36	L36 (m/z=686.431372; rt=3.19114)	21414.2	22978.2	9264.14	14727.9	23164.6	9062.87	9742.08	10801.6	16431	14930.3	23880.8	8272.43	23857.3	31846	24905.2	46028.1	40021.4	153344	191820	386017		686.431	3.19114	23071.4	20	0.953763	L-3.2-1
37	L37 (m/z=848.508507; rt=3.2258)	9192.32	11776	NA	7336.31	12405.1	NA	6494.59	6309.75	7555.29	9608.3	15019.2	8235.88	12962.1	12746.6	9823.58	50491.7	20549.1	40457.8	113177	215797		848.509	3.2258	12090.5	18	0.953763	L-3.2-1
38	L38 (m/z=691.414075; rt=3.2267)	16336.3	12131.3	15301.9	26432.2	33890.2	16762.4	15509.4	20178.5	11780.1	14268	18844.6	NA	17092.9	17456.3	14818.1	22512.2	17050.7	33708.3	36650.6	38071.4		691.414	3.2267	17092.9	19	NA	L-3.2-2
39	L46 (m/z=702.445824; rt=3.2722)	43756.3	44223.4	18399.2	27261.3	47201.3	19938.2	21506.3	20277.8	29259.6	28858.3	48725	16759.5	46132.9	54336.1	43979.2	87249.9	72512.2	278341	298201	528389		702.446	3.2722	44101.3	20	0.937335	L-3.3-1
40	L39 (m/z=702.44637; rt=3.26054)	43756.3	44223.4	18399.2	27489.4	47201.3	19938.2	21506.3	20277.8	29259.6	28858.3	48725	17329	46132.9	54336.1	43979.2	87249.9	72512.2	278341	298201	530424		702.446	3.26054	44101.3	20	0.937335	L-3.3-1
41	L40 (m/z=702.422998; rt=3.26067)	24811.6	26285.9	10741.7	15955.2	27227.3	12194.2	13112.5	12190.9	17003.6	17147	28447.2	10726.7	27011.2	31722	26330.6	50308.4	42523.3	156461	165133	288820		702.423	3.26067	26308.3	20	0.937335	L-3.3-1
42	L52 (m/z=840.519244; rt=3.33556)	7156.27	6829.38	6184.2	7312.57	7249.45	NA	7691.57	8062.38	7581.52	6090.48	9300.9	NA	9609.47	10418.7	7148.38	11978.9	11040.8	31288.5	59574.2	89103.9		840.519	3.33556	7876.97	18	0.937335	L-3.3-1
43	L42 (m/z=690.438041; rt=3.26458)	34862.5	25822.1	39853.2	66100.9	145149	47778.3	49994.9	55723	43907.1	51060.6	67094.2	17236.5	58203.7	55399.8	30506	81637.1	33677.7	47921.6	43365.5	73737.9		690.438	3.26458	48958.2	20	0.935315	L-3.3-2
44	L43 (m/z=690.424139; rt=3.26604)	32173.1	25126.3	37130	63084.9	137611	45182	47216.5	51822.8	41027.8	47348.3	63142.8	16887.7	55551.8	52096.4	28438.2	75512.4	30990.4	43737.7	38995.6	66090.1		690.424	3.26604	46199.3	20	0.935315	L-3.3-2
45	L41 (m/z=691.441895; rt=3.26165)	20601.3	15479.7	20414	35828.9	52049.1	22896.3	22752.3	28205.2	21430.6	23981.3	25075.1	NA	21382.5	21628	16436.9	36164.8	16291.7	21431	20726.8	32315		691.442	3.26165	21628	19	0.935315	L-3.3-2
46	L44 (m/z=898.541856; rt=3.26742)	13446.7	9838.48	13964.2	10962.1	8687.31	12987.2	NA	8963.65	12541.4	10307.3	12797.6	NA	12609.2	12034.5	14454.5	14380.2	16393.2	27890.3	24357.8	26574.6		898.542	3.26742	12892.4	18	NA	L-3.3-3
47	L45 (m/z=724.478956; rt=3.27052)	NA	16104.9	13401.7	20274	63568.6	13007.9	21638.3	19773.4	9780.99	23058.7	23007.1	NA	14910.3	23131.6	NA	19943.9	17432.5	13254.4	17453.8	28007.5		724.479	3.27052	19773.4	17	0.872269	L-3.3-4
48	L49 (m/z=724.453004; rt=3.27522)	NA	8824.18	8607.52	15044.3	33868.2	8186.82	15362.6	13696.3	5649.35	12111	12045.6	NA	8264.68	14912.6	NA	14091.8	11661	13254.4	14882.6	21999		724.453	3.27522	13254.4	17	0.872269	L-3.3-4
49	L47 (m/z=722.466054; rt=3.2742)	20012.3	13725	38311.7	50846.7	119838	56103.7	34036.3	47070.1	29113.2	28907.4	35742.6	10925.2	25679.2	33543.3	17137.8	46429.5	8629.4	9535.1	NA	7153.12		722.466	3.2742	29113.2	19	1	L-3.3-5
50	L48 (m/z=722.462988; rt=3.27425)	20012.3	13725	38311.7	50846.7	119838	56103.7	34036.3	47070.1	29113.2	28907.4	35742.6	10925.2	25679.2	33543.3	17137.8	46429.5	8629.4	9535.1	NA	7153.12		722.463	3.27425	29113.2	19	1	L-3.3-5
51	L50 (m/z=828.545524; rt=3.29643)	7873.16	6459.38	8910.23	7979.51	11346.8	8431.21	6122.16	6752.97	8051.64	7473.99	9429.7	NA	5774.64	9591.35	7854.14	9176.02	5032.28	11917.3	26418.2	37073.1		828.546	3.29643	8051.64	19	NA	L-3.3-6
52	L51 (m/z=840.55273; rt=3.33359)	9659.11	11243.4	9839.97	8155.56	8233.46	10378.3	9184.38	8977.46	7581.52	6366.26	9024.75	8183.41	13241.5	14156.9	12459.8	19178.3	18419.7	57232.8	99150	150421		840.553	3.33359	10109.1	20	NA	L-3.3-7
53	L72 (m/z=796.525378; rt=3.4493)	37766.6	37828.4	15049.8	18973.6	23022.4	15825.3	17589.4	12960.5	18417.8	24095	28555.4	14966.9	35102.5	29359.4	36184.3	58089	42355.2	230280	245458	309668		796.525	3.4493	28957.4	20	0.894888	L-3.4-1
54	L73 (m/z=796.485776; rt=3.4494)	14764.3	14171.5	8836.35	6539.03	11328.6	8061.45	6743.24	9605.95	7568.78	8707.1	9309.06	6298.33	13463.3	11993.6	13398.1	19276.5	15276.5	82231	80430.4	102811		796.486	3.4494	11661.1	20	0.894888	L-3.4-1
55	L62 (m/z=799.464691; rt=3.38856)	10226.7	13895.2	8502.51	9477.01	11792.9	6448.74	7163.25	6550.57	6290.36	6687.51	12099.6	7267.18	15816.9	18783.8	12376.7	19182.6	18766.3	46628.3	36659.2	37375.9		799.465	3.38856	11946.2	20	0.894888	L-3.4-1
56	L71 (m/z=810.504433; rt=3.42113)	12940.8	44305	8101.62	18782	34575.3	8869.2	20543.9	19328.5	8056.94	27285.4	42036.8	9708.43	46773	62725.6	18577.9	112835	92375.9	137476	509560	846426		810.504	3.42113	30930.4	20	0.894888	L-3.4-1
57	L54 (m/z=794.509626; rt=3.37348)	11205.3	18913.7	6469.59	9944.39	15702	7410.31	11196.4	7347.34	7885.06	9933.75	15704	5068.62	17519.5	22271.2	18224.5	44471	24813	82395.5	115218	224503		794.51	3.37348	15703	20	0.894888	L-3.4-1
58	L53 (m/z=794.478158; rt=3.37347)	6300.5	10258.8	4940.27	6749.25	10942.1	4827.3	7158.16	4738.43	3849.66	6902.52	9157.51	2701.91	9996.82	14415.5	11407	26760.5	13959.3	43813.9	57491.3	114831		794.478	3.37347	9577.16	20	0.894888	L-3.4-1
59	L55 (m/z=795.488329; rt=3.37397)	9034.53	7788.11	NA	7159	7936.24	6809.57	6604.9	7715.46	4796.35	5689.28	6734.76	7782.09	9160.79	8180.75	9587.32	12246.6	9677.14	25317.5	40459.9	79063.9		795.488	3.37397	7936.24	19	0.894888	L-3.4-1
60	L56 (m/z=795.51436; rt=3.37446)	9344.32	8182.3	NA	8875.37	9872.27	6809.57	9400.82	7715.46	5488.08	7084.8	8137.28	8036.82	11778.8	10912.1	13163.6	15878.6	13331.8	36623.2	55689	113500		795.514	3.37446	9400.82	19	0.894888	L-3.4-1
61	L58 (m/z=284.331802; rt=3.38021)	78774.6	30679.6	36684.3	24338.7	22959.8	19056.3	39984	14699.3	22113.2	18474.9	36557	12164.7	19803.1	22661.3	39283.1	74821.9	83040.7	174406	69074.7	25772		284.332	3.38021	28225.8	20	0.998343	L-3.4-2
62	L57 (m/z=284.328677; rt=3.38003)	59324.4	22581.8	26584.3	17917.4	16863	14313.8	30140.5	10999.4	16203.9	13777.8	27440.8	8908.06	14898.7	17631.5	29652.9	55264.8	62276	126459	49713.1	18511.8		284.329	3.38003	20546.8	20	0.998343	L-3.4-2
63	L59 (m/z=664.42159; rt=3.38503)	19873.9	9483.28	30433	23835.3	41035.3	41499.4	15982.7	20034.6	31575.8	17752.6	20277.9	NA	17052.6	19852.1	13286.9	17405.6	12243.3	22429.6	12938.1	19525.6		664.422	3.38503	19852.1	19	0.980581	L-3.4-3
64	L60 (m/z=664.402075; rt=3.38509)	10820.6	NA	16416.6	12129.1	25926.3	24130.8	9714.85	10660.9	17354.6	10361.9	11250	NA	9383	10431.3	7174.51	10447.7	6889.12	11022.9	6855.53	9981.86		664.402	3.38509	10554.3	18	0.980581	L-3.4-3
65	L61 (m/z=898.541738; rt=3.38554)	12775.4	12722.4	11657.6	13167.9	12000.4	12043.2	11695.8	8747.85	13189.7	10556	13655.4	NA	14513.8	15444.3	14745.2	13088.5	16177.8	38562.1	35800.3	39744.7		898.542	3.38554	13167.9	19	NA	L-3.4-4
66	L64 (m/z=722.463131; rt=3.39946)	110595	59525.7	146486	125611	236190	145284	102586	99730.3	128266	87241	133057	45042.2	89532.9	117028	76669.1	98365.4	88303.5	130754	112298	147404		722.463	3.39946	111446	20	0.967964	L-3.4-5
67	L65 (m/z=722.466486; rt=3.39949)	110595	59525.7	146486	125611	236190	145284	102586	99730.3	128266	87241	133057	45042.2	89532.9	117028	76669.1	98365.4	88303.5	130754	112298	147404		722.466	3.39949	111446	20	0.967964	L-3.4-5
68	L63 (m/z=722.491438; rt=3.39937)	49335.4	31190.9	64298.2	54556.5	105032	65660.6	45535.9	44969.6	57517.2	38943.9	59605.3	22682.2	39178.9	51778.7	33015	46234.2	43405.1	65818.7	59842.8	72321.7		722.491	3.39937	50557.1	20	0.967964	L-3.4-5
69	L66 (m/z=723.467148; rt=3.39962)	40554	29647.4	64375.7	54045.2	93783.5	61334.8	41617.8	38998.1	53705.7	38099.2	57394.8	18166.3	38419	47844	31930.9	38815.4	39930.5	55308.1	45337.4	57824.5		723.467	3.39962	43477.6	20	0.967964	L-3.4-5
70	L67 (m/z=361.232647; rt=3.40037)	13688.2	9038.67	22869.8	18514.3	28624.9	21462.8	14800.8	15160.6	19904.6	12666.4	17851.5	NA	14348.6	16840.5	11067.9	16201.1	12627.7	16778.2	12747.7	17469.8		361.233	3.40037	16201.1	19	0.967964	L-3.4-5
71	L68 (m/z=838.538327; rt=3.40692)	NA	NA	7411.33	7794.35	7237.36	7699.93	NA	7430.5	6427.24	6540.33	8126.83	NA	6509.99	6917.24	3918.16	7442.65	5182.96	10456.9	11063.3	35143.8		838.538	3.40692	7420.92	16	NA	L-3.4-6
72	L69 (m/z=801.485502; rt=3.42084)	14960.6	10462.2	NA	8835.59	5484.67	7825.63	8124.59	6652	8148.63	6910.85	9859.67	12395.3	11234.7	9870.9	11703.1	15082	9939.78	25656.1	29955.7	23177.8		801.486	3.42084	9939.78	19	0.970548	L-3.4-7
73	L70 (m/z=801.462625; rt=3.42084)	14349.5	9211.79	NA	8752.09	4732.71	6550.05	9969.15	4141.2	8017.73	6119.49	9491.42	11287.9	11234.7	9870.9	11703.1	14526.6	9924.47	24671.5	29935	22158.2		801.463	3.42084	9924.47	19	0.970548	L-3.4-7
74	L88 (m/z=986.586301; rt=3.48328)	21375.7	25313.6	13113.6	11751.9	13598.4	16351.3	15779.9	12461.2	15815	14533.5	20090.1	14399.2	26205.8	22556.6	26821.9	43589.6	32751.2	134089	134881	149274		986.586	3.48328	20732.9	20	0.931251	L-3.5-1
75	L86 (m/z=986.618012; rt=3.4831)	21375.7	25313.6	13113.6	11995.7	14058.2	16719	20189.9	12484.6	15815	14827.6	20090.1	14689.5	26488.9	22941.8	27661.4	44899.6	33801.2	141362	143580	163410		986.618	3.4831	20782.8	20	0.931251	L-3.5-1
76	L91 (m/z=984.579967; rt=3.50054)	15611	15886.6	10458.9	11216.3	13479.1	11487.7	9634.54	12127.9	14015.1	10276.7	16835.2	10565.9	19957.9	17917.9	20019	32385.1	31448.7	89872.2	95286.8	130651		984.58	3.50054	15748.8	20	0.931251	L-3.5-1
77	L92 (m/z=984.600309; rt=3.50095)	15611	15886.6	10458.9	11216.3	13479.1	14613.2	11394.6	12127.9	14015.1	10276.7	16835.2	10565.9	19957.9	17917.9	20019	32385.1	31448.7	89872.2	95286.8	130651		984.6	3.50095	15748.8	20	0.931251	L-3.5-1
78	L74 (m/z=797.52938; rt=3.4503)	19963.3	16413.2	8307.45	11058.2	14503.3	11798.9	10802.5	8696.25	10876	12117.3	19141.7	9535.48	17187.5	14911.1	13669.3	30355.3	24051.8	113502	122449	151403		797.529	3.4503	14707.2	20	0.931251	L-3.5-1
79	L96 (m/z=815.460007; rt=3.54218)	27950.2	25723.1	9029.07	17848.5	24596.1	15158.1	16197.4	13117.7	22266.5	14399.3	31228	NA	30791.6	36700.3	31756.6	49918.8	47246.4	101957	111802	144301		815.46	3.54218	27950.2	19	0.931251	L-3.5-1
80	L75 (m/z=812.519826; rt=3.45977)	13070.9	27375	8852.92	14883.6	25085	NA	17345.3	14525.6	9236.18	18240.2	34250.3	4428.12	33939.1	38732.6	19530.6	61555.4	60612.7	136879	327111	506511		812.52	3.45977	25085	19	0.931251	L-3.5-1
81	L79 (m/z=987.581683; rt=3.48078)	10845.9	11764.4	NA	8778.61	9351.23	5948.39	6187.97	NA	10214.3	11247	11341.7	8557.63	15791.4	13880.1	11691.5	20581.9	13736.6	60755.9	60208.9	64184.4		987.582	3.48078	11516.6	18	0.931251	L-3.5-1
82	L80 (m/z=987.617111; rt=3.48109)	13320.8	12677.7	NA	10494.7	11815.8	8107.2	8195.65	NA	12217.4	13915.7	13358.6	10254.2	17040.3	13880.1	15142.7	24615.6	16757.8	77177.8	79470.8	85642.4		987.617	3.48109	13619.4	18	0.931251	L-3.5-1
83	L76 (m/z=814.525245; rt=3.46649)	5254.24	8119.95	9612.98	10077	9866.62	9282.8	10991.2	7400.88	4230.54	NA	7651.1	NA	10227.3	9988.8	6336.08	12922.5	10180.9	40755.2	53526.2	59548.1		814.525	3.46649	9927.71	18	0.950142	L-3.5-2
84	L78 (m/z=814.498689; rt=3.47805)	4113.95	6899.18	9612.98	10077	8411.38	9282.8	10991.2	7400.88	2983.26	NA	5621.54	NA	7972.96	8043.38	5117.41	10137.1	10044.6	19426.6	35807.5	43664.7		814.499	3.47805	8847.09	18	0.950142	L-3.5-2
85	L77 (m/z=822.553506; rt=3.4779)	12267.8	7207.15	11170.6	9131.02	18467.3	10644	8051.01	7153.93	13611.4	7862.49	8761.04	7363.26	NA	9787.6	6568.57	8908.33	7547.43	10799.8	10242.3	26447.4		822.554	3.4779	9131.02	19	NA	L-3.5-3
86	L82 (m/z=652.423088; rt=3.48127)	81240.1	35106.6	154951	134008	262361	196832	91193.1	111865	113015	86343.7	104558	28563	81784.5	81379.8	46600.2	78456	27112	31135.8	17361.8	26479.4		652.423	3.48127	81582.1	20	0.998372	L-3.5-4
87	L81 (m/z=652.407087; rt=3.48112)	65513.4	28458.3	124876	107214	209903	162699	73477	90993.3	90299.7	69770.9	83567.7	22848.5	65649.6	65695.8	36993.3	62824.7	21790	24118	13115.3	19509.1		652.407	3.48112	65672.7	20	0.998372	L-3.5-4
88	L83 (m/z=748.477682; rt=3.48207)	9657.42	12102.2	9662.86	11409.9	17654.1	11779.3	12683.6	10273.4	10833.7	10185.5	9993.33	NA	8289.81	9055.08	NA	11008.4	10565.5	13069	10270.1	9394.86		748.478	3.48207	10419.5	18	NA	L-3.5-5
89	L87 (m/z=680.452926; rt=3.48321)	75664.8	54385	136199	135380	236434	137509	94106.1	99282.6	98188.6	83582.3	108848	28580.8	85436.7	97353.7	53711.3	91723.9	65690.3	83312.4	75499.2	116919		680.453	3.48321	92915	20	0.985872	L-3.5-6
90	L89 (m/z=680.432893; rt=3.48356)	54456.3	38459.9	101109	99664.4	176121	100954	71467.5	76209.8	71446.9	60803.1	81978.4	20189.6	63248.2	71591.3	38550.2	65311	46765.4	55725.6	51041	73618.2		680.433	3.48356	68378.9	20	0.985872	L-3.5-6
91	L84 (m/z=681.458616; rt=3.48283)	30033.6	19511.5	50054.9	49639.9	95100.5	51135.6	32888.2	34920.7	33180.7	32464.6	45632.4	9387.67	32849.4	37406.9	18943	36974.6	25028.4	30453.6	29676.7	46415.6		681.459	3.48283	33034.5	20	0.985872	L-3.5-6
92	L85 (m/z=681.443033; rt=3.48288)	27440.4	17941.7	46346.2	45383.2	88221.8	47998	30207	33666	31048.9	30417.1	42142.9	8517.33	29861.9	34658.7	17559.9	34346.7	22914.2	26627.5	26169.7	40436		681.443	3.48288	30733	20	0.985872	L-3.5-6
93	L90 (m/z=836.537757; rt=3.49571)	6029.26	NA	7259.59	9526.19	15792	8713.93	5041.92	6748.08	4790.68	6765.99	9067.45	NA	9700.94	7442.06	NA	6940.26	7659.6	6254.04	5345.13	12344.4		836.538	3.49571	7259.59	17	NA	L-3.5-7
94	L100 (m/z=842.514619; rt=3.54818)	111053	71703.9	90268.3	87173.7	128207	98701	66316.7	57633.3	94166.5	67808.2	92747.3	48295.2	89448.3	99322.8	110151	141974	98476.6	282820	207814	220250		842.515	3.54818	96321.5	20	0.917183	L-3.5-8
95	L97 (m/z=842.549188; rt=3.54747)	55654.5	36659.2	46048.4	42758.5	67260.8	49898.6	34930.5	29315.1	49023.8	32996.6	47972.6	25143.7	45924.8	52478.5	54910.4	75040.4	51981.2	150436	119917	121796		842.549	3.54747	49461.2	20	0.917183	L-3.5-8
96	L99 (m/z=843.517242; rt=3.54795)	46634.6	33572.4	37572.7	35273	64097.4	45799.5	32839.2	26352.5	42565.2	29018.2	39572.1	19772.8	42282.6	41953.6	44600.8	70871.8	53297.6	119473	92555.2	95652.4		843.517	3.54795	42423.9	20	0.917183	L-3.5-8
97	L98 (m/z=843.536121; rt=3.54766)	43579.7	30037.3	35459.5	34170.9	61618.6	43595.8	30985.5	25333.1	39661.9	26735.2	37647.4	19717.6	39048.1	39999.6	42289.1	69788.6	50954.6	116685	92555.2	95357.4		843.536	3.54766	39830.8	20	0.917183	L-3.5-8
98	L93 (m/z=678.447089; rt=3.52906)	24914.9	20448.2	21822.5	23736.2	32569.7	25473.4	18562.8	17198.3	21187	16322.8	28979.3	9085.42	23750.2	27183.7	25022.6	33383	36087.8	95750.5	94083.9	135100		678.447	3.52906	24968.7	20	0.917183	L-3.5-8
99	L94 (m/z=678.444946; rt=3.52915)	24914.9	20448.2	21822.5	23736.2	32569.7	25473.4	18562.8	17198.3	21187	16322.8	28979.3	9085.42	23750.2	27183.7	25022.6	33383	36087.8	95750.5	94083.9	135100		678.445	3.52915	24968.7	20	0.917183	L-3.5-8
100	L95 (m/z=678.459161; rt=3.52933)	19506.5	16104.4	16557.2	17542.4	29280.8	18536.4	13815.7	13182.5	16864.8	12686.3	23007.1	7535.04	19602.6	22302.6	19858.1	29182.2	29792.3	80639.1	80899.1	120716		678.459	3.52933	19554.6	20	0.917183	L-3.5-8
101	L101 (m/z=421.258625; rt=3.54877)	16708.3	10881	12550.8	12820.3	21031.9	14387.7	9968.17	9351.02	14183.2	9484.63	15099.4	NA	13378.7	14322.6	15051.5	19915.5	14000.5	33014.7	28081.2	27199.3		421.259	3.54877	14322.6	19	0.917183	L-3.5-8
102	L102 (m/z=722.463432; rt=3.56588)	38469.4	14374.8	64844.4	38468.4	85782.7	86017.2	32546.6	34694.8	57150.3	26296.4	32842.9	15417.1	25081.5	25793.7	24732.8	32541.8	8174.33	12772.9	8910.76	12550.4		722.463	3.56588	29419.1	20	0.994246	L-3.6-1
103	L110 (m/z=722.466597; rt=3.57492)	38469.4	14374.8	64844.4	38468.4	85782.7	86017.2	32546.6	34694.8	57150.3	26296.4	32842.9	15417.1	25081.5	25793.7	24732.8	32541.8	8174.33	14841.7	9458.35	12550.4		722.467	3.57492	29419.1	20	0.994246	L-3.6-1
104	L116 (m/z=722.455676; rt=3.58788)	38469.4	11951.4	57096.6	34923.3	74855.1	80597.7	30821.2	31627	53317.3	24667.8	32087.2	13028.3	22302.4	24317.6	21696.9	26940.3	8088.28	14841.7	9403.54	12550.4		722.456	3.58788	25804	20	0.994246	L-3.6-1
105	L109 (m/z=722.447593; rt=3.57491)	33907	11887.3	56730.3	33537.5	73741.8	74727.1	27771.2	29634.2	49111.8	22062.5	28448	13242.2	21393	22498	21499	27240.5	8088.28	12200.7	8309.86	11148.9		722.448	3.57491	24869.3	20	0.994246	L-3.6-1
106	L103 (m/z=722.490808; rt=3.56606)	19676.4	8012.97	28123.8	18390.5	40138.7	37733.6	19253.6	16199.5	28798	17227.6	14422.2	7418.37	11091.4	11874.5	13687.4	14766.2	7849.73	11284.3	7388.59	6085.51		722.491	3.56606	14594.2	20	0.994246	L-3.6-1
107	L104 (m/z=593.278874; rt=3.57045)	52833.3	66718.7	44064.9	37249.2	116641	36471	52238.3	31544.7	70327.5	44918.8	68904.2	28658.1	35028.3	79528.4	46645.2	133976	116738	388914	387109	499553		593.279	3.57045	59776	20	0.987568	L-3.6-2
108	L105 (m/z=593.259852; rt=3.57047)	25223.5	30161.8	20305.3	17910.7	53490.6	16533.2	24667.5	14078.6	32258.3	21492.7	32070.2	14714.5	15418.7	37207	22273.1	63634.6	57315.6	177712	175731	228663		593.26	3.57047	27692.7	20	0.987568	L-3.6-2
109	L106 (m/z=594.284807; rt=3.57066)	21653.6	25503.3	16568.4	17894.1	40056.4	11894.8	20755.6	14416.9	26603.9	17058.5	28920.2	12124.9	11811.3	29377.4	16988.6	48054.9	44733	151254	145774	193385		594.285	3.57066	23578.4	20	0.987568	L-3.6-2
110	L107 (m/z=594.274306; rt=3.57068)	21653.6	25503.3	16568.4	17894.1	40056.4	11894.8	20755.6	14416.9	26603.9	17058.5	28920.2	12124.9	11811.3	29377.4	16988.6	48054.9	44733	151099	144469	189208		594.274	3.57068	23578.4	20	0.987568	L-3.6-2
111	L114 (m/z=795.5146; rt=3.58173)	17192.7	13470.7	7296.91	6120.87	8395.67	8418.93	8303.58	6464.4	10037.2	8285.89	9044.31	10598.2	14520	13189.7	14034.7	21678.2	16340	87567.2	89377.6	133350		795.515	3.58173	11894	20	0.92811	L-3.6-3
112	L111 (m/z=794.509588; rt=3.57706)	30320.1	26958.2	10199.5	12351.7	16634.9	11899.1	9848.19	5868.22	17044	12732.3	19700.7	9759.17	19317	23975.9	26097.9	46885.7	33528.1	195736	189762	329620		794.51	3.57706	19508.9	20	0.92811	L-3.6-3
113	L108 (m/z=792.494557; rt=3.57434)	10049.6	16024	7444.57	6715.34	5663.92	9233.82	9925.49	7712.57	6847.78	9197.89	7587.51	8134.69	12817.5	13406.1	11434.2	19526.5	26585.1	99290.7	117430	189933		792.495	3.57434	9987.55	20	0.92811	L-3.6-3
114	L112 (m/z=795.488414; rt=3.58165)	11660.4	10660.9	7296.91	3611.86	5611.41	8418.93	5898.17	6342.09	7594.05	6454.48	6468.41	10598.2	10448.8	9071.43	9280.14	15355.2	13032.3	62477.4	64250.2	96223.2		795.488	3.58165	9175.79	20	0.92811	L-3.6-3
115	L115 (m/z=794.478452; rt=3.58337)	15847.7	14610.3	5812.3	7200.88	10374	5188.07	6942.34	3020.53	8834.77	6798.1	10557.6	6456.67	9741.11	12820.5	12887.7	25066.2	18890.2	105057	101368	184878		794.478	3.58337	10465.8	20	0.92811	L-3.6-3
116	L113 (m/z=748.478106; rt=3.58171)	9704.28	9338.7	7391.79	12128.6	12916.8	7760.47	8943.25	9221.85	9793.15	9006.03	11087.7	NA	9079.48	10026.3	11001.4	10143.7	13019.4	15589.2	12073.6	15532.3		748.478	3.58171	10026.3	19	NA	L-3.6-4
117	L117 (m/z=792.494438; rt=3.60603)	10675.9	18294	10625.9	11177.3	16283.1	11605.9	10208.3	10871.6	10341.4	11887.4	20054.1	9829.09	16647.7	21132	16453.9	35269.3	34459.4	126186	163556	294486		792.494	3.60603	16368.5	20	0.946812	L-3.6-5
118	L128 (m/z=1002.610012; rt=3.62033)	9751.58	25507.7	NA	13178.1	17610.6	7493.23	11156.2	11272	8110.55	18166.9	21976.1	9603.14	25866.2	33655.5	14420.8	52242.7	39874.9	78955.8	173694	268370		1002.61	3.62033	18166.9	19	0.946812	L-3.6-5
119	L127 (m/z=1002.57197; rt=3.61837)	7870.55	21919.1	NA	11342.2	14848.1	6126.76	9431	10006.9	6575.67	15375.3	18716.5	9034.23	20538.9	28914.2	12845.7	43571.3	33314.4	62968.9	139451	214424		1002.57	3.61837	15375.3	19	0.946812	L-3.6-5
120	L129 (m/z=806.48662; rt=3.62504)	7348.04	14547.1	7318.22	8578.42	14116.4	7355.79	10284.4	10384.3	5459.84	10894.2	9789.14	NA	18321.8	20254.9	10730.7	71884.9	20732.6	26644.5	68277.3	119102		806.487	3.62504	10894.2	19	0.946812	L-3.6-5
121	L119 (m/z=690.439425; rt=3.61312)	15216.2	10593.4	20129.1	20815.7	38511	21143.3	15906.4	17971.1	16744.2	13255.9	20577.1	NA	16239.6	15689.7	NA	16380.8	10600.3	13413.6	11219.5	13556		690.439	3.61312	16073	18	0.951211	L-3.6-6
122	L120 (m/z=690.43743; rt=3.61394)	15216.2	10593.4	20129.1	20815.7	38511	21143.3	15906.4	17971.1	16744.2	13255.9	20577.1	NA	16239.6	15689.7	NA	16380.8	10600.3	13413.6	11219.5	13556		690.437	3.61394	16073	18	0.951211	L-3.6-6
123	L121 (m/z=690.426556; rt=3.61581)	14514.8	9694.77	19013.4	19063	35622.3	20788.4	15075	16636	16000.5	12250.4	19452.3	NA	15278.9	15689.7	NA	15183.2	9541.51	12513.8	9434.71	13459.8		690.427	3.61581	15231.1	18	0.951211	L-3.6-6
124	L118 (m/z=690.463634; rt=3.61108)	6593.03	339.45	7223.84	8212.76	16420.5	8308.24	5808.99	5839.08	6644.33	5523.4	7213.29	NA	5911.85	5572.1	NA	6323.07	306.641	94.6069	4860.8	5405.81		690.464	3.61108	5875.47	18	0.951211	L-3.6-6
125	L126 (m/z=638.444823; rt=3.61746)	158808	84614.7	234279	181144	354640	235546	141188	145572	185406	126054	176210	54681.1	129385	157618	106214	158917	108840	176931	141815	190038		638.445	3.61746	158213	20	0.973494	L-3.6-7
126	L124 (m/z=638.430416; rt=3.61718)	144339	76639.9	215218	164631	320817	214074	129231	134284	169140	115827	161299	49699.2	118324	144365	96650.2	143084	98890	157233	124402	171350		638.43	3.61718	143712	20	0.973494	L-3.6-7
127	L123 (m/z=639.437999; rt=3.61699)	61725.3	29289.8	85211.3	71343	124185	97241.5	54321.7	54812	76777.6	50657.9	67109	18501.3	48316.6	53288.3	34707.5	57791.1	39564.9	58869.9	47522.2	62978.4		639.438	3.61699	56301.6	20	0.973494	L-3.6-7
128	L125 (m/z=639.45025; rt=3.61718)	61725.3	29289.8	85211.3	71343	124185	97241.5	54321.7	54812	76777.6	50657.9	67109	18501.3	48316.6	53288.3	34707.5	57791.1	39564.9	58869.9	47522.2	62978.4		639.45	3.61718	56301.6	20	0.973494	L-3.6-7
129	L122 (m/z=319.221655; rt=3.61677)	19453	9944.5	30712	22602.8	47168.4	32205.4	18819.7	18820.6	25015.2	16719.7	22669.5	NA	15577.1	20019.5	12666.7	19987.8	13659	23303.9	16670.6	22751.9		319.222	3.61677	19987.8	19	0.973494	L-3.6-7
130	L130 (m/z=706.469389; rt=3.62959)	9249.22	NA	12309.7	12563.3	21428.9	11594.6	12533.5	14642.2	13505.2	11513.6	14897.4	NA	13825.5	11454.9	NA	14257.6	13564.6	10102.2	28222.9	49205.9		706.469	3.62959	13505.2	17	NA	L-3.6-8
131	L131 (m/z=844.51624; rt=3.65103)	15038.7	11589.7	13126.8	12288.5	17829.4	14822.9	9596.47	8767.43	15033.8	8254.26	10651.2	NA	8298.91	10274.9	19324.3	12571.5	12272	37830	20822.4	18383.9		844.516	3.65103	12571.5	19	0.992923	L-3.7-1
132	L139 (m/z=844.529425; rt=3.65238)	15038.7	11589.7	13126.8	10461.2	17829.4	14822.9	9596.47	8767.43	15033.8	8254.26	10651.2	NA	8005.9	10274.9	19324.3	12571.5	12272	37830	20822.4	18383.9		844.529	3.65238	12571.5	19	0.992923	L-3.7-1
133	L132 (m/z=402.272308; rt=3.65112)	12040.8	NA	12412.8	12873.2	11511.4	12523.4	9040.11	11112.7	9570.89	10183.8	10008.1	NA	10815.1	10148.3	8999.87	10312.4	8623.37	10574.5	9171.7	10939.7		402.272	3.65112	10443.4	18	NA	L-3.7-2
134	L136 (m/z=842.513579; rt=3.65223)	140629	88319	122458	110646	176968	138026	89047.6	83717.9	124506	82292.5	121263	60025.4	117834	116630	122991	179838	119337	310105	216251	229787		842.514	3.65223	121860	20	0.966346	L-3.7-3
135	L133 (m/z=843.516913; rt=3.65148)	64459.9	39513.1	50184.9	45579.1	82248.4	63710.3	40213.7	34723.4	56443.3	37443.4	51999.4	32266.4	47071.8	51088.6	55143.8	77182.2	56307.1	130000	92753.9	103651		843.517	3.65148	53571.6	20	0.966346	L-3.7-3
136	L134 (m/z=843.516913; rt=3.65148)	64459.9	39513.1	50184.9	45579.1	82248.4	63710.3	40213.7	34723.4	56443.3	37443.4	51999.4	32266.4	47071.8	51088.6	55143.8	77182.2	56307.1	130000	92753.9	103651		843.517	3.65148	53571.6	20	0.966346	L-3.7-3
137	L142 (m/z=842.547932; rt=3.65278)	69985.4	43521.7	66232.3	58401.2	102662	73184.2	46964.4	44554	65486.7	42752	64035.2	28387.2	60058	60940	58149.5	93002	56679.9	126022	90042.5	69731.9		842.548	3.65278	62487.6	20	0.966346	L-3.7-3
138	L140 (m/z=843.547498; rt=3.65242)	40096.2	23987.3	33894	30281.3	57019.1	41055.3	25784.9	23565.6	36254.6	23835.5	33015	20096.5	30383.8	32364.7	35403.7	53030.3	35405.4	68467.4	51412.9	50716.7		843.547	3.65242	34648.9	20	0.966346	L-3.7-3
139	L141 (m/z=421.258836; rt=3.65245)	19791.9	12920.4	17911.8	14921.8	24820.5	19983	11352.4	12232.5	17386.3	12159.4	18346.1	8343.01	16581.6	17154.8	17957.7	24557.9	15645.7	38768.8	30186.1	30240.1		421.259	3.65245	17649	20	0.966346	L-3.7-3
140	L144 (m/z=804.543424; rt=3.65345)	51514	25259.4	83811.4	67289.6	102824	79429.9	43785	55000.3	62176.5	41086.9	56211.1	15895.9	48872.2	51029	40649	41420.9	33210.6	49324.4	35355.7	55380.5		804.543	3.65345	50176.7	20	0.969788	L-3.7-4
141	L145 (m/z=804.547747; rt=3.65356)	51514	25259.4	83811.4	67289.6	102824	79429.9	43785	55000.3	62176.5	41086.9	56211.1	15895.9	48872.2	51029	40649	41420.9	33210.6	49324.4	35355.7	55380.5		804.548	3.65356	50176.7	20	0.969788	L-3.7-4
142	L135 (m/z=805.54641; rt=3.65206)	24448.4	15661	40816.3	29821.8	49209.7	32776.2	20645.8	29380.5	30630.3	21405.3	29239.7	11311.5	25768.1	22154.3	17621.6	18971.3	16854	22015.3	19174.3	25251.9		805.546	3.65206	23301.3	20	0.969788	L-3.7-4
143	L137 (m/z=805.551517; rt=3.65231)	24448.4	15661	40816.3	29821.8	49209.7	32776.2	20645.8	29380.5	30630.3	21405.3	29239.7	11311.5	25768.1	22154.3	17621.6	18971.3	16854	22015.3	19174.3	25251.9		805.552	3.65231	23301.3	20	0.969788	L-3.7-4
144	L189 (m/z=802.530374; rt=3.74937)	27465.8	14388.3	49558.7	43155.9	77288.7	49769.4	26213.1	27530.7	28128.3	25049.4	34093.5	9468.46	24398.9	24203.2	10418.3	25995.6	16575.6	20623.3	19652.4	30866.4		802.53	3.74937	26104.3	20	0.969788	L-3.7-4
145	L138 (m/z=805.583001; rt=3.65238)	10015.5	9232.35	15253.9	11821.5	20988.2	12491.8	12746.1	10897.5	11568	8846.15	10070	5129.89	9623.87	7657.78	9653.25	7819.45	8937.46	7881.16	8337.69	11506.7		805.583	3.65238	9834.36	20	NA	L-3.7-5
146	L143 (m/z=806.532826; rt=3.65303)	9190.29	10661.9	12031.6	9759.2	13839.9	11710.6	10284.4	9166.91	8026.65	10210.8	9061.07	NA	10948.9	12566.2	7843.58	43309.3	13382.9	14908.2	40891.9	71939.7		806.533	3.65303	10948.9	19	NA	L-3.7-6
147	L146 (m/z=804.593287; rt=3.65479)	10050.5	6042.59	12735.8	13045.9	14901.1	11494.5	9933.88	10035	11069.2	8809.22	10843.4	305.798	8966.54	11111.6	7963.91	11107	9287.21	6959.72	7260.78	7309.05		804.593	3.65479	9984.43	20	NA	L-3.7-7
148	L178 (m/z=674.445355; rt=3.69484)	22450.9	25925.8	21585.2	56708.2	83265.5	25720.7	36933.2	37135.7	21760.7	33319.8	50569.1	10770.3	43577.3	50316.4	16402.1	84467.9	35758.1	32416.4	79371.5	140152		674.445	3.69484	36345.7	20	0.952939	L-3.7-8
149	L179 (m/z=674.428876; rt=3.69505)	21195.9	23792.2	19338.3	49674.3	71036.1	21435.4	32165.8	32248.9	19313.9	29343.9	43727.8	9427.22	39315	44646.4	16402.1	73536.8	32458.5	27938.1	67666.8	120667		674.429	3.69505	32207.3	20	0.952939	L-3.7-8
150	L147 (m/z=826.529821; rt=3.65753)	6453.38	13791.1	9277.5	22986.8	36856.7	9736.3	19148.3	18248.3	9347.36	21843.1	24235.4	NA	25854.7	22131.1	9538.62	25051.3	21767.4	13312.3	35923.6	52323.2		826.53	3.65753	21767.4	19	0.952939	L-3.7-8
151	L148 (m/z=826.527052; rt=3.65763)	6453.38	13791.1	9277.5	22986.8	36856.7	9736.3	19148.3	18248.3	9347.36	21843.1	24235.4	NA	25854.7	22131.1	9538.62	25051.3	21767.4	13312.3	35923.6	52323.2		826.527	3.65763	21767.4	19	0.952939	L-3.7-8
152	L150 (m/z=826.501029; rt=3.65872)	5278.5	10414.4	5954.02	15212.5	22823.2	6804.1	14187	12356.7	6963.6	16076.1	17059.6	NA	17572.9	17598.6	9538.62	15768.9	15517.6	9297.91	23257.8	31921.4		826.501	3.65872	15212.5	19	0.952939	L-3.7-8
153	L177 (m/z=675.446454; rt=3.69394)	8860.19	13337.5	10642.4	22840.9	32729.1	13344.2	17408.9	18806.8	11298.6	19530.8	26681.1	NA	22792.1	22655.8	NA	37033.5	19191.3	17372.6	29253.3	54508.1		675.446	3.69394	19361.1	18	0.952939	L-3.7-8
154	L149 (m/z=827.531567; rt=3.65863)	9489.37	11464.3	10628.7	12732.1	22885.6	9580.6	9422.77	9744.72	10384.6	10071	11589.4	NA	10463.4	10891.3	8172.23	12934.1	6883.22	10640.6	17992.7	27921.4		827.532	3.65863	10628.7	19	NA	L-3.7-9
155	L151 (m/z=828.543343; rt=3.6615)	6335.77	8512.24	10373.4	14465.3	21057.5	9316.8	11610.9	11885.6	6521.25	9782.18	14142.3	NA	7962.8	8998.01	7276.66	12907	10587.6	16912.5	21075.4	37571		828.543	3.6615	10587.6	19	NA	L-3.7-10
156	L152 (m/z=980.623051; rt=3.66504)	15347.1	13001	11385.6	9254.45	14674.2	9680.32	9809.71	9282.59	12491.8	9131.36	10080.2	9230.22	10097.3	11244.2	14939.9	15804.7	17168.9	36440.8	37677.4	48660.4		980.623	3.66504	11938.7	20	NA	L-3.7-11
157	L153 (m/z=981.626353; rt=3.66593)	11128.7	6154.18	11812.8	11134.4	8539.99	7185.18	7370.6	NA	7697.9	9887.35	8362.01	9547.83	7864.87	9021.35	9332.84	9122.06	9265.04	21692.7	18671.9	26104.9		981.626	3.66593	9265.04	19	NA	L-3.7-12
158	L154 (m/z=847.478578; rt=3.66853)	13073.4	8831.51	12750.7	11993.4	13686.7	13369.2	9299.77	NA	14720.3	8590.38	8551.8	NA	11246.6	10181.5	10724.3	9425.88	8753.55	15094.2	25972.1	42525.3		847.479	3.66853	11620	18	NA	L-3.7-13
159	L159 (m/z=666.436865; rt=3.67489)	1.32365e+06	591068	3.07405e+06	2.64506e+06	5.07104e+06	3677099	1.83324e+06	2.22616e+06	2.08729e+06	1.48413e+06	1.99654e+06	384454	1.34854e+06	1.42418e+06	751134	1.40189e+06	494489	521987	345454	510819		666.437	3.67489	1.41303e+06	20	0.991947	L-3.7-14
160	L162 (m/z=667.441206; rt=3.67492)	483745	229485	1.19416e+06	979870	1.87931e+06	1403293	695309	829283	786804	536735	756263	142067	497907	539118	279609	525015	192121	192217	132229	187453		667.441	3.67492	530875	20	0.991947	L-3.7-14
161	L158 (m/z=666.403687; rt=3.67489)	329423	144388	784649	669827	1.27245e+06	923740	463250	564291	532381	370330	501097	95227.9	333816	355332	181902	342662	118333	120385	77724.3	114644		666.404	3.67489	348997	20	0.991947	L-3.7-14
162	L163 (m/z=667.418171; rt=3.67498)	261882	128148	633833	522851	996316	739400	383442	452696	432497	294324	409532	78524.3	271411	292289	154460	275976	103496	100758	66809.5	94064.9		667.418	3.67498	284132	20	0.991947	L-3.7-14
163	L164 (m/z=333.2191; rt=3.67498)	180893	83464.9	420782	359958	668812	497745	245279	300467	283013	203476	267218	52167.7	183636	192292	103579	184037	66693.2	69318.3	42450.9	63348.3		333.219	3.67498	188165	20	0.991947	L-3.7-14
164	L160 (m/z=668.444418; rt=3.6749)	116877	55470.3	278980	234653	421773	307578	157593	196531	185294	123599	183941	31839.2	116300	132753	60715.6	122426	42443.4	43404.2	29288.7	43703		668.444	3.6749	123013	20	0.991947	L-3.7-14
165	L161 (m/z=668.423692; rt=3.67491)	74997.4	35458.3	173377	147823	256895	191540	102064	126473	118165	78487.3	116499	20624.1	73963.3	85329.4	39039.5	76438.2	28218.9	26773.3	17838.9	25811.6		668.424	3.67491	77462.7	20	0.991947	L-3.7-14
166	L157 (m/z=333.721047; rt=3.67488)	63296.6	28467.7	154293	129554	240393	184980	91668.4	108356	102142	70220.5	100343	16943.5	64889.9	69418.1	36250.4	67954.2	24068.2	24178.1	14747.9	22341.6		333.721	3.67488	68686.1	20	0.991947	L-3.7-14
167	L156 (m/z=222.148424; rt=3.67485)	63951.4	26527.4	149019	127674	244434	177835	91037.6	108599	101314	72204.1	97323.8	16291.7	65001.3	68233.5	35704.6	69204.5	22416.9	24716.1	16286.1	22406.6		222.148	3.67485	68719	20	0.991947	L-3.7-14
168	L165 (m/z=688.42026; rt=3.6753)	47649.1	22892.3	163067	128990	269285	221823	97837.9	120192	117023	73647.1	95128.7	11892.7	59097.5	56851.5	28174.5	42933	15866.6	13306.6	18138.9	39266.9		688.42	3.6753	57974.5	20	0.991947	L-3.7-14
169	L167 (m/z=688.439982; rt=3.67712)	33627.8	14495	114067	88005.4	193691	153722	65437.5	81546.1	80669.5	50241.6	67085	8775.68	41376.4	39820.4	19338.7	32309.8	10914.1	14754	18138.9	39266.9		688.44	3.67712	40598.4	20	0.991947	L-3.7-14
170	L182 (m/z=803.533347; rt=3.69832)	14826.6	11380.7	26688.4	19727.8	35299.4	31331.7	14608.2	15760	20655.9	11296.8	19119.8	11159.6	13642.6	12918	7863.37	14348.3	10450.5	6559.97	11091.7	13015.5		803.533	3.69832	13995.5	20	0.991947	L-3.7-14
171	L181 (m/z=803.52035; rt=3.69823)	14826.6	11380.7	26688.4	19727.8	35299.4	31331.7	14608.2	15760	20655.9	11296.8	19119.8	11159.6	13642.6	12918	7081.06	14348.3	10450.5	6559.97	11091.7	13015.5		803.52	3.69823	13995.5	20	0.991947	L-3.7-14
172	L155 (m/z=222.144679; rt=3.67454)	26371.7	10234.9	62407.1	52680.9	97494.7	71328.6	40770.2	45854.1	44009.1	31117.5	41222.3	6801.28	28167.5	28592.6	14976.2	28643.9	8788.34	8450.33	NA	6190.75		222.145	3.67454	28643.9	19	0.991947	L-3.7-14
173	L166 (m/z=834.516117; rt=3.67666)	6106.96	NA	8407.05	8651.42	13499.7	15026.4	5607.76	8364.53	7902.55	7262.16	8563.8	NA	7117.15	7448.37	6426	5717.47	NA	7982.61	7547.79	21021.3		834.516	3.67666	7902.55	17	NA	L-3.7-15
174	L168 (m/z=711.49339; rt=3.6777)	21668.1	13806.4	121381	84874.6	162016	104049	45037	64931.5	46887.8	29816.6	40413.4	NA	23160.6	29359.8	13447.7	28770.7	16948.6	34055	64835	107797		711.493	3.6777	40413.4	19	0.971428	L-3.7-16
175	L171 (m/z=712.495596; rt=3.68706)	NA	NA	43460.1	36123.4	58571.9	40331.4	16097.7	26666.7	17278.5	10445.9	18112.6	NA	8092.36	8722.55	NA	6802.49	10981	14276.8	21829.3	39787.8		712.496	3.68706	17695.6	16	0.971428	L-3.7-16
176	L183 (m/z=710.451681; rt=3.70975)	33672.8	44466.4	22190.5	30090.3	48810	19857.1	27690	24703.1	30003.8	28130.1	43281.9	11818.6	46590.5	52835	35032.3	90131.1	84942.9	157648	332274	579238		710.452	3.70975	39157.1	20	0.916719	L-3.7-17
177	L184 (m/z=710.426205; rt=3.71046)	18069.8	24747.5	11883	18204.8	25198.3	13352.2	14601.8	13260.5	16396.5	16808.3	27678.3	5767.1	24486	28882.9	20338	46647.1	45532.4	79541.9	167466	290600		710.426	3.71046	22412	20	0.916719	L-3.7-17
178	L185 (m/z=686.450653; rt=3.72545)	21260.8	20575.9	7705.73	19512.8	25980.4	10464.1	12550.3	14891	12741	14749	18867.9	NA	21260.4	22958.1	17513	58984.5	30592.2	79382.3	178928	346789		686.451	3.72545	20575.9	19	0.916719	L-3.7-17
179	L172 (m/z=846.481626; rt=3.68801)	8471.4	9867.17	8364.19	12111.2	9423.7	10754.8	8911.09	3987.86	8178	9115.48	13807.3	NA	13480.8	10775.1	6915.12	17358.3	17382.1	37039.6	51984.3	87968.2		846.482	3.68801	10754.8	19	0.916719	L-3.7-17
180	L175 (m/z=810.504213; rt=3.69195)	21401	22692.9	NA	16656.9	29927.1	11253.5	15964.7	13042.1	13330.8	19649	29198.8	NA	22658.6	37939.9	20398.7	44083.6	48593.9	104176	184526	338764		810.504	3.69195	22675.7	18	0.916719	L-3.7-17
181	L173 (m/z=838.537352; rt=3.68912)	8143.15	13650.1	7964.58	8334.82	11455.9	9005.2	NA	6170.66	8947	9270.11	11083.8	NA	18022.7	15866.8	8594.42	31230.1	29356.6	34508.8	119821	190069		838.537	3.68912	11269.8	18	0.916719	L-3.7-17
182	L169 (m/z=847.517056; rt=3.67854)	5302	278.067	238.627	285.675	8028.8	308.893	242.3	NA	336.718	252.858	301.817	NA	6521.86	5923.59	5621.82	9425.88	6763.36	12648.7	16479.2	27473.6		847.517	3.67854	5461.91	18	0.916719	L-3.7-17
183	L170 (m/z=846.529389; rt=3.68132)	6776.2	6343.83	8364.19	5604.83	7082.95	10754.8	8911.09	3987.86	8833.92	8775.75	5778.47	NA	4848.34	4774.54	6144.41	5847.62	5768.11	13818.8	14741.6	27877.4		846.529	3.68132	6776.2	19	NA	L-3.7-18
184	L174 (m/z=492.3258; rt=3.69114)	NA	NA	19966.1	14530.1	29943.9	19239.4	17765.9	21585.1	20166.2	21568.3	21189.3	12365.8	15351	15988.6	16813.2	39876.4	NA	27817.3	13432.3	13442.2		492.326	3.69114	19239.4	17	NA	L-3.7-19
185	L176 (m/z=664.458165; rt=3.69313)	16671.4	9800.6	22477.1	15786.7	28852.6	24152.7	13594.9	14475.3	18260.4	13665.3	18662.5	NA	14580.3	14564.3	12171.7	16149.4	11166.8	15980.6	14685	19052.4		664.458	3.69313	15786.7	19	NA	L-3.7-20
186	L180 (m/z=711.462214; rt=3.69729)	21545.1	20703	97764.7	70340.7	130225	82774	38873	53347	40603.7	26930.2	37862.7	NA	24901.5	29387.6	15950.1	39617.8	28883.2	70020.2	150318	243716		711.462	3.69729	39617.8	19	0.939689	L-3.7-21
187	L187 (m/z=712.466158; rt=3.74248)	NA	NA	23404.2	19616.2	26227.6	21261.9	10492.6	14569.3	10602.8	7566.5	11735.9	NA	8125.19	9823.93	NA	7943.62	10981	14276.8	24420.5	44111		712.466	3.74248	13006.3	16	0.939689	L-3.7-21
188	L188 (m/z=694.46873; rt=3.7429)	36571.3	32895.9	53219.8	61552.1	104841	56233.9	45385.5	44962.2	40773.8	49405.2	54095.6	13631.7	44555	47935.2	26592.7	51121.5	35488.5	51556.3	63070.9	83390.7		694.469	3.7429	48670.2	20	0.909657	L-3.7-22
189	L186 (m/z=695.471953; rt=3.74089)	14198.7	14188.8	22833.4	26685.4	48683.2	25287.2	19090.7	19430.3	18172.7	16534.3	23915.9	NA	17780.6	18774.7	NA	22961.6	15582	16863.3	21786.4	31801.6		695.472	3.74089	19260.5	18	0.909657	L-3.7-22
190	L190 (m/z=820.537386; rt=3.75144)	6616.22	6973.76	9193.05	14510.2	26896.3	8907.92	9450.63	10325.3	11099.1	7865.58	12493.7	7684.77	9221.53	8493.59	6616.06	9904.36	4813.81	5493.1	4583.95	6321.9		820.537	3.75144	8700.76	20	1	L-3.8-1
191	L191 (m/z=820.538275; rt=3.75155)	6616.22	6973.76	9193.05	14510.2	26896.3	8907.92	9450.63	10325.3	11099.1	7865.58	12493.7	7684.77	9221.53	8493.59	6616.06	9904.36	4813.81	5493.1	4583.95	6321.9		820.538	3.75155	8700.76	20	1	L-3.8-1
192	L192 (m/z=802.507671; rt=3.75994)	22704	13525.6	42445.9	36624.2	64211.2	41930.4	22072.7	24246	24631.8	21279.6	28265	8520.62	19090.4	20222.1	8447.09	19322	12378.6	22057.8	24655.1	27403.2		802.508	3.75994	22388.4	20	NA	L-3.8-2
193	L193 (m/z=700.458486; rt=3.76187)	12393.2	11687.5	9908.69	17326.3	30966.5	12156.3	17402.1	17032.1	13008.6	15928.9	21963.4	NA	19949.5	17916.4	9428.67	27181.4	15423.7	19304.8	24741.6	41655.4		700.458	3.76187	17326.3	19	NA	L-3.8-3
194	L196 (m/z=804.54208; rt=3.77678)	47562.7	17696.2	56694	38779.4	81435.7	58407.3	31645.6	36716.4	49581	28768	41854.6	16407.9	31794.7	33661.5	26939.5	43497.2	29477.9	48039.7	36673.1	46219.3		804.542	3.77678	37747.9	20	0.928884	L-3.8-4
195	L197 (m/z=804.546837; rt=3.7768)	47562.7	17696.2	56694	38779.4	81435.7	58407.3	31645.6	36716.4	49581	28768	41854.6	16407.9	31794.7	33661.5	26939.5	43497.2	29477.9	48039.7	36673.1	46219.3		804.547	3.7768	37747.9	20	0.928884	L-3.8-4
196	L194 (m/z=805.545044; rt=3.77635)	21199.8	7790.04	26347.6	21228.9	31210.4	27999.9	17288.2	14419.7	24145.6	13092.3	19349.9	8217.09	15096.7	18377.8	14071.3	14639.2	12310.7	21258.4	16388.2	20710.7		805.545	3.77635	17833	20	0.928884	L-3.8-4
197	L195 (m/z=805.550828; rt=3.77637)	21199.8	7790.04	26347.6	21228.9	31210.4	27999.9	17288.2	14419.7	24145.6	13092.3	19349.9	8217.09	15096.7	18377.8	14071.3	14639.2	12310.7	21258.4	16388.2	20710.7		805.551	3.77637	17833	20	0.928884	L-3.8-4
198	L207 (m/z=664.457631; rt=3.79771)	14023.3	NA	14977.7	15048.2	19527.6	16086.5	11990.1	10224.8	15648.6	12092.6	13738.4	NA	12446.6	12580.1	10342.1	13386.3	10482.4	16024.4	13452.6	17557		664.458	3.79771	13595.5	18	0.928884	L-3.8-4
199	L217 (m/z=729.424931; rt=3.8397)	56013.9	64794.5	21143.3	38629.9	50674.5	24982.9	38279.1	29640.2	39661.8	47532	62551.2	19219.5	71259.8	73812.1	69373.4	106519	94061.3	189434	215238	234337		729.425	3.8397	59282.6	20	0.953554	L-3.8-5
200	L218 (m/z=729.414044; rt=3.83972)	56013.9	64794.5	21143.3	38629.9	50674.5	24982.9	38279.1	29640.2	39661.8	47532	62551.2	19219.5	71259.8	73812.1	69373.4	106519	94061.3	189434	215238	234337		729.414	3.83972	59282.6	20	0.953554	L-3.8-5
201	L216 (m/z=724.467184; rt=3.83772)	87954.9	123660	28771.8	64693.5	101988	33949.3	55810.8	48708.1	52320.5	67656	125311	30084.8	137725	145202	104037	251827	209309	749677	1.07899e+06	1.77553e+06		724.467	3.83772	103013	20	0.953554	L-3.8-5
202	L214 (m/z=724.43977; rt=3.83764)	45959.8	62841.2	18373.5	33977.7	50661.2	17705.3	29780.2	25504.7	27781.7	34969.4	65043.3	18021.3	71885.5	74358.2	55056.6	128860	106891	377648	544618	908668		724.44	3.83764	52858.9	20	0.953554	L-3.8-5
203	L215 (m/z=725.470861; rt=3.83766)	40181.6	55989.4	14163.4	28050.3	44984.5	19175.9	24258.2	25512.2	25903.2	27351.1	53595.5	16794.1	57541	64917.2	48803.1	101740	89907.1	328025	458397	771289		725.471	3.83766	46893.8	20	0.953554	L-3.8-5
204	L213 (m/z=725.445964; rt=3.83758)	24531.7	33672.1	8858.38	21594.4	27810.7	11883.7	18029	19152.8	18877.5	17655.3	31496.1	10180.9	35401.5	40765.7	30128	61387.9	53700.8	189427	263611	448820		725.446	3.83758	28969.3	20	0.953554	L-3.8-5
205	L222 (m/z=792.494005; rt=3.84578)	18178.8	35049.1	8255.56	17678.8	29624.6	9254.47	18855.2	16238.2	10982.5	20066.3	31080.6	10355.8	37565.7	38594.4	22238.4	67365.2	55995.5	174055	275952	371315		792.494	3.84578	25931.5	20	0.953554	L-3.8-5
206	L199 (m/z=796.525249; rt=3.78876)	16091.1	16383.5	7500.97	11753.8	20910.3	6465.23	7810.44	9717.75	9525.11	13868.8	18996.7	6452.42	24425.9	27573.2	17875.2	40561.9	38071.1	88987.3	172870	301472		796.525	3.78876	17129.4	20	0.953554	L-3.8-5
207	L198 (m/z=796.486399; rt=3.78858)	5972.66	6173.42	6836.6	4809.81	8132.71	5829.7	3864.21	6659.41	5047.5	4569.08	7465.99	6452.42	8271.46	9449.98	6056.19	14782.8	14240.2	29746.1	61339.8	105144		796.486	3.78858	6748.01	20	0.953554	L-3.8-5
208	L219 (m/z=730.423129; rt=3.84015)	27743.3	26246.2	9071.96	19776.3	20992	12192.1	16236.7	15192.8	15734.8	25715	28131.8	NA	27893.4	30020.2	29322.4	53851	39336	80635.7	90849.6	99408.6		730.423	3.84015	27743.3	19	0.953554	L-3.8-5
209	L212 (m/z=730.445864; rt=3.83337)	16170	16708.2	10951.6	13594.5	23679.6	11456.7	6451.23	10201.6	10824	15832.7	14530.6	NA	18305	18142.9	18846.3	38551.6	27483.7	61800.8	65846.8	74043.6		730.446	3.83337	16708.2	19	0.953554	L-3.8-5
210	L220 (m/z=900.541573; rt=3.84179)	21490.1	22870.9	9783.8	15809.1	24051.7	NA	14999.4	8357.5	16537.2	15500.5	19233.2	7625.02	24206.3	26638.4	21876.3	46908.8	33677.4	94209.4	124727	180727		900.542	3.84179	21876.3	19	0.953554	L-3.8-5
211	L221 (m/z=900.515985; rt=3.84208)	19997.4	20981.7	8064.05	13483.1	21549.2	NA	13401	7025.02	15641.3	14343.6	17386	6915.41	22215.3	24213.3	20730.7	46908.8	31269.1	84888.4	111965	161411		900.516	3.84208	20730.7	19	0.953554	L-3.8-5
212	L200 (m/z=801.480947; rt=3.79127)	12597.2	11850	NA	9620.19	11752	11338.9	9673.6	8260.83	8956.65	11097.4	14535.2	NA	18651.7	20154.6	12255.1	25264.8	22578.5	48363.9	49146.3	61931.6		801.481	3.79127	12426.1	18	0.953554	L-3.8-5
213	L201 (m/z=801.485579; rt=3.79138)	12597.2	11850	NA	9620.19	11752	11338.9	9673.6	8260.83	8956.65	11097.4	14535.2	NA	18651.7	20154.6	12255.1	25264.8	22578.5	48363.9	49146.3	61931.6		801.486	3.79138	12426.1	18	0.953554	L-3.8-5
214	L202 (m/z=980.622645; rt=3.79202)	10628.8	5719.2	8033.33	6697.43	6228.36	6352.43	NA	3247.13	8910.25	5949.59	7270.49	6698.96	NA	4149.9	11032.8	11345.8	5729.98	35187	25789.7	24390.3		980.623	3.79202	6984.73	18	NA	L-3.8-6
215	L210 (m/z=704.452789; rt=3.81579)	75978.7	55965	119390	116767	237460	135273	92154.2	94444.8	105791	81603.8	114207	32796.8	75336.8	96661.2	51576	77350.6	61624.9	67545.6	48969.8	69534.6		704.453	3.81579	79477.2	20	0.964819	L-3.8-7
216	L206 (m/z=692.456226; rt=3.79458)	84342.8	50097.7	135119	160373	307541	182418	120994	135473	117257	103466	139945	32434.1	113285	113880	61580.5	115721	48598.8	57586.6	42178	63688.5		692.456	3.79458	113582	20	0.964819	L-3.8-7
217	L205 (m/z=692.439492; rt=3.7942)	77892.8	46152.7	124924	149308	284100	169703	112760	126938	109363	95128.8	130400	29909.7	103811	106351	56655.1	106916	45281.2	53011	38490.8	58195.6		692.439	3.7942	105081	20	0.964819	L-3.8-7
218	L209 (m/z=705.456299; rt=3.81524)	30053.7	21986.5	49429.2	48442.1	89823.5	55043.9	35274.2	40099.4	39267.5	30026.8	48733.7	13399.9	32704.9	37991.3	22868.1	33394.2	24284.4	30456.8	18594.3	23747.6		705.456	3.81524	33049.6	20	0.964819	L-3.8-7
219	L211 (m/z=704.425208; rt=3.81637)	32613.6	22816.4	50780.5	50807.5	90478.7	57368.7	38624.5	40691.1	44746.3	33328.8	49168.3	12721	33194.6	40537.2	19667.2	35300.9	26504.4	31702.7	24711.5	29856.1		704.425	3.81637	34314.9	20	0.964819	L-3.8-7
220	L204 (m/z=693.458873; rt=3.79368)	33955.1	26111.1	56431	70515.1	121523	73540.3	47898.6	47142.5	52863	42469.8	55109	12462.9	47658	42303.3	24796.5	49074.1	23483.4	23844.8	16766.8	22426.8		693.459	3.79368	44806.2	20	0.964819	L-3.8-7
221	L203 (m/z=693.441276; rt=3.79343)	28925.2	23619	48688.4	59745.2	102307	61945.9	40950.6	39630.3	44230	35682	47021.2	12427.1	40948.6	34894.6	22690.4	41277.9	20082.2	17913.6	13581.7	17860.1		693.441	3.79343	37656.2	20	0.964819	L-3.8-7
222	L208 (m/z=830.559859; rt=3.8027)	14477.4	8613.05	11225.5	9455.64	20931.6	10780.3	10957.2	9896.35	12896.2	11289	12413.7	7267.9	13120.8	10928	7655.66	12024.6	12166.3	17474.9	14574.6	18713.8		830.56	3.8027	11656.8	20	NA	L-3.8-8
223	L224 (m/z=636.428571; rt=3.86146)	24557.4	26406	26348.1	53557.2	90485.5	38664.5	29994.3	32303.2	26071.9	29932.3	37974	9846.44	37496.3	41836.6	20607.5	78838.6	28193.1	22834.5	49920	90153.4		636.429	3.86146	31148.7	20	0.968522	L-3.9-1
224	L225 (m/z=636.413409; rt=3.86152)	20350	25389.1	22586.9	44683.4	75461.7	32147.1	25490.9	26574.7	22323.3	25156.8	31971.7	8116.91	32163.6	35462.4	17431.4	64995.8	24513.3	22282.3	40526.5	72871.3		636.413	3.86152	26032.8	20	0.968522	L-3.9-1
225	L223 (m/z=637.430267; rt=3.86054)	9980.26	10992.3	11634.7	21262	32201	19615.6	14933.6	14896.9	12889.5	12803	20306.7	NA	15290.8	15895.5	NA	33987	12900	10771.4	21082	34510.3		637.43	3.86054	15112.2	18	0.968522	L-3.9-1
226	L226 (m/z=812.561642; rt=3.86204)	20288.2	15538	20085.2	31831.3	45839.4	15731.6	23745.9	23352	14559.8	25930.8	27289.5	NA	21672.9	20410.1	16343.2	21854.9	15500	34251.2	18775.7	NA		812.562	3.86204	21041.5	18	NA	L-3.9-2
227	L227 (m/z=702.472228; rt=3.86449)	11528	11035.2	12321.3	22323.6	35605.5	13192.4	17335.8	16745	11181.4	12971.9	21907.3	NA	18205.5	20176	9057.62	20633.9	15036.7	20531.8	23507.4	27442		702.472	3.86449	17335.8	19	1	L-3.9-3
228	L228 (m/z=702.473626; rt=3.86527)	11528	11035.2	12321.3	22323.6	35605.5	13192.4	17335.8	16745	11181.4	12971.9	21907.3	NA	18205.5	20176	9057.62	20633.9	15036.7	20531.8	23507.4	27442		702.474	3.86527	17335.8	19	1	L-3.9-3
229	L229 (m/z=803.52065; rt=3.87461)	7975.61	8144.72	17743.5	11464.5	22952.5	14944.7	11268.4	10275.8	10554.6	7848.96	10333.3	NA	7442.39	9301.01	4754.15	9489.97	7844.55	NA	10503	11967.6		803.521	3.87461	10304.5	18	0.998797	L-3.9-4
230	L230 (m/z=803.532361; rt=3.87479)	7975.61	8144.72	17743.5	11464.5	22952.5	14944.7	11268.4	10275.8	10554.6	7848.96	10333.3	NA	7442.39	9301.01	6047.17	9489.97	7844.55	NA	10503	11967.6		803.532	3.87479	10304.5	18	0.998797	L-3.9-4
231	L232 (m/z=810.508967; rt=3.90109)	8182.23	10232.8	7715.79	15511.7	26576.2	8909.09	11963.4	10997.3	6720.01	12494	21833.3	5368.85	14408	12709.9	7955.97	25014.9	10988.4	84671.8	124335	253640		810.509	3.90109	12228.7	20	0.89659	L-3.9-5
232	L231 (m/z=811.512457; rt=3.8994)	NA	NA	8704.76	8812.92	16393.3	7065.47	6057.11	6477.08	6050.82	7050.54	11040.5	NA	9847.02	11747.8	NA	6747.52	6104.26	43106.3	57830.3	112365		811.512	3.8994	8758.84	16	0.89659	L-3.9-5
233	L235 (m/z=680.452785; rt=3.90662)	38756.2	12102.5	69384.4	39766.6	69248.1	79749.3	28499.8	30294.9	55424.1	23636.1	32881.1	14380.7	22405	24509.1	24968	24058.2	NA	18663	NA	11429.2		680.453	3.90662	26733.9	18	0.995232	L-3.9-6
234	L233 (m/z=680.434786; rt=3.90204)	26862.8	8264.86	49595.8	27963.9	52272.5	59228.4	19969.9	20929.4	38842.1	17009.7	22636.4	9839.5	15646.1	16699.3	18284.7	16261.2	NA	12584.7	NA	7744.65		680.435	3.90204	19127.3	18	0.995232	L-3.9-6
235	L246 (m/z=729.414068; rt=3.94035)	42742.2	48059.4	13581.9	25388.6	27888	18342.8	22394.7	19714.3	24054.2	28507.9	44854.4	14195.6	51474.1	55656.2	45678.6	75440.2	71059.1	135795	158372	167599		729.414	3.94035	43798.3	20	0.943306	L-3.9-7
236	L247 (m/z=729.424936; rt=3.94037)	42742.2	48059.4	13581.9	25388.6	27888	18342.8	22394.7	19714.3	24054.2	28507.9	44854.4	14195.6	51474.1	55656.2	45678.6	75440.2	71059.1	135795	158372	167599		729.425	3.94037	43798.3	20	0.943306	L-3.9-7
237	L244 (m/z=724.467471; rt=3.93953)	67559.2	82147.3	17956.3	37465.5	53549.2	18986	35534	29760.4	37560.3	45992	82460.5	20247.4	93802.9	106279	66885.4	183241	149170	526171	828691	1.44999e+06		724.467	3.93953	67222.3	20	0.943306	L-3.9-7
238	L245 (m/z=730.431491; rt=3.93983)	18275.4	20599.3	14029.9	16513	24693	14208.3	14283.4	16568.8	14273.1	18998.1	23399.7	6632.77	22606	20499.7	22944.5	30565.8	30818.5	51525.8	65204.1	72668.1		730.431	3.93983	20549.5	20	0.943306	L-3.9-7
239	L248 (m/z=730.460669; rt=3.94182)	13330.9	16865.7	14715.4	20713.7	29032.7	15290.3	12854.8	17089	14964	17085.8	19749	6031.2	21460.7	17529.8	17911.7	26740.9	25495	41700.5	51476.1	59744.2		730.461	3.94182	17720.8	20	0.943306	L-3.9-7
240	L243 (m/z=724.439725; rt=3.93951)	35800.5	41812.1	11668.9	18443.7	27720.2	13952.9	18195.1	15783.5	18976	24759.4	42471.4	13083.1	48317.2	54122.6	34426.7	93431.6	76615	266181	418853	736730		724.44	3.93951	35113.6	20	0.943306	L-3.9-7
241	L242 (m/z=725.470915; rt=3.93938)	27909.6	38650.3	12657.1	16410	25048.1	13025.6	15966.5	19254.8	17960.8	18105.3	34460.6	12586.5	36327.1	39353.1	30600.8	76291.5	70790.7	231544	341671	637990		725.471	3.93938	29255.2	20	0.943306	L-3.9-7
242	L238 (m/z=824.558649; rt=3.92389)	15857.3	16616.4	8764.62	13694.3	16839.8	11173.3	10642.7	6607.06	9640.9	13124.1	14071.4	9853.83	19622.8	15814.6	17272.5	34397.8	25576.5	120154	144567	200641		824.559	3.92389	15836	20	0.943306	L-3.9-7
243	L241 (m/z=725.445937; rt=3.9393)	17253.6	24437	NA	12794.6	14181.5	7821.35	12622.8	12700.1	14475.9	14221.1	20216.1	7601.39	21784.2	24165.8	19122.1	43606.2	43342.1	134410	196943	370832		725.446	3.9393	19122.1	19	0.943306	L-3.9-7
244	L234 (m/z=824.535125; rt=3.90399)	13025.2	12456.2	5961.43	6059.08	NA	9666.46	9213.38	3537.26	8105.28	8085.03	10815.5	5829.64	15153.2	11647.9	14125	24834.2	16387.8	95867.4	110455	153301		824.535	3.90399	11647.9	19	0.943306	L-3.9-7
245	L240 (m/z=986.612184; rt=3.93574)	13004.9	16836.2	NA	10880.5	12717.3	8634.93	11028.9	8980.83	11189.6	11771.1	13931.1	NA	16660.8	19303.5	13091.9	23824.2	23058	66492.9	75457.6	109512		986.612	3.93574	13511.5	18	0.943306	L-3.9-7
246	L239 (m/z=986.586679; rt=3.93529)	12860.2	16203.6	NA	10880.5	12717.3	7507.68	10443.3	8980.83	11189.6	11073	13813.8	NA	15714.6	19303.5	13091.9	23258.4	21990.2	63293.2	71034.3	103875		986.587	3.93529	13452.9	18	0.943306	L-3.9-7
247	L236 (m/z=818.512864; rt=3.91806)	10299.7	4181.72	7948.17	8915.89	13282.5	9590.15	8180.94	7360.97	7546.75	7537.76	10977.2	6779.84	9177.95	9664.24	5591.24	9894.93	4727.21	8518.33	9847.94	13282.4		818.513	3.91806	8717.11	20	0.993109	L-3.9-8
248	L237 (m/z=818.530929; rt=3.91819)	10299.7	5870.92	7948.17	8915.89	13282.5	9590.15	8180.94	7360.97	7546.75	7537.76	10977.2	6442.52	9177.95	9664.24	5894.85	9894.93	4727.21	8518.33	9847.94	13282.4		818.531	3.91819	8717.11	20	0.993109	L-3.9-8
249	L251 (m/z=326.378879; rt=3.94271)	119468	56761.7	152285	118368	92032.3	112117	59530.6	36051.2	92336.4	48929.5	57928.5	28891.7	139912	57274.2	668712	83888.3	64471.2	289672	283533	168750		326.379	3.94271	92184.3	20	0.993691	L-3.9-9
250	L252 (m/z=326.373085; rt=3.94277)	57191.5	27171.2	74693.3	58038.7	43734.7	54968.6	28502.1	16860.8	44106.4	23387.4	26409.2	13697.7	67954.9	27211.4	335195	39236.4	30658	134069	127855	74701.3		326.373	3.94277	43920.5	20	0.993691	L-3.9-9
251	L250 (m/z=327.382842; rt=3.94246)	28962.6	12163.6	34174	29013.6	19280.8	25574.4	15488.6	NA	20610.9	12592.2	12007.2	NA	32789.7	13273.4	155436	17720.8	13551.8	72432.6	67940.8	40950.9		327.383	3.94246	23092.7	18	0.993691	L-3.9-9
252	L249 (m/z=327.379619; rt=3.94241)	28674.2	12163.6	33452.3	28162.6	18726.8	24931.6	15234.7	NA	20206.3	12297.8	11546.3	NA	31900.8	13123.9	152018	17106.5	13355.6	69080.3	63584.4	37609.5		327.38	3.94241	22569	18	0.993691	L-3.9-9
253	L253 (m/z=810.553849; rt=3.95474)	6894.59	8313.11	5252.32	5362.81	14290.5	5478.64	6065.37	4821.82	4433.66	7151.35	7420.04	5368.85	9814.05	7051.07	4947.11	7865.83	8761.46	17259.2	24268.8	NA		810.554	3.95474	7051.07	19	NA	L-4-1
254	L258 (m/z=914.555068; rt=3.9859)	48635.2	46405.6	15052.3	30275.4	35613.3	16531.3	26420.8	19521.5	27270.4	32793.7	42966.6	16017.9	53339.4	53228.9	48014.2	98526.8	70615.9	233854	350021	473117		914.555	3.9859	44686.1	20	0.956763	L-4-2
255	L259 (m/z=914.537156; rt=3.98597)	48635.2	46405.6	15052.3	30275.4	35613.3	16531.3	26420.8	19521.5	27270.4	32793.7	42966.6	16017.9	53339.4	53228.9	48014.2	98526.8	70615.9	233854	350021	473117		914.537	3.98597	44686.1	20	0.956763	L-4-2
256	L264 (m/z=978.6078; rt=4.00658)	5775.12	13868.5	6637.59	8007.23	7922.2	7185.22	6154.89	7014.74	7664.79	9106.81	9800.16	5805.64	13574.1	10872.8	8511.75	20646.3	17067.6	30193.2	59293.9	55344.2		978.608	4.00658	8809.28	20	0.956763	L-4-2
257	L265 (m/z=978.584936; rt=4.00674)	5775.12	13868.5	6637.59	7960.39	7922.2	6941.58	5822.33	7014.74	7220.83	9106.81	9800.16	5173.97	13574.1	10836.9	8511.75	20646.3	17067.6	30193.2	59293.9	54992		978.585	4.00674	8809.28	20	0.956763	L-4-2
258	L254 (m/z=822.542924; rt=3.96203)	9336.94	16044.6	6706.97	9780.86	9636.17	NA	9349.47	5506.95	6685.05	8819.79	11710.5	7780.25	14596.5	16213.4	14015.6	27763.4	20518.8	81817	125090	190261		822.543	3.96203	11710.5	19	0.956763	L-4-2
259	L262 (m/z=915.561383; rt=3.9881)	23070.6	28664.4	8096.77	13600.6	17321.2	NA	12556.6	9862.86	13605.1	16374.5	19948.2	NA	28842.6	32780.7	24198.5	60333.2	39286.8	114914	176584	242140		915.561	3.9881	23634.5	18	0.956763	L-4-2
260	L263 (m/z=915.534942; rt=3.98812)	21966.2	27539.7	7008.62	13270.2	16118.7	NA	12062.1	9862.86	13605.1	15697.4	19331.3	NA	28217.9	31442	23221.7	56885.2	37230.3	107846	161844	222295		915.535	3.98812	22593.9	18	0.956763	L-4-2
261	L255 (m/z=832.505593; rt=3.97429)	6218.85	5337.42	4979.68	6079.82	8338.95	8051.58	5107.31	6039.74	6761.07	6551.4	6535.48	NA	7672.37	7113.42	6277.6	10921.5	11517.7	22550	38926.6	59358.1		832.506	3.97429	6761.07	19	NA	L-4-3
262	L257 (m/z=692.452485; rt=3.97751)	11998.8	8257.2	31531.8	29156.8	67689.4	39309	18958.9	21391.9	18118.3	14146.6	19138.9	NA	16592.8	11411	7583.76	14149.1	7301.26	5691.18	NA	3654.67		692.452	3.97751	15371	18	0.996003	L-4-4
263	L256 (m/z=692.439643; rt=3.9774)	11139.5	8257.2	28773.8	26472.2	62450.5	36298.5	17831	19891.1	16743.7	13498.4	17540.6	NA	14686.9	10978.2	7583.76	12417	3714.59	3802.75	NA	2462.04		692.44	3.9774	14092.6	18	0.996003	L-4-4
264	L261 (m/z=738.4612; rt=3.98668)	20923.8	24521.4	12770.3	31207.1	44478.2	12719.1	22293	25377.3	19312.3	24518.5	36289.7	5872.22	31700.2	36164.9	20426.6	36829.2	30127.5	50233.7	70825	109479		738.461	3.98668	27752.4	20	0.997208	L-4-5
265	L260 (m/z=738.474566; rt=3.98614)	21769.8	24521.4	13783.7	32347.6	47609.6	13542.5	22642.6	26855.9	19847.5	25460.6	38047.4	6860.45	32329.8	36164.9	21062.5	37648.5	32041.5	51571	75080.3	121036		738.475	3.98614	29448.7	20	0.997208	L-4-5
266	L266 (m/z=833.576018; rt=4.00771)	11089.2	NA	10891.4	9993.09	11361.8	12595.6	9213.81	10346.8	9794.31	9471.51	11768.7	NA	11857.9	10805.7	8993.54	11558.8	8626.88	14060.9	14196.1	30078.7		833.576	4.00771	10990.3	18	NA	L-4-6
267	L267 (m/z=832.575809; rt=4.00906)	16729.7	8998.47	12068.9	13582.1	22855.7	13574.3	12252.2	10281.1	15475.8	10337.7	12707.6	9804.96	12671.7	13865.8	12878.2	15882.4	10029.4	28639.6	21148.2	33127		832.576	4.00906	13226.3	20	NA	L-4-7
268	L269 (m/z=802.527957; rt=4.01565)	25727	32611.2	31428.2	43394.5	59823	24377.6	30892.9	34958.9	24136.9	38142.8	48019.8	10267.6	48350.1	46083.7	21429.9	52535.2	35211.4	30917.3	59534.7	75256.1		802.528	4.01565	35085.1	20	0.954844	L-4-8
269	L270 (m/z=802.490539; rt=4.02609)	12902.5	14709.2	16168.9	22371.6	30650.2	12728.4	15714.1	18098	11386.4	18455.5	23703.1	6518.76	23809.2	20969.1	8078.59	22478.1	15418.2	21352.3	30286.9	39329		802.491	4.02609	18276.8	20	0.954844	L-4-8
270	L268 (m/z=803.531785; rt=4.01483)	11135.8	15707.1	11233.3	20932.2	28231.9	13576.4	15960.2	16299.2	12855.3	18178.6	23380.7	7315.54	26763.1	19418.8	9774.8	22652	16605.6	16462.1	23989.7	30374.4		803.532	4.01483	16533.9	20	0.954844	L-4-8
271	L271 (m/z=804.553755; rt=4.03316)	14369.2	9208.35	24889	16158.6	26770	8046.2	10470.8	13851.7	NA	12505.2	19726.2	NA	10671.3	15549.7	6810.02	11330.5	11495.9	48437.8	16003.4	56481.4		804.554	4.03316	14110.4	18	NA	L-4-9
272	L272 (m/z=826.524257; rt=4.05438)	15937.3	21489.1	9408.62	17342	31628.3	7712.57	16442	16677.8	11493.8	15599.1	23247.2	9202.21	20784.6	27910.4	15115.6	56679.6	27737.1	71852.2	111110	214885		826.524	4.05438	19063.3	20	0.913223	L-4.1-1
273	L274 (m/z=826.510338; rt=4.05705)	15937.3	21489.1	9408.62	17342	31628.3	7712.57	16442	16677.8	11493.8	15599.1	23247.2	9202.21	20784.6	27910.4	15115.6	56679.6	27737.1	71852.2	111110	214885		826.51	4.05705	19063.3	20	0.913223	L-4.1-1
274	L276 (m/z=827.528072; rt=4.06331)	9489.87	13130.2	8640.23	9730.46	16854.4	9659.66	7611.25	8464.94	12114.1	8569.25	13052.9	NA	11755.8	14108.9	11870.9	29369.2	15452.9	33959.4	54733	90540.3		827.528	4.06331	12114.1	19	0.913223	L-4.1-1
275	L275 (m/z=796.525848; rt=4.06058)	7145.2	8918.9	5055.68	6771.82	12030.5	NA	5890.9	6139.27	5424.14	6567.96	9150.13	2981.41	11660.9	15871.8	5922.46	26932.8	15582.8	43243.2	102737	199930		796.526	4.06058	8918.9	19	0.913223	L-4.1-1
276	L273 (m/z=801.480595; rt=4.05539)	5969.28	9832.08	NA	8181.15	5763.01	6632.3	4934.55	7354.94	2999.76	7643.89	16286.8	NA	12967.9	16357.3	7497.34	24844	24518.7	36005.5	53352.1	65837.3		801.481	4.05539	9006.61	18	0.913223	L-4.1-1
277	L281 (m/z=650.443074; rt=4.09566)	165334	205850	191837	398046	691628	231767	281929	300302	182277	267113	385422	58660	311367	342830	104272	608772	275721	201894	439035	896129		650.443	4.09566	278825	20	0.989654	L-4.1-2
278	L280 (m/z=650.422665; rt=4.09564)	106762	133644	126068	259350	454881	151150	184163	195816	119073	173897	250896	39403.3	201268	223388	67422.8	396344	179441	128748	276245	557531		650.423	4.09564	181802	20	0.989654	L-4.1-2
279	L285 (m/z=651.447207; rt=4.09576)	64802.2	79546	74625.6	151555	251093	87604	105091	115759	67637.5	96901.1	137789	24831.3	121583	123480	38688.1	214084	107937	73184.3	169322	320203		651.447	4.09576	106514	20	0.989654	L-4.1-2
280	L284 (m/z=651.42864; rt=4.09574)	48544.5	58861.4	54392.7	110813	186312	64848.3	77415.5	85528.2	49999.8	71876.7	101040	18458.5	89689.4	90251.8	32868.8	155036	79103.9	53559.9	122584	228496		651.429	4.09574	78259.7	20	0.989654	L-4.1-2
281	L282 (m/z=325.219619; rt=4.09568)	24998.9	31691.4	28351.8	56234.7	94510.7	35269.3	41887.6	46617.6	27945.9	41290.2	52626.2	8743.64	44455.5	48150.2	15798.4	83225.6	38340.9	29137.2	57904.9	113644		325.22	4.09568	41588.9	20	0.989654	L-4.1-2
282	L283 (m/z=325.223766; rt=4.09569)	24998.9	31691.4	28351.8	56234.7	94510.7	35269.3	41887.6	46617.6	27945.9	41290.2	52626.2	8743.64	44455.5	48150.2	15798.4	83225.6	38254.4	29137.2	57904.9	113644		325.224	4.09569	41588.9	20	0.989654	L-4.1-2
283	L277 (m/z=662.44363; rt=4.07434)	19074.1	42355.8	17569.6	63255.4	120261	25118.7	41484.5	49825.4	17529.7	42633.5	58070.3	NA	55354.8	48574.7	12772.7	59566.6	42667.9	21461.2	59505.6	66071.6		662.444	4.07434	42667.9	19	0.989654	L-4.1-2
284	L278 (m/z=662.427147; rt=4.07558)	14444.6	33056	13774.7	50243.8	93416.5	20524.3	32965.4	39221.2	13945.2	33771.8	47364.7	NA	46579.5	41508.1	10190	46642.6	34994.6	21230.2	46218.7	51008		662.427	4.07558	34994.6	19	0.989654	L-4.1-2
285	L286 (m/z=652.448069; rt=4.0958)	15874.3	18207.8	17953.4	39197.1	54560.4	20544	28677	30085.1	16900.5	23830.8	37964.8	NA	27586	33213.1	8943.29	47589.2	24297.2	16960	38423	69355.1		652.448	4.0958	27586	19	0.989654	L-4.1-2
286	L287 (m/z=325.723394; rt=4.09595)	9537.2	11652.5	10711.8	22158.7	32103	13114.3	15662.1	16057.4	8879.12	13834.8	19538.1	NA	19311.4	18551.5	NA	30987.1	15661.5	9352.31	23235.7	43836.8		325.723	4.09595	15859.8	18	0.989654	L-4.1-2
287	L288 (m/z=216.816679; rt=4.09616)	8458.27	10472.4	9139.7	21027.1	36787.8	10673.1	13739.9	14636	8863.9	11979.3	19079	NA	15670.7	17494.2	NA	31675.7	13488	10192.4	23041.4	45775.5		216.817	4.09616	14187.9	18	0.989654	L-4.1-2
288	L289 (m/z=216.814993; rt=4.09623)	6978.34	8705.91	7846.54	17363.4	30115.4	8823.16	11124.4	12239.9	7050.39	10138.2	15454.6	NA	13084.5	14426.9	NA	26061.7	11100.4	7859.5	17779	35049.9		216.815	4.09623	11682.2	18	0.989654	L-4.1-2
289	L279 (m/z=680.460199; rt=4.09507)	18100.7	16491.3	18034.8	18494.9	31178	15962.9	14162.9	14301.9	11209.9	11749.7	17534.4	NA	16452.5	19077.5	17356	17546.7	19638.8	62547.2	55177.1	79334		680.46	4.09507	17546.7	19	NA	L-4.1-3
290	L290 (m/z=841.555272; rt=4.09698)	8402.18	10057	10666	9301.45	11222.7	13090.8	5285.61	4045.19	8933.04	7929.03	5387.15	NA	8196.05	8251.03	10712.5	10479.4	9936.42	26165	58037.6	116481		841.555	4.09698	9936.42	19	NA	L-4.1-4
291	L291 (m/z=804.608076; rt=4.10363)	15057.9	2473.43	27004.3	6850.52	12490	8046.2	4191.49	5690.48	NA	3913.42	11166.3	NA	5513.75	5488.98	6810.02	4388.08	7937.08	56371	22978.9	76728.9		804.608	4.10363	7393.8	18	NA	L-4.1-5
292	L292 (m/z=828.543977; rt=4.10684)	7617.78	7955.86	10340.1	12333.9	13907.9	10911.8	8934.81	10582.9	6649.18	11635.9	13075.5	NA	13520.1	10366.1	6829.58	13814.6	8772.46	11272.1	24604.5	35460.7		828.544	4.10684	10911.8	19	NA	L-4.1-6
293	L293 (m/z=852.536994; rt=4.10693)	9726.42	9293.46	7329.04	9847.84	8972.82	8197.4	8888.28	8837.65	7629.67	8491.93	12537.7	NA	9730.89	9961.07	6028.93	9170.06	11223.6	14829.6	16890.6	16132.4		852.537	4.10693	9293.46	19	NA	L-4.1-7
294	L294 (m/z=829.549097; rt=4.11294)	NA	7710.11	6018.08	6086.79	8989.56	8787.48	3661.53	6814.02	8156.68	7256.97	12425.9	NA	7833.01	6179.91	NA	6825.59	5447.98	6029.77	10101.3	14301.9		829.549	4.11294	7256.97	17	NA	L-4.1-8
295	L295 (m/z=806.509292; rt=4.14863)	12088.8	6087.49	13046.8	8989.89	9847.02	14905.6	7281.58	6805.94	12266.8	7926.45	11124.7	NA	6860.72	7375.82	8024.42	9213.28	6661.03	8685.02	6028.45	11591.4		806.509	4.14863	8685.02	19	NA	L-4.1-9
296	L298 (m/z=807.546211; rt=4.15189)	22175.6	14754.1	24640.5	13675.5	18926.2	26973.5	13266	14601.3	25425.1	13701.5	15202.1	16450.7	17630.1	13586.3	20381.7	14967.5	16160	29735.1	15482.6	22170.3		807.546	4.15189	16305.4	20	0.997219	L-4.2-1
297	L296 (m/z=807.56166; rt=4.15112)	22336.7	14940.4	24716.3	13675.5	19201.7	27465.4	13266	14743.8	25767.7	13701.5	15202.1	16450.7	18494.4	13694.4	20600	14967.5	16160	30941.1	15482.6	23901.8		807.562	4.15112	16305.4	20	0.997219	L-4.2-1
298	L297 (m/z=806.5586; rt=4.15123)	51478	18795.9	67804	27209.9	48055.6	66359.4	26626.2	23829.3	57701.3	25298	29633.9	23447.6	26134.5	24598	36548.5	33283.2	22743.9	58731.1	30571.6	48800.4		806.559	4.15123	30102.8	20	0.993704	L-4.2-2
299	L299 (m/z=806.537573; rt=4.15237)	44886.1	15789.9	57881.7	22898.6	40210.2	56938.9	22726.1	20051.7	50042.7	22371.9	25737.3	20129.3	23226.5	21353.8	30814.5	28628.3	19313.2	48330.7	25046.5	39185.8		806.538	4.15237	25391.9	20	0.993704	L-4.2-2
300	L323 (m/z=678.454147; rt=4.24489)	67908.1	46449.9	100176	102219	189059	90534	73248.4	68317.2	70747.9	61569.5	94843.3	27456.5	69022.6	80108.7	41199.2	65252	52695.8	62531.5	57807.9	82624.5		678.454	4.24489	68669.9	20	0.873602	L-4.2-3
301	L300 (m/z=664.458052; rt=4.1542)	33499.8	20830	52165	50209.2	76201.4	58118.2	39934.7	35020.7	41091.3	27411.3	40974.4	13176.6	30539.6	30582.8	20035.2	28238.5	23759.7	33579.4	24520	30323.1		664.458	4.1542	32041.3	20	0.873602	L-4.2-3
302	L322 (m/z=679.459932; rt=4.24368)	29227.8	23765.4	46024.6	53515.7	83165.3	45877.2	34257.4	35615.5	36999.9	30350.7	46244.6	10201.5	34687.7	37294.2	23171.1	36642.4	23961.7	31824.2	26412.5	46515.1		679.46	4.24368	35151.6	20	0.873602	L-4.2-3
303	L309 (m/z=750.496153; rt=4.18119)	13217.7	9314.37	16479.8	17339.4	24153.7	15854.9	14982.9	14641.1	19436.5	13551.1	18692.2	NA	11947	15869.9	7802.96	12132	10390.4	13283.4	9483.22	14912.4		750.496	4.18119	14641.1	19	0.873602	L-4.2-3
304	L304 (m/z=676.459596; rt=4.15476)	113752	86941.6	136830	177729	291836	172480	146179	166361	136418	135174	183372	55025.6	141398	149056	72646.2	158196	94731.1	99466.8	99082.6	121725		676.46	4.15476	136624	20	0.913869	L-4.2-4
305	L303 (m/z=676.440656; rt=4.15474)	88091.4	67246.2	106252	138800	225525	134241	113625	129238	107282	105297	142437	43347.5	109062	116893	57430.8	122676	73355.9	75266.5	74323.5	90903.4		676.441	4.15474	106767	20	0.913869	L-4.2-4
306	L305 (m/z=677.449712; rt=4.15479)	40518.8	35337.2	52470.5	69459.6	112625	62555	59105.3	64177.8	55111.8	53108.2	72936.3	21689.9	50714.3	59817.5	27608.1	56297.7	37987.2	36659.1	36819.4	51269.1		677.45	4.15479	52789.4	20	0.913869	L-4.2-4
307	L306 (m/z=677.465102; rt=4.15481)	40584.8	35337.2	54174.2	70740.4	116606	64042.7	60921.2	65770.2	56061.9	53756.8	74302	22456.9	52476.3	61709.3	27746	58786.2	38905.1	38289.8	38456.4	53990.6		677.465	4.15481	54082.4	20	0.913869	L-4.2-4
308	L315 (m/z=692.453165; rt=4.21553)	17753	13081.2	28262	29334.2	51043.8	29163.9	27462	23417.3	23080.9	23747.3	26261.5	NA	20766.1	18976.5	12414	22742.1	10847.7	11113.2	10065	9770.56		692.453	4.21553	22742.1	19	0.913869	L-4.2-4
309	L314 (m/z=692.440741; rt=4.21528)	16370	12340	25846.4	27689.4	47125	27791.4	25171.3	21971.4	21322.9	22363.1	24891	NA	20766.1	18976.5	12078.3	21781.4	10218.3	10393.9	8916.35	9549.23		692.441	4.21528	21322.9	19	0.913869	L-4.2-4
310	L301 (m/z=338.229676; rt=4.15457)	17209.4	14621.8	20946.4	21160.7	38703.9	26920.9	20791.5	24394.6	21773.8	19764.6	24853	NA	19749.9	19591	11738.3	20906.4	15312	15597.4	11327.1	14937.4		338.23	4.15457	19764.6	19	0.913869	L-4.2-4
311	L307 (m/z=867.539361; rt=4.15645)	20635.5	12654.9	33535.2	21927.8	33230.4	28954.1	14863.4	11576	21865.1	11075	14909.2	13383.8	13547.3	14238.3	15860.6	11174	9998.89	20782.7	8174.87	13198.7		867.539	4.15645	14550.9	20	0.875448	L-4.2-5
312	L302 (m/z=868.542251; rt=4.15472)	11117.5	8742.45	15467.8	10664	15559.7	15821.6	9945.33	7130.02	9415.82	7937.46	8328.8	NA	9282.69	8473.33	8662	7692.51	6815.47	9789.53	4900.25	11329.7		868.542	4.15472	9282.69	19	0.875448	L-4.2-5
313	L308 (m/z=830.557181; rt=4.17212)	6816.55	7180.11	6877.93	9188.87	14953.8	6917.86	8724.88	6436.04	10346.5	6783.47	12043.5	5544.11	8574.01	9567.34	6637.07	10638.3	7628.32	9298.35	10282	17973.2		830.557	4.17212	8649.44	20	NA	L-4.2-6
314	L311 (m/z=810.535032; rt=4.18448)	11641.5	8331.97	12481.8	15662.1	27941	11964.6	14915.6	14715.4	13815.9	12363.6	19391.2	NA	12231.1	13781	7264.52	18099.8	12752.3	19135.9	18417.5	29465.1		810.535	4.18448	13815.9	19	0.989875	L-4.2-7
315	L310 (m/z=810.554037; rt=4.18369)	8023.43	7062.03	10251.7	12174.8	22384.4	10219.1	11559.4	11563.9	10684.4	9866.92	14975.8	NA	9170.96	10423	4442.42	14086.6	10480.6	16478.6	14239.3	25782.4		810.554	4.18369	10684.4	19	0.989875	L-4.2-7
316	L313 (m/z=812.55147; rt=4.20337)	10301	11524.3	9661.44	21748	26266.7	10443.9	11626.8	14074	16181.1	10415.5	20719.6	8052.03	15633	15032.5	15596.7	16355.1	11094	18796.7	19901.3	29297.7		812.551	4.20337	15314.6	20	0.895812	L-4.2-8
317	L312 (m/z=812.524075; rt=4.19958)	8146.4	8808.09	8048.36	16962.8	20460	8369.4	9133.07	10352.6	12650.3	8516.1	15656.6	6192.15	12260.5	11018.7	13388.7	12340.9	6891.1	11799.1	8459.02	25953.9		812.524	4.19958	10685.7	20	0.895812	L-4.2-8
318	L316 (m/z=740.499515; rt=4.21747)	23456.5	33913.9	9080.74	18162.7	27150.2	10379.3	14510.2	11875.6	15317.5	17337.9	32345.5	15489.1	44203.2	41641.3	35301	84065.3	66527.6	244828	371994	718886		740.5	4.21747	29747.8	20	0.99921	L-4.2-9
319	L317 (m/z=740.476401; rt=4.21752)	15564.6	24172.2	6568.75	12525.4	17128.8	8572.75	10181.9	6967.09	10437.5	11610.5	20985.7	11482.3	30249.3	28923.3	24271	57607.1	46827.5	173726	258345	493690		740.476	4.21752	19057.2	20	0.99921	L-4.2-9
320	L319 (m/z=814.565217; rt=4.21951)	24893.2	27285	19642.3	33685.4	44570.7	17402.1	29724.4	26154.7	24175.3	26720.8	33835.2	15003.3	36953.3	32277.6	24465.5	46340.1	28287.7	74950.9	75987	101037		814.565	4.21951	29006	20	0.947443	L-4.2-10
321	L318 (m/z=815.569188; rt=4.21785)	16727.4	16801.5	14270.8	17536.5	21281.5	13794.5	19809.5	17256.1	14681.3	16371.1	20100.6	NA	22143.5	15374.7	17054	21620.6	18515.6	37356.2	38266	44153.2		815.569	4.21785	17536.5	19	0.947443	L-4.2-10
322	L321 (m/z=854.555436; rt=4.22558)	20209.3	13862.6	13693.3	13389.6	17285.2	15577.4	11476.5	NA	16945.7	9684.23	17987.2	NA	16591.7	15509.9	17536	25728.9	23402	62369.8	49173.6	70265.3		854.555	4.22558	17115.5	18	0.977584	L-4.2-11
323	L320 (m/z=854.526705; rt=4.22487)	14337.4	10752.9	10593.9	10992.7	14095.2	12786.2	8348.23	NA	12061.8	7162.73	13876.6	NA	13042.9	12060.1	13723.8	18637.5	16112.5	45109.6	30323.8	37253.3		854.527	4.22487	13383.3	18	0.977584	L-4.2-11
324	L324 (m/z=702.473358; rt=4.24647)	13764.4	11677.1	16474.3	21506.1	35572.3	20899.1	18267.1	16064	15451	18246	21390.6	NA	19197.7	20529.3	7925.7	21032.5	12323.2	14458.3	21203.7	26713.4		702.473	4.24647	18267.1	19	NA	L-4.2-12
325	L350 (m/z=738.483079; rt=4.28206)	26025.3	30311.7	16593.3	23852	30606	18869.8	17790.4	18452.6	21864.7	20723.3	33818.4	13895.7	38386.3	44238.8	29734.4	65744.3	59115.5	168902	236707	469086		738.483	4.28206	30023.1	20	0.931571	L-4.3-1
326	L339 (m/z=796.524292; rt=4.27783)	28995.8	45779.7	11085.5	23692	35013.8	11594.5	18506	15185	18625.1	22481.9	40728.3	13676.2	38875.4	52221.6	33465.6	88023.3	75312.7	282086	394447	711060		796.524	4.27783	34239.7	20	0.931571	L-4.3-1
327	L349 (m/z=738.462209; rt=4.28181)	20366.4	23470	12897.1	18268.7	23341.5	14748.3	17790.4	14658.4	17229.4	16749.7	26511.5	11028.5	29358	33928.4	23155.9	49132.3	45775.2	127814	178043	348927		738.462	4.28181	23248.7	20	0.931571	L-4.3-1
328	L340 (m/z=801.479976; rt=4.27825)	19739.5	26852.3	8743.12	11843.9	16614.8	8601.08	10687.1	9546.9	10793.3	11825.8	21943.8	9745.8	29633.7	29966.5	20196	36956.6	29880.9	65330.5	84986.8	84053.5		801.48	4.27825	19967.7	20	0.931571	L-4.3-1
329	L337 (m/z=797.528127; rt=4.27661)	10902	22328.4	8332.17	11434.8	21094.9	9129.78	10083.5	7836.15	8845.88	12408.2	20776.8	11165.1	22282.2	24928.9	14009.3	43587.6	29875.9	135571	187685	334011		797.528	4.27661	17393	20	0.931571	L-4.3-1
330	L336 (m/z=796.486032; rt=4.27491)	10504.8	16521	7982.22	8977.93	13424.7	7783.39	7055.58	6511.98	7361.73	9634.77	16082.2	9647.11	15831.1	19755.6	12601.3	33029.6	26777.3	99826.9	141639	255924		796.486	4.27491	13013	20	0.931571	L-4.3-1
331	L352 (m/z=797.501621; rt=4.28622)	7812.35	15036.3	8035.58	8969.77	15444.2	6788.02	7641.24	5521.56	4939.06	8844.38	15413.8	8130.22	15379	18583.9	10557.8	31001.5	22419.5	91435.2	123599	225161		797.502	4.28622	12797.1	20	0.931571	L-4.3-1
332	L325 (m/z=798.536792; rt=4.25506)	8980.15	9105.76	7812.98	8049.14	13671.4	8793.58	11636.7	8359.64	5197.42	7216.58	8815.59	NA	10340.5	11493	11361.8	21509	18337	66335.5	88214.2	164643		798.537	4.25506	10340.5	19	0.931571	L-4.3-1
333	L338 (m/z=743.437743; rt=4.27779)	17609.2	16204.6	NA	13768.1	15586.6	11577.9	13306.7	11277.4	16003	14754.4	15206.6	NA	17589	20719.2	21542.6	25314.5	23797.2	54142.4	49804.1	61805.8		743.438	4.27779	16896.8	18	0.931571	L-4.3-1
334	L347 (m/z=739.48784; rt=4.28099)	17605.4	18124.9	7341.98	14240.3	16306.9	9309.96	9771.11	NA	16030.6	11593.2	15962.8	NA	15563.6	19028.9	17730.7	28788.7	23304.9	79292	108583	197496		739.488	4.28099	16956.2	18	0.931571	L-4.3-1
335	L346 (m/z=739.46788; rt=4.28076)	13600	14895.6	6536.94	11695.6	15197.2	6849.7	7980.43	NA	13710.2	9467.67	13359.2	NA	15563.6	15799.8	14418.3	23612.6	20377.3	62883.5	86145.6	154573		739.468	4.28076	14656.9	18	0.931571	L-4.3-1
336	L335 (m/z=743.469318; rt=4.27437)	6494.09	7831.49	NA	5152.28	7463.99	362.24	440.381	361.032	6056.58	5366.61	8496.38	NA	10477.9	10762.4	8619.1	15465.3	12750.4	22819.8	21869.1	27128.8		743.469	4.27437	8163.94	18	0.931571	L-4.3-1
337	L327 (m/z=678.475136; rt=4.25575)	100371	66656.9	146681	157697	287403	139802	106563	117356	115305	98650.7	146010	39948.8	103946	119952	61106.4	99383.5	79422	100521	92688.9	145383		678.475	4.25575	105255	20	0.901998	L-4.3-2
338	L328 (m/z=678.454061; rt=4.25592)	67908.1	46449.9	100176	105016	189059	95197.2	73248.4	78009	77333.9	66362.6	96690.4	27456.5	69022.6	80108.7	41199.2	65252	52695.8	65052.8	57807.9	86860.1		678.454	4.25592	71135.5	20	0.901998	L-4.3-2
339	L326 (m/z=679.47665; rt=4.25542)	43607.4	32783.3	60707.4	67529.7	114681	59983.5	48342.4	50974.7	50343.5	44518.3	58206.8	15166.5	47475.4	50400.3	31917.3	49631.7	33431.5	44789.2	36798.3	63126.4		679.477	4.25542	48987	20	0.901998	L-4.3-2
340	L357 (m/z=706.469317; rt=4.29969)	18239.7	13711.9	27595.5	42738.7	70897.6	30083.2	33239.3	37409.9	25737.3	26064.5	33357	NA	28017.2	26867.1	11402.4	28548.8	10764.5	18406.2	17532.1	29094.6		706.469	4.29969	27595.5	19	0.901998	L-4.3-2
341	L359 (m/z=706.469208; rt=4.30464)	18239.7	13711.9	27595.5	42738.7	70897.6	30083.2	33239.3	37409.9	25737.3	26064.5	33357	NA	28017.2	26867.1	11402.4	28548.8	10764.5	18406.2	17532.1	29094.6		706.469	4.30464	27595.5	19	0.901998	L-4.3-2
342	L329 (m/z=339.237716; rt=4.25622)	14151.3	9539.07	19990.1	22173.4	40642.1	21111.2	16091.3	16873.5	16808.4	12893.7	20905.7	NA	14384.9	17495.2	7851.28	13976.1	11668.2	12629.6	12355.1	18815.4		339.238	4.25622	16091.3	19	0.901998	L-4.3-2
343	L330 (m/z=814.532546; rt=4.26275)	8886.03	10847.3	7409.13	14937.9	26631	5932.24	12914.9	11763.3	8582.87	10183.1	15012.8	8981.54	16332	9858.99	13290.2	17382.9	13808.9	34344.5	32355.8	21581.8		814.533	4.26275	13102.5	20	NA	L-4.3-3
344	L332 (m/z=726.480252; rt=4.26985)	13504.3	17063.4	NA	21958.8	35632	10352.8	16880	14718.1	9540.03	15006.4	20085.6	NA	18968.8	24993.8	13064.1	21746.6	29858	53125.1	95084.7	174169		726.48	4.26985	19527.2	18	0.995329	L-4.3-4
345	L331 (m/z=726.465989; rt=4.26795)	11313.3	16030.6	NA	21958.8	35632	10352.8	16880	14718.1	9182.63	14978.4	20085.6	NA	17705.3	21447.4	11855	18836.4	26660.5	43897.5	77923.2	141402		726.466	4.26795	18270.9	18	0.995329	L-4.3-4
346	L333 (m/z=702.475369; rt=4.27129)	14068.7	14078.4	16613.2	22053.3	36323.1	20899.1	22319.8	21075	18020.2	19103.7	24273.4	NA	21605.6	20529.3	10638.3	21032.5	18340.9	17387.5	21203.7	28894		702.475	4.27129	20899.1	19	0.943785	L-4.3-5
347	L341 (m/z=702.473711; rt=4.27882)	14068.7	14078.4	16613.2	22053.3	36323.1	20899.1	22319.8	21075	18020.2	19103.7	24273.4	NA	21605.6	20529.3	10638.3	19147.3	18340.9	17387.5	21203.7	28894		702.474	4.27882	20529.3	19	0.943785	L-4.3-5
348	L334 (m/z=702.458232; rt=4.27243)	11962.5	12067.1	14579.1	21260.8	29530.9	17941	18308.5	17184.8	15356.3	15736.5	23181.5	NA	17645.9	18761.9	8829.76	18702.6	15595.1	13074.9	17889.9	22691.7		702.458	4.27243	17645.9	19	0.943785	L-4.3-5
349	L342 (m/z=787.536579; rt=4.27988)	7810.63	8933.08	9331.23	7690.25	12721.6	7626.73	9394.11	8500.48	14270.3	8786.29	11934.5	NA	10150.4	10420.8	8245.83	8654.54	6707.09	14366.2	12193.7	18066.9		787.537	4.27988	9331.23	19	NA	L-4.3-6
350	L343 (m/z=813.553895; rt=4.2799)	8219.85	9267.03	8316.03	13828.4	13008.4	7575.42	10707.4	9126.72	9116.3	8648.45	12537.8	NA	10584.1	8846.1	7285.33	11228	7007.93	14170.4	15744.3	23679.2		813.554	4.2799	9267.03	19	NA	L-4.3-7
351	L344 (m/z=786.522322; rt=4.28037)	20843.8	12084.1	19819.3	22270.4	32842.4	15093.9	17299.6	15028	15320.8	17384.3	20275.5	9795.08	18730.4	15347.9	15376.6	20787.7	14105.6	29184.9	22570	32823.2		786.522	4.28037	18057.3	20	0.884549	L-4.3-8
352	L345 (m/z=786.53208; rt=4.28039)	20843.8	12084.1	19819.3	22270.4	32842.4	15093.9	17299.6	15028	15320.8	17384.3	20275.5	9795.08	18730.4	15347.9	15376.6	20787.7	14105.6	29184.9	22570	32823.2		786.532	4.28039	18057.3	20	0.884549	L-4.3-8
353	L348 (m/z=786.500151; rt=4.2816)	10939.8	6783.29	10428.5	12315.4	17715.1	8401.39	9988.66	9516.45	8603.56	9376	10887.1	9414.59	9426.7	7968.17	6912.95	9613.02	9112.81	15384	10110.6	16869.6		786.5	4.2816	9564.74	20	0.884549	L-4.3-8
354	L351 (m/z=812.5494; rt=4.28414)	12665.7	12476.4	12960.7	21748	26747.4	12120.5	11869	14074	16181.1	13690.3	21579.2	8052.03	17076.7	15388.2	15596.7	20342.6	11094	27091.3	27442.9	35119.7		812.549	4.28414	15492.4	20	0.945232	L-4.3-9
355	L364 (m/z=812.52447; rt=4.34347)	10293.8	9385.39	10289.9	14080.2	21513.8	9375.39	9888.18	10197.1	12308	10834.3	17248.1	6227.94	15030.6	12569.8	10873.4	16605.5	8814.66	22192.9	24475.4	22643.3		812.524	4.34347	11590.7	20	0.945232	L-4.3-9
356	L363 (m/z=813.532577; rt=4.33874)	6306.44	6847.46	7485.82	12579.3	12229.3	5035.97	6637.78	6421.74	7441.58	8297.61	9169.29	NA	8963	7767.47	7248.4	11228	4799.68	13389	15744.3	19662.6		813.533	4.33874	7767.47	19	0.945232	L-4.3-9
357	L353 (m/z=840.533008; rt=4.28673)	12206	6147.61	23123.1	13319.9	16571.3	18551.4	11022	9194.7	14704	11155	9417.9	6276.51	8215.66	9269.69	8908.51	5958.11	7757.59	NA	12956.1	12182.5		840.533	4.28673	11022	19	0.93876	L-4.3-10
358	L358 (m/z=840.519293; rt=4.30409)	12206	7474.05	23123.1	13319.9	17024.2	18551.4	11022	9194.7	14704	11155	9417.9	6276.51	9864.98	9269.69	8908.51	5958.11	10559.3	NA	13646.8	17714.1		840.519	4.30409	11022	19	0.93876	L-4.3-10
359	L360 (m/z=840.508852; rt=4.31114)	12206	7474.05	23123.1	13319.9	17024.2	18551.4	11022	9194.7	14704	11155	9417.9	6276.51	9864.98	9269.69	8908.51	5958.11	10559.3	NA	13646.8	17714.1		840.509	4.31114	11022	19	0.93876	L-4.3-10
360	L354 (m/z=842.496005; rt=4.28842)	6207.04	6785.81	8719.45	8855.76	9393.77	9435.06	6380.11	5935.4	7648.91	3434.67	7502.02	NA	5483.13	6302.85	5324.52	NA	3532.47	18123.9	27371.8	22727.8		842.496	4.28842	7143.92	18	NA	L-4.3-11
361	L355 (m/z=820.529635; rt=4.29735)	7319.2	9863.02	13952	9926.01	13928.8	18943	3940.6	10470.8	15764.3	6813.35	8785.8	NA	7664.84	10953.7	7069.25	16609	8810.82	39776.1	57800.5	99558.2		820.53	4.29735	10470.8	19	NA	L-4.3-12
362	L356 (m/z=841.474169; rt=4.29828)	5875.14	10402.6	10666	9301.45	10352.2	12117.9	6119.16	6862.88	8858.88	5473.63	6192.43	NA	14017	14781.2	9123.29	15762.4	26856.1	35121.7	57689.3	41121.6		841.474	4.29828	10402.6	19	NA	L-4.3-13
363	L361 (m/z=984.645941; rt=4.3133)	25551.7	13617.5	16505.8	9134.74	11400.2	17663.5	9989.31	NA	21582.5	NA	11764	12908.9	12439.3	17136.3	25618.8	17807	18701.9	69869.1	49424.2	82239		984.646	4.3133	17399.9	18	0.935994	L-4.3-14
364	L365 (m/z=984.598244; rt=4.34507)	18654.6	13617.5	11508.1	6097.65	9940.43	11706.6	6949.74	NA	15243.1	NA	9205.07	8581.39	11779.9	17136.3	18636.1	15259.4	18701.9	40195.1	49424.2	82239		984.598	4.34507	14430.3	18	0.935994	L-4.3-14
365	L362 (m/z=688.457667; rt=4.31426)	11510.8	17322.9	12993.2	27694.5	52063.5	18044.5	27798.1	26994.2	15158.9	23717.1	28085.3	NA	23746.6	24220.8	NA	22565.9	18846.7	10157.9	12963.4	16641.3		688.458	4.31426	20706.3	18	NA	L-4.3-15
366	L371 (m/z=802.527397; rt=4.36615)	28997.1	79292.7	34007.7	190517	347613	27168.4	133677	144014	38685.9	124969	193914	11042.5	120869	153338	20572.8	135307	118740	39337.7	146758	271664		802.527	4.36615	122919	20	0.938556	L-4.4-1
367	L366 (m/z=802.492882; rt=4.36363)	13584	41553.8	18640.3	96852.3	175290	13512.4	69550.2	75517.1	20463.2	66562.5	101336	7716.63	63835.9	78037.5	9759.13	69852	60598.1	31765.2	70904.4	127053		802.493	4.36363	65199.2	20	0.938556	L-4.4-1
368	L370 (m/z=803.53172; rt=4.36589)	12340.6	46863.2	17372	88171.9	157044	13630.8	60088.6	70648.3	12258.6	58137.6	92193.3	8304.05	64773.6	74031.2	10375	60889.4	53634.6	20466.3	72396	122494		803.532	4.36589	59113.1	20	0.938556	L-4.4-1
369	L369 (m/z=803.508335; rt=4.36568)	9997.67	37270.2	14613.5	71472.9	124098	11135.9	48959.3	56238.6	8843.98	47363.9	73545	6289.42	51582.3	58950.8	7504.15	48045.8	43537.8	8085.49	49359.5	94600.9		803.508	4.36568	47704.8	20	0.938556	L-4.4-1
370	L405 (m/z=804.547476; rt=4.42583)	8803.36	25288.2	14324	44562.3	72780.2	11668.7	38635	41534.1	11599.8	38796.8	59759.2	5036.58	45864.2	56200.5	9760.55	52642.4	46320.9	27337.9	61598.4	101140		804.547	4.42583	40165.4	20	0.938556	L-4.4-1
371	L406 (m/z=804.542597; rt=4.42585)	8803.36	25288.2	14324	44562.3	72780.2	11668.7	38635	41534.1	11599.8	38796.8	59759.2	8087.49	45864.2	56200.5	9760.55	52642.4	46320.9	27337.9	61598.4	101140		804.543	4.42585	40165.4	20	0.938556	L-4.4-1
372	L408 (m/z=804.580244; rt=4.42687)	4184.01	10744.2	5890.58	19024.1	33105.5	4250.07	15340.6	17841	4374.93	13964.6	22502.5	177.764	19291.7	22069.8	4897.9	20263.8	18930.5	12079.8	26320	44733.7		804.58	4.42687	16590.8	20	0.938556	L-4.4-1
373	L411 (m/z=805.551155; rt=4.43045)	6651.47	15236.8	8942.19	28028.4	39397.7	8851.71	22207.7	21255.4	5155.26	16958.7	28767.2	NA	21999.8	26670.4	7290.7	26494.8	19734.1	15190.6	33434.8	50387.1		805.551	4.43045	21255.4	19	0.938556	L-4.4-1
374	L412 (m/z=805.546295; rt=4.43073)	8326.05	15236.8	8942.19	28028.4	39397.7	8851.71	22207.7	21255.4	5155.26	16958.7	28767.2	NA	21999.8	26670.4	7290.7	26494.8	19734.1	15190.6	33434.8	50387.1		805.546	4.43073	21255.4	19	0.938556	L-4.4-1
375	L420 (m/z=752.498548; rt=4.44469)	48947.4	66743.2	15360.7	40248.1	48219.1	19159.7	32042.9	27203.4	32583.1	37410.9	62455	18187.2	67750.2	70564.9	54848.8	114966	98482	328622	484119	902844		752.499	4.44469	51898.1	20	0.96289	L-4.4-2
376	L393 (m/z=942.585674; rt=4.38964)	27523.8	30139.7	14408.9	23462.5	22007	15736.2	21022.9	16806	17517.9	23631.7	27989.7	14740.2	32061.3	37750.3	31244.8	53902.1	47295.9	134638	156937	237996		942.586	4.38964	27756.7	20	0.96289	L-4.4-2
377	L385 (m/z=986.613272; rt=4.38665)	29313.4	38038.2	14022.6	19504.6	27733.3	13487.3	16332.2	13541.5	18653.2	22756.1	33301.7	17484.4	40350.6	43858.6	32052.3	74766.7	59412.9	176966	240591	379120		986.613	4.38665	30682.9	20	0.96289	L-4.4-2
378	L394 (m/z=942.548228; rt=4.39029)	19790.5	21558.9	10587.9	16298.8	15519.9	10455.2	15371.5	11378.8	16215	17966.8	22756.1	10221.6	22703.2	27974.6	21713.4	38372.3	33524.2	92941.8	106642	164626		942.548	4.39029	20674.7	20	0.96289	L-4.4-2
379	L386 (m/z=987.618036; rt=4.3868)	17626	19882.8	8469.15	15720	17664.3	8366.94	14078.2	10846.8	15431.6	12407.3	19846.8	12590.4	25126.7	23962.9	22615	42824.3	34390.6	89057.5	136291	206586		987.618	4.3868	18755.6	20	0.96289	L-4.4-2
380	L383 (m/z=986.56821; rt=4.38593)	18577.3	24221.1	9360.14	14124.6	17483.8	8756.06	14403.9	11588.6	15355.4	14502.1	20779.6	11656	23818.9	26743.6	20141.2	47644.1	37434.1	104498	142116	221689		986.568	4.38593	19359.2	20	0.96289	L-4.4-2
381	L384 (m/z=987.581444; rt=4.38644)	17304.4	17026.5	6294.32	11847.9	13902.6	6842.27	10308.3	8077.67	12779.3	10639.3	15376.2	10195.5	20775.4	20112.3	18659.9	32778.1	27020.8	69221.5	105729	160258		987.581	4.38644	16201.4	20	0.96289	L-4.4-2
382	L367 (m/z=930.589661; rt=4.36508)	25819.1	27573.8	NA	18841.4	25038.8	10539.7	14659.1	14957.5	17498.3	18960.5	24991.8	11517	31696.2	36431	32516.4	46548.4	41734.7	126318	152277	235963		930.59	4.36508	25819.1	19	0.96289	L-4.4-2
383	L368 (m/z=930.560958; rt=4.36548)	24115.1	25683.8	NA	17826	23718.2	10047	13617.9	14398.4	16666.6	18083.9	22762.4	10781.9	30521.6	30199.3	30496.9	42292.4	38365.3	113979	137575	211504		930.561	4.36548	24115.1	19	0.96289	L-4.4-2
384	L414 (m/z=832.501011; rt=4.43263)	16461.9	12409.5	9038.69	9864.53	13423.8	12073.5	10687.7	8506.04	12053.1	9695.69	13694	NA	16299.3	18122.3	13960	24760.6	17323.4	69300.6	51191.7	104946		832.501	4.43263	13694	19	0.96289	L-4.4-2
385	L382 (m/z=824.556741; rt=4.38466)	11342.4	15166.7	10412.9	15620.6	15031.3	NA	13621.9	11448.6	9515.86	9676.77	22727.8	9791.58	15218.9	20759.1	17510	26061.4	29695.7	77940.7	101931	194134		824.557	4.38466	15218.9	19	0.96289	L-4.4-2
386	L421 (m/z=752.463855; rt=4.44574)	17471.1	23917.8	NA	13731.3	18947.5	6909.2	11043	9960.87	10706.9	12376	23990.1	7340.53	25735.9	26135.6	18758.9	42001.1	37264.8	112983	166462	304768		752.464	4.44574	18947.5	19	0.96289	L-4.4-2
387	L396 (m/z=980.625636; rt=4.39259)	8660.81	21146.1	9049.29	9534.36	9497.19	NA	8964.39	8706.2	7087.49	12393.8	15750.2	8481.1	17995.5	22825.5	10330.1	34940.9	29167.9	42700.5	103663	142797		980.626	4.39259	12393.8	19	0.96289	L-4.4-2
388	L395 (m/z=980.588855; rt=4.39213)	7108.94	17728.8	9049.29	9521.95	7873.41	NA	7716.49	7590.4	3801.31	10897.1	12055.2	6505.29	14556.6	18746.7	9264.08	27665.7	24876.6	33836.6	82284.8	111369		980.589	4.39213	10897.1	19	0.96289	L-4.4-2
389	L422 (m/z=757.455369; rt=4.44747)	31799.4	40040.7	NA	21185.6	22964.5	11999.8	18593.9	15720.3	19657.1	24596.9	34521.7	NA	41067	42396.1	32279.9	58418.1	58225.4	109039	130351	149022		757.455	4.44747	33400.8	18	0.96289	L-4.4-2
390	L423 (m/z=757.433746; rt=4.44758)	24622.1	31318.2	NA	16579	17443.8	9284.21	14807.8	11971.4	15300.9	19400	26836.7	NA	32245.2	32860.4	24149.1	44987.2	45061.5	82503.8	98163.9	113433		757.434	4.44758	25729.4	18	0.96289	L-4.4-2
391	L372 (m/z=811.548908; rt=4.36809)	9343.2	NA	11455.1	5453.07	9813.92	13372.5	7633.09	6413.07	10089.4	8725.82	6207.04	NA	9363.45	8384.36	6730.1	6377.6	8781.02	11513.6	11948.3	15838.1		811.549	4.36809	9062.11	18	NA	L-4.4-3
392	L373 (m/z=810.535994; rt=4.37012)	18131.8	9390.08	20450.8	16810.7	17014.8	22147.1	11018	12006.6	16903.5	11313.1	14043.1	8716.13	12898.3	11454.3	9072.62	13012.2	10535	17724	16929.1	32563.6		810.536	4.37012	13527.6	20	NA	L-4.4-4
393	L375 (m/z=704.4901; rt=4.37276)	14036	10068.2	19490.4	22825.5	31647.3	18867.6	16698.2	15897.4	15954.6	13966.3	20173.7	NA	17242.4	19363.9	10037	17681.5	13974.9	19413.6	18766.9	25567.9		704.49	4.37276	17681.5	19	0.984522	L-4.4-5
394	L374 (m/z=704.473901; rt=4.37236)	10844.6	7875.53	15671.2	17448.8	21110.6	14584.1	13052.2	12094.5	12987.8	10356.8	15308.4	NA	13879.5	15474.5	7839.35	14037.4	10909.4	14658	14124.9	20127.1		704.474	4.37236	14037.4	19	0.984522	L-4.4-5
395	L376 (m/z=866.531649; rt=4.37571)	7414.89	6439.15	9846.28	7523.22	13030	8490.34	7075.75	6958.77	9161.51	6362.93	7447.44	NA	7139.11	7206.88	8779.44	8411.35	7571.49	8562.17	9494.38	9470.84		866.532	4.37571	7571.49	19	NA	L-4.4-6
396	L379 (m/z=838.50633; rt=4.38072)	26714.3	27100.7	45792.6	72693.3	125313	40176	45856.7	49660.1	33010.5	49622.1	69293.8	14264.9	44722.5	51877.3	17346.6	41404.5	41435.3	30086.9	29954.5	51651.8		838.506	4.38072	43078.9	20	0.951948	L-4.4-7
397	L377 (m/z=838.494291; rt=4.37985)	26714.3	27100.7	45792.6	72693.3	125313	40176	45856.7	49660.1	33010.5	49622.1	69293.8	14264.9	44722.5	51877.3	17031.3	41404.5	41435.3	30086.9	29954.5	51651.8		838.494	4.37985	43078.9	20	0.951948	L-4.4-7
398	L381 (m/z=838.515749; rt=4.38141)	26714.3	27100.7	45792.6	72693.3	125313	40176	45856.7	49660.1	33010.5	49622.1	69293.8	14264.9	44722.5	51877.3	17346.6	41404.5	41435.3	29254	20901.4	43787.8		838.516	4.38141	42611.6	20	0.951948	L-4.4-7
399	L380 (m/z=839.504151; rt=4.38093)	12671.5	17351.9	19783.6	36382.7	53856	17263.1	21170.4	26253.1	14967.4	21092.1	28374.5	NA	23752.7	22411.1	13539.3	25132.8	21589.7	19392.8	16338.8	23903		839.504	4.38093	21170.4	19	0.951948	L-4.4-7
400	L378 (m/z=839.533048; rt=4.37985)	12671.5	10911.6	13299.9	26150	39210	11845.4	18969.1	17169.6	14948.2	18105.3	20057.2	NA	19640.7	18245.5	8283.31	14255.2	13702.8	9706.21	NA	6596.17		839.533	4.37985	14601.7	18	NA	L-4.4-8
401	L391 (m/z=808.573809; rt=4.38911)	242027	86704.5	347459	140967	236766	364525	132540	126794	296560	124233	146654	97423.5	115898	122592	158343	135153	92497.8	237537	112649	160107		808.574	4.38911	138060	20	0.990496	L-4.4-9
402	L392 (m/z=808.546667; rt=4.38925)	162006	58698	233340	96565.4	155848	244719	91381.1	83761	202752	84981.1	100102	67324.7	78476.6	85085.4	108140	94465.8	64528.3	154992	76251.7	104546		808.547	4.38925	95515.6	20	0.990496	L-4.4-9
403	L389 (m/z=809.577932; rt=4.38891)	119906	37858.6	170384	74875.4	116187	174220	69525.6	62199.8	137639	58966	67406.8	49214.8	52243.2	63329.8	82081.2	66145.4	44327.4	113962	56354.9	81103.9		809.578	4.38891	68466.2	20	0.990496	L-4.4-9
404	L390 (m/z=809.559042; rt=4.38898)	106848	33874.4	152701	67406.9	103767	156147	62756.7	56060.4	124375	53412.7	60967.3	45357.3	47607.7	56266.4	74334.6	60025.9	40400.3	101653	49777.8	72228.6		809.559	4.38898	61862	20	0.990496	L-4.4-9
405	L387 (m/z=810.581492; rt=4.3869)	34047.8	16729.2	44012.3	16881.4	32613.4	48458.1	23856.8	21308.7	36810	20832.1	18004.2	16299.4	21886.6	16037.6	23393.9	20684.9	16763.9	33808.4	15280	29620.6		810.581	4.3869	21597.6	20	0.990496	L-4.4-9
406	L388 (m/z=404.288091; rt=4.38845)	36614.4	12631.4	45947.9	21226.8	36447.6	48817	19794	17694.8	40977.4	18641.8	21291.4	13546.4	17408.4	17975.2	23711.7	19385.8	12804.5	34821.6	16067	22693.1		404.288	4.38845	20510.4	20	0.990496	L-4.4-9
407	L416 (m/z=784.519718; rt=4.43776)	18355	9391.63	29350.5	22579.1	29374.6	28745	11788.4	12814	20436.8	13928.5	17009	975.935	14221	15982.6	9086.91	13684.6	10165.8	13647.6	10379.5	21322.9		784.52	4.43776	14074.7	20	0.881776	L-4.4-10
408	L415 (m/z=784.507255; rt=4.43774)	18355	9391.63	29350.5	22579.1	29374.6	28745	11788.4	12814	20436.8	13928.5	17009	975.935	14221	15982.6	7713.43	13684.6	10165.8	13647.6	NA	21322.9		784.507	4.43774	14221	19	0.881776	L-4.4-10
409	L397 (m/z=666.473578; rt=4.40641)	16428.5	NA	30303.5	21302.9	36711.2	29307.1	16643	18506.8	23875.7	13746.7	19927.1	NA	13407.1	16466.2	11720.6	15774	10396	15057.9	11952	18032.6		666.474	4.40641	16554.6	18	0.881776	L-4.4-10
410	L398 (m/z=832.541367; rt=4.41949)	4889.7	9051.33	6847.01	5943.11	6772.76	6472.38	6462.78	8506.04	4333.8	NA	6054.68	NA	6929.58	7485.27	5100.38	9201.82	6979.39	28789	20078.6	46218.5		832.541	4.41949	6888.3	18	NA	L-4.4-11
411	L401 (m/z=740.495881; rt=4.42094)	47227.4	48179	34921.3	66877.7	111779	37432.8	49866	50410.8	41435.4	48108.3	75967.6	22144.3	69982.7	66381.6	38400.7	92284.8	62822.4	162729	209912	351490		740.496	4.42094	56616.6	20	0.983464	L-4.4-12
412	L399 (m/z=740.475111; rt=4.41972)	41442.5	42687.5	32524.3	59201.3	99880.1	35100.7	46634.4	46807.4	36839.3	43646.4	69020.9	19833.4	62131.7	59042.8	33221.5	79258.6	55435.5	124622	156328	262115		740.475	4.41972	51121.5	20	0.983464	L-4.4-12
413	L402 (m/z=741.497333; rt=4.42134)	26249.5	22786.3	19249.3	28245.6	50823.2	17785.8	25735.1	27174.6	23129.2	24304.5	34493.5	NA	33693	31818.8	21082.8	42371.4	26011.4	74469.7	94157.4	156619		741.497	4.42134	27174.6	19	0.983464	L-4.4-12
414	L400 (m/z=741.483901; rt=4.42041)	26249.5	22786.3	19249.3	28245.6	50823.2	17785.8	25467.9	27174.6	23129.2	23373.6	34493.5	NA	33693	31818.8	19440.5	42371.4	26011.4	69541.2	87697.3	144961		741.484	4.42041	27174.6	19	0.983464	L-4.4-12
415	L403 (m/z=982.602248; rt=4.42349)	10772.4	8501.36	8155.52	7404.37	8859.1	8367.11	5858.76	NA	12145.7	7663.15	8489.42	6582.91	10949.5	11640.4	10412.9	9455.92	7585.84	21764.2	22740.7	34365.1		982.602	4.42349	8859.1	19	NA	L-4.4-13
416	L404 (m/z=982.634197; rt=4.42422)	10772.4	8501.36	11795.2	10382.5	9574.37	12250.4	8437.43	NA	16231.1	9986.09	9444.07	9314.99	10949.5	11640.4	10412.9	11755	11217.2	27779.1	29236.8	43600		982.634	4.42422	10949.5	19	NA	L-4.4-14
417	L407 (m/z=789.551703; rt=4.42614)	13118.8	NA	7719.15	11951.5	9798.65	9794.49	11533.1	12419.2	11224.1	11486.5	9393.4	NA	11820.2	11020	9553.54	12245.4	NA	12542.2	11169.4	11855		789.552	4.42614	11486.5	17	NA	L-4.4-15
418	L409 (m/z=788.547415; rt=4.43023)	16075.1	13109.9	16101.2	16616.1	19432.2	16005	16977.5	13286.2	17291.8	16595.4	16651.1	13564.2	16389	15618	13164.1	17168.5	13936.4	28307.7	21077.2	22058.4		788.547	4.43023	16492.2	20	1	L-4.4-16
419	L410 (m/z=788.547461; rt=4.43023)	16075.1	13109.9	16101.2	16616.1	19432.2	16005	16977.5	13286.2	17291.8	16595.4	16651.1	13564.2	16389	15618	13164.1	17168.5	13936.4	28307.7	21077.2	22058.4		788.547	4.43023	16492.2	20	1	L-4.4-16
420	L413 (m/z=805.582905; rt=4.43096)	4742.81	9038.51	6233.17	11393.2	13882.4	5993.09	7954.48	7997.59	5155.26	7391.62	11017.2	NA	8367.79	9843.35	312.562	9483.72	13187.9	11756	11372.6	20509.8		805.583	4.43096	9038.51	19	NA	L-4.4-17
421	L418 (m/z=694.4695; rt=4.44016)	112714	53221.7	220431	199934	392163	274082	146637	181413	156905	121000	162887	36489.3	122827	118563	68752.4	108999	44163.7	43643.7	28351.2	41732.2		694.47	4.44016	119782	20	0.997935	L-4.4-18
422	L419 (m/z=694.446053; rt=4.44017)	63909	29679.6	130354	116695	222749	161663	86795.8	107505	93208.3	72572.2	96107	20886	73995.5	72001.1	38275.4	64421.3	25035.5	22929.2	15666.5	22085.9		694.446	4.44017	72286.6	20	0.997935	L-4.4-18
423	L417 (m/z=695.472326; rt=4.4398)	41235.9	19433	86418.7	76369.1	147888	101503	54524.6	66954.1	60512.5	46357.2	63118.2	14406.5	50109.2	47137.6	23228.8	43786.3	17428.6	14414.2	10416.8	14703		695.472	4.4398	46747.4	20	0.997935	L-4.4-18
424	L424 (m/z=787.507502; rt=4.45464)	8017.65	10730.3	10805.1	11262.5	14258.2	11251.5	8833.52	8843.03	11490.5	5597.46	9761.23	7958.68	9707.7	10534.1	11191.4	10032.1	5265.83	9117.08	5446.92	9688.06		787.508	4.45464	9734.46	20	NA	L-4.5-1
425	L425 (m/z=787.536516; rt=4.45528)	14234.9	10730.3	19537.7	20394.3	25305.6	19726.6	13818	14246.5	20403.3	10589.4	18207.2	10612.3	16697.3	16051.1	11963.6	15582.1	10681.6	18217.9	13053.6	19414.2		787.537	4.45528	15816.6	20	NA	L-4.5-2
426	L440 (m/z=806.558876; rt=4.52927)	129335	54070.8	199884	133833	216387	232202	101471	89626.8	169776	82643.8	120472	55791.4	89723.1	89338.4	81401.2	85023.3	61087.5	102172	72002.4	128615		806.559	4.52927	95596.9	20	0.90509	L-4.5-3
427	L441 (m/z=806.53752; rt=4.52932)	111438	46007.1	170376	113475	182484	197842	87960.9	76740.2	145080	70762.3	104075	48241.4	77418	76682.5	69517.4	71877.4	52186	85712.4	61205.7	105499		806.538	4.52932	81565.2	20	0.90509	L-4.5-3
428	L444 (m/z=807.567292; rt=4.52954)	59697.7	26960.5	93014.8	65670.3	87713.9	95968.4	48172.6	44218	67601.1	37486.2	54879.5	29133.7	43109.8	42289.1	33279.9	39713.3	26485.9	46377.8	32208.4	58289.8		807.567	4.52954	45297.9	20	0.90509	L-4.5-3
429	L442 (m/z=807.545769; rt=4.52948)	59697.7	26960.5	92090.8	65670.3	85735.5	95152.6	47814.7	44218	67133.7	37069.6	54675.1	28691	42014.1	42289.1	32103.7	39713.3	25854	45462.6	31514.4	56712.4		807.546	4.52948	44840.3	20	0.90509	L-4.5-3
430	L426 (m/z=786.533625; rt=4.45641)	32746.6	18290.4	43399.5	35723.4	57526.5	48178.4	31310.1	35163.2	38670.2	28026.5	32990.6	11674.1	29649.4	28242.4	28113.4	29251.8	20930.5	40627.9	29508.5	32198.9		786.534	4.45641	31754.5	20	0.90509	L-4.5-3
431	L428 (m/z=786.513544; rt=4.45657)	28203.1	16158.3	37448.4	29911.7	49004.6	42150.3	28099.3	31009.1	33351.6	24548.8	29526.7	11096.4	25611.2	23966.5	24222.8	24587.3	18488.6	34436.9	23186.1	26319		786.514	4.45657	27209.1	20	0.90509	L-4.5-3
432	L427 (m/z=786.500729; rt=4.45655)	16381.1	9575.74	21741.9	16599.2	27712.8	25200.8	17927.6	18419.4	19122.3	14745	17704.1	7369.93	14399.9	13793.7	14635.3	12748.3	10672.4	18672.3	11028.4	21009.9		786.501	4.45655	16490.2	20	0.90509	L-4.5-3
433	L443 (m/z=403.280085; rt=4.52952)	18962.3	NA	28132.2	21060.1	27263.4	33322.6	15674.7	16234.5	25451.8	13503.3	17499.6	NA	13343.2	14053.5	10982.3	14287.9	10502.5	16730.8	11842.4	16751.2		403.28	4.52952	16482.6	18	0.90509	L-4.5-3
434	L430 (m/z=834.591896; rt=4.48554)	26243.6	14372.9	35342.2	17945	27843.6	34611	19569.5	15995.3	30314.9	14353.2	15695.6	14632	16059.3	14427.4	23066.3	17827	11979.6	36807	16162	27109.1		834.592	4.48554	17886	20	0.888142	L-4.5-4
435	L429 (m/z=835.594523; rt=4.4844)	18169	NA	18202.5	12216.7	18540.5	18179.4	12794.6	11326.4	15753.1	12396.3	11820.9	10312.1	12942.2	11693.7	15858.6	15434	NA	19165.8	11602.9	16749		835.595	4.4844	14188.1	18	0.888142	L-4.5-4
436	L431 (m/z=828.542846; rt=4.50201)	7097.65	9557.03	9391.29	14498.4	18396.2	8268.71	10835.8	12195.1	8111.75	10486.8	21105.3	NA	10659.3	16809.7	3504.61	13698.6	10971.6	7153.66	16481.4	32806		828.543	4.50201	10835.8	19	0.99891	L-4.5-5
437	L432 (m/z=828.554734; rt=4.50322)	7097.65	9557.03	9391.29	14498.4	18396.2	8268.71	10835.8	12195.1	8111.75	10486.8	21105.3	NA	10659.3	16809.7	3504.61	13698.6	10971.6	6299.91	16481.4	32806		828.555	4.50322	10835.8	19	0.99891	L-4.5-5
438	L433 (m/z=828.532246; rt=4.5065)	7097.65	9557.03	9391.29	14498.4	18396.2	7425.36	10835.8	12195.1	8111.75	10486.8	21105.3	NA	10659.3	16809.7	3504.61	13698.6	10971.6	7153.66	16481.4	32806		828.532	4.5065	10835.8	19	0.99891	L-4.5-5
439	L437 (m/z=802.527813; rt=4.50699)	25245.4	19804	32106.8	51228.5	73937	35062.1	33926.2	27287.2	30648.4	32643.2	39617.5	13257.6	27554.3	31783.5	19045.3	31103.2	27813.3	37980.3	38144.6	72293.4		802.528	4.50699	31945.2	20	0.904508	L-4.5-6
440	L445 (m/z=784.506199; rt=4.53304)	22458	18782	30402.4	38794.8	59957.3	26352.9	30165.5	23152.3	26541	27416.3	37125.5	9347.17	23795.5	32616	16212.6	32623.3	25599.5	32595.8	37768.8	64913.6		784.506	4.53304	28790.9	20	0.904508	L-4.5-6
441	L446 (m/z=784.519202; rt=4.53317)	22458	18782	30402.4	38794.8	59957.3	26352.9	30165.5	23152.3	26541	27416.3	37125.5	9347.17	23795.5	32616	16212.6	32623.3	25599.5	32595.8	37768.8	64913.6		784.519	4.53317	28790.9	20	0.904508	L-4.5-6
442	L435 (m/z=803.53183; rt=4.50669)	13121	10936.6	16503.6	18559.2	29940.8	17423	10634.5	15414.5	14321.3	16757.7	17716.6	10451.5	13043.2	17006.9	8704.73	16409.5	13638	17387	17020	35304.4		803.532	4.50669	16456.6	20	0.904508	L-4.5-6
443	L434 (m/z=803.509982; rt=4.50667)	9803.4	8895.56	13530.8	14744.7	23734.5	15363.3	8102.36	12601.6	11501	14713.3	14523.4	8487.35	10566.2	13650.6	6955.81	12799.5	10233.1	12048.5	13352.8	25347.5		803.51	4.50667	12700.5	20	0.904508	L-4.5-6
444	L436 (m/z=802.496346; rt=4.50679)	12097.8	10167.3	17026.8	25732.4	38278.4	18326.7	18593	14766.8	16224.8	17186.4	20100.8	9746.57	13301.3	13397.5	7669.39	13920.3	12998.7	14343.6	13636.4	31473.6		802.496	4.50679	14555.2	20	NA	L-4.5-7
445	L449 (m/z=830.527006; rt=4.536)	8980.88	NA	13787	6551.1	9564.23	14754.8	5189.15	6121.78	10174.1	7779.62	8722.66	NA	8024.54	8014.65	6132.78	8945.39	7660.96	11477.8	20990.5	29845.5		830.527	4.536	8834.02	18	0.988762	L-4.5-8
446	L438 (m/z=830.552884; rt=4.51603)	9015.39	NA	14089.7	6816.9	9852.65	15371	5399.64	6360.16	10331.7	7779.62	8722.66	NA	8354.03	8097.43	6132.78	9791.72	7660.96	9616.44	20990.5	29845.5		830.553	4.51603	8869.03	18	0.988762	L-4.5-8
447	L439 (m/z=785.519719; rt=4.52764)	12469.5	10897.4	10952.7	13688.7	31563.5	12791.7	15457.8	12322	12000	14717.7	20313.3	NA	11561.3	13251.5	12477.1	16625.4	12332.2	26190.5	36810.5	41746.1		785.52	4.52764	13251.5	19	0.94986	L-4.5-9
448	L450 (m/z=785.488069; rt=4.5426)	9270.16	8649.87	8640.9	10944.9	23169.2	9959.77	11780.6	9898.03	9348.77	11799.9	15682	NA	8916.35	10248.7	11174	17186.5	13426	26190.5	36810.5	41746.1		785.488	4.5426	11174	19	0.94986	L-4.5-9
449	L447 (m/z=840.533472; rt=4.5346)	8816.59	8098.96	14015.7	11588.5	21154.7	15371.9	8111.82	12118.9	13839.7	9369.64	13896.2	NA	7186.89	12888.5	5928.24	12408.3	11595.9	12096.3	3841.1	9149.08		840.533	4.5346	11595.9	19	1	L-4.5-10
450	L448 (m/z=840.523674; rt=4.53532)	8816.59	8098.96	14015.7	11588.5	21154.7	15371.9	8111.82	12118.9	13839.7	9369.64	13896.2	NA	7186.89	12888.5	5928.24	12408.3	11595.9	12096.3	3841.1	9149.08		840.524	4.53532	11595.9	19	1	L-4.5-10
451	L451 (m/z=816.581033; rt=4.5497)	13482.5	14480.1	10769.9	13050.2	13807.9	11392.8	12591.7	11176.4	12237.9	13091.1	14825.1	NA	12923.8	14046.4	10763.2	14701.3	10695.6	16112.3	13543.4	12552.8		816.581	4.5497	13050.2	19	NA	L-4.5-11
452	L453 (m/z=790.517958; rt=4.57223)	21654.1	17578.2	35381.6	41810.5	68420.1	37187.1	28827.3	32638.3	27390.3	26053.5	37932.7	NA	26177.1	33389	15303.6	25884.7	20743.8	20058.5	18766.9	31393.9		790.518	4.57223	27390.3	19	0.941936	L-4.6-1
453	L452 (m/z=790.543574; rt=4.57147)	12291.9	10946.6	20061	27491.8	41813.6	22344.3	17933.4	17360.5	13163.6	13278.6	24092.1	NA	12351.3	17777	10033.9	12151	10691.8	8593.72	8655.04	18879.5		790.544	4.57147	13278.6	19	0.941936	L-4.6-1
454	L454 (m/z=791.525027; rt=4.57228)	13103.7	NA	19157	22005.3	38543.7	20230.5	13160.4	14987.8	12701.7	13837.9	19670.6	NA	14952.4	14344.7	NA	10094.1	8313.63	9387.54	10979.4	19749.6		791.525	4.57228	14344.7	17	0.941936	L-4.6-1
455	L455 (m/z=791.526549; rt=4.57265)	13103.7	NA	19157	22005.3	38543.7	20230.5	13160.4	14987.8	12701.7	13837.9	19670.6	NA	14952.4	14344.7	NA	10094.1	8313.63	9387.54	10979.4	19749.6		791.527	4.57265	14344.7	17	0.941936	L-4.6-1
456	L456 (m/z=791.545954; rt=4.57343)	11037.9	NA	10743.4	18487.8	26242.8	16299.7	10828	12449.8	10670.9	11790.6	16508.9	NA	11897.5	11906.6	NA	9087.99	7377.52	7792.55	10196.5	16562.3		791.546	4.57343	11790.6	17	0.941936	L-4.6-1
457	L457 (m/z=832.577763; rt=4.5818)	9226.36	7261.33	13676.5	10257.7	15465.8	17047.7	7370.92	6365.87	12994	8581.24	8469.54	NA	8113.78	6143.6	6728.01	8776.06	NA	8897.1	9764.81	11404.5		832.578	4.5818	8836.58	18	NA	L-4.6-2
458	L461 (m/z=702.473921; rt=4.59548)	27919.7	29128.8	35087.9	64365.7	118102	31570	46392.2	49748.3	30121.3	44555.9	57744.5	NA	41949.5	45190.6	18441.1	44824.5	32681	21927.3	38409.5	70272		702.474	4.59548	41949.5	19	0.90729	L-4.6-3
459	L458 (m/z=690.473676; rt=4.58216)	15402.8	21307.1	13765.7	33658.6	52755.3	21008.1	21522.1	24075	15953.6	19315.9	26254.3	NA	25835	25169.9	10431.8	26984	22703.2	12416.4	21045.1	39551		690.474	4.58216	21522.1	19	0.90729	L-4.6-3
460	L460 (m/z=703.478255; rt=4.59419)	10724.2	13173.7	15968.6	29747.6	50970.9	15751.5	20121.1	22266	13633.7	19241.6	26795.8	NA	18488.2	23918.3	NA	20735	14374.6	11197.9	21291.7	26642.1		703.478	4.59419	19681.4	18	0.90729	L-4.6-3
461	L459 (m/z=814.566186; rt=4.587)	4349.33	3668.37	5636.92	4487.41	6053.72	3277	6178.4	NA	2146.66	5758.93	4249.35	NA	4846	6958.6	6404.67	9455.59	5330.25	5218.93	6452.84	19451.3		814.566	4.587	5483.59	18	NA	L-4.6-4
462	L463 (m/z=812.549016; rt=4.61247)	10007.2	9687.08	11084.5	18960.8	29163.5	11887.3	14575.1	16225.5	9422.23	16538	21229.1	6724.71	15144.3	18905.9	6020.13	15825.6	13237.1	13707.3	16437	45241.7		812.549	4.61247	14859.7	20	0.938925	L-4.6-5
463	L465 (m/z=812.524535; rt=4.61686)	7407.55	8047.62	8384.15	14122.9	21550.4	9499.15	11896	12235.7	6882.37	13533.6	16569.4	4050.26	11629	14857.9	4761.17	11607.3	9006.49	10265.3	13258.6	34437.8		812.525	4.61686	11618.2	20	0.938925	L-4.6-5
464	L462 (m/z=813.552936; rt=4.61126)	6400.05	7730.59	6625.79	10418.6	16175.5	6348.75	8096.56	8356.96	6811.45	9415.27	9614.42	NA	8445.45	9705.03	NA	9168.83	7401.8	7316.96	10649.9	25809		813.553	4.61126	8401.21	18	0.938925	L-4.6-5
465	L464 (m/z=813.532753; rt=4.61316)	4273.52	5716.01	3723.91	9369.87	14139.2	5187.9	8096.56	7182.92	5492.14	8894.13	8078.84	NA	7656.37	7996.41	NA	8361.52	6056.78	6919.95	9032.85	21829.9		813.533	4.61316	7826.39	18	0.938925	L-4.6-5
466	L468 (m/z=654.335292; rt=4.62217)	NA	NA	49240.6	46965.6	77758	136283	96859.2	57994.1	104259	56655.6	99140.2	38188.4	96861.5	83747.1	85584.4	124523	74290.6	390044	78135.2	647588		654.335	4.62217	84665.7	18	0.978911	L-4.6-6
467	L469 (m/z=654.3202; rt=4.62222)	NA	NA	38491.2	37132.4	62019.9	107721	77060.8	46416.1	83366.4	44937	78876.2	30794.9	77371.4	66344.1	68046.7	98156.2	59448.9	309876	61426.8	510167		654.32	4.62222	67195.4	18	0.978911	L-4.6-6
468	L467 (m/z=655.341099; rt=4.62179)	NA	NA	17321.7	19242.4	27389.4	46678.5	32209.7	24417	33447.5	19728.4	36549.7	14886.5	35267.1	28461.9	26415	43809.8	29057.3	145229	27764.7	243344		655.341	4.62179	28759.6	18	0.978911	L-4.6-6
469	L466 (m/z=655.327482; rt=4.62176)	NA	NA	15857.7	17720	25077.7	43579.3	29743.3	22846.5	31061.3	17930.6	33533.4	13773.1	32955.3	26021.6	24574	40485.3	27537.2	134181	25669.6	219407		655.327	4.62176	26779.4	18	0.978911	L-4.6-6
470	L470 (m/z=682.366845; rt=4.62285)	NA	NA	33134.4	27794.4	42812.3	60932.5	38594.5	34584.2	36631.4	20439.5	35618.4	13174.4	29525	25798.9	20458.4	27701.4	18813.7	63830	11219.1	76130.8		682.367	4.62285	31329.7	18	NA	L-4.6-7
471	L471 (m/z=832.565407; rt=4.62405)	10876.3	8295.76	13676.5	14888	20471	17047.7	13601.3	7438.28	14421.3	8699.84	9016.28	10216.7	10156.8	8772.24	7035.61	11551.7	7288.68	9689.86	9764.81	17056.1		832.565	4.62405	10186.7	20	NA	L-4.6-8
472	L472 (m/z=814.566896; rt=4.64567)	12783.5	11951.3	13798.2	18166.1	29609.7	11330	14599.4	15409	12303.2	15792.4	17204.2	6793.17	20110.6	17052.9	12349.5	16968.4	15923.7	23589.6	20632.3	43038.8		814.567	4.64567	15858.1	20	0.948189	L-4.6-9
473	L475 (m/z=814.563796; rt=4.64632)	12783.5	11951.3	13798.2	18166.1	29609.7	11330	14599.4	15409	12303.2	15792.4	17204.2	6793.17	20110.6	17052.9	12349.5	16968.4	15923.7	23589.6	20632.3	43038.8		814.564	4.64632	15858.1	20	0.948189	L-4.6-9
474	L477 (m/z=814.544329; rt=4.64688)	11275.1	10922.7	11790.6	15988.8	25753.3	9559.27	13226.8	14060.7	10585.5	14378	15862.8	4885.16	18133.4	15766.6	11171.3	14982.7	14764.4	21287.1	18304.2	38347.2		814.544	4.64688	14571.2	20	0.948189	L-4.6-9
475	L473 (m/z=814.598303; rt=4.64612)	5860.14	4257.62	5863.72	7927.65	13881.6	5059.29	7810.14	7313.83	4909.21	7792.88	7164.92	6793.17	8461.63	6765.8	5074.64	6955.66	5515.11	10045.9	9631.53	19046.5		814.598	4.64612	7060.29	20	0.948189	L-4.6-9
476	L474 (m/z=815.567381; rt=4.64622)	6738.59	7419.51	7752.45	9949.32	15369.5	9710.54	7827.55	8733.85	8229.13	9046.75	12440.2	NA	9352.84	7665.94	8122.41	9930.06	10256.3	13710.9	12239.5	21811.4		815.567	4.64622	9352.84	19	1	L-4.6-10
477	L476 (m/z=815.567378; rt=4.64649)	6738.59	7419.51	7752.45	9949.32	15369.5	9710.54	7827.55	8733.85	8229.13	9046.75	12440.2	NA	9352.84	7665.94	8122.41	9930.06	10256.3	13710.9	12239.5	21811.4		815.567	4.64649	9352.84	19	1	L-4.6-10
478	L480 (m/z=716.490424; rt=4.6594)	60356.9	40000.6	70778.6	77689.4	133357	75919.3	62097.7	67356	59246.3	59049.4	69340.4	23105.3	60342.5	64009.2	42338.6	70557.3	43398.1	93651.9	78650.5	149448		716.49	4.6594	65682.6	20	0.937223	L-4.7-1
479	L479 (m/z=716.467353; rt=4.65931)	41995.6	27072.2	47324.4	51929.2	90622	52944.1	41484.3	44984.9	40715.3	40154.9	47776.5	16270.7	41302.6	43405.2	29282.1	47198.8	30474.3	63511.1	52317.5	95369.1		716.467	4.65931	44195	20	0.937223	L-4.7-1
480	L481 (m/z=717.495229; rt=4.65952)	25940	19080.6	32195	32771.6	62105.5	34728.5	29038.4	29167.1	31461.7	25103.2	34869.2	17963.9	27766.6	32197.4	16641.5	31931.3	19834.4	36699.4	37962.7	60363		717.495	4.65952	31696.5	20	0.937223	L-4.7-1
481	L482 (m/z=717.475541; rt=4.65971)	21084	19080.6	25954.3	26028.8	51001.5	28228.9	23435.4	23346.9	25747	20309.2	28351.3	14744.7	22638	25863.4	13579.5	26673.4	15912.7	30413.5	31733.3	46085.4		717.476	4.65971	25805.2	20	0.937223	L-4.7-1
482	L489 (m/z=789.550473; rt=4.72916)	10732.7	9476.4	14405.4	18069.4	27061.7	14070	14730.6	13984.9	12209.4	10258.2	18949.1	7602.56	11561	13633.7	8425.82	12450.8	9272.81	14992.4	18738.3	29120.8		789.55	4.72916	13809.3	20	0.937223	L-4.7-1
483	L478 (m/z=358.245487; rt=4.65895)	8862.43	NA	11341.7	12585.8	17812.2	13234.8	10482.3	11987.2	9999.08	10166.5	13017.5	NA	10915.9	12921.2	NA	12880.3	8738.44	16327.9	14343.7	22412.6		358.245	4.65895	12585.8	17	0.937223	L-4.7-1
484	L483 (m/z=964.623494; rt=4.67873)	7335.28	7367.37	5645.64	7245.51	8284.35	9417.59	8348.31	NA	9668.29	7810.16	6295.54	NA	7008.62	6727.8	8083.95	8121.49	8176.27	23879.7	26325.3	42781.1		964.623	4.67873	8102.72	18	NA	L-4.7-2
485	L484 (m/z=790.567767; rt=4.68055)	9735.97	6458.6	14272.1	8006.55	18628.4	17604	9925	10250.4	11224.5	6134.64	11795.8	8017.16	10316.3	7962.65	7953.81	7969.35	5594.37	15612.5	9917.66	19121.9		790.568	4.68055	9921.33	20	0.970447	L-4.7-3
486	L485 (m/z=790.551231; rt=4.68213)	9735.97	6458.6	12853.6	7425.46	17915.1	17046.3	9564.85	9455.28	11006.9	5398.6	11511.5	5525.92	10249.6	6071.68	7689.27	7969.35	4466.21	15612.5	9917.66	19121.9		790.551	4.68213	9650.41	20	0.970447	L-4.7-3
487	L487 (m/z=810.528834; rt=4.69109)	7566.95	10926.1	7430.21	12958.3	25947.4	6757.76	11843.5	10588.2	9507.54	12770.7	16552.1	NA	10685.7	13942.9	8275.55	20635.8	12441.1	15681.6	24478.2	45241.2		810.529	4.69109	12441.1	19	0.967372	L-4.7-4
488	L486 (m/z=810.554675; rt=4.69039)	6517.09	8558.79	8475.99	9461.69	20210	6847.93	9722.15	9722.88	8357.24	9999.2	12211	NA	8630.07	10846.8	6380.89	16160.1	10243.1	12758.3	20206.1	37525.5		810.555	4.69039	9722.88	19	0.967372	L-4.7-4
489	L488 (m/z=820.515641; rt=4.70551)	10371.5	8979.43	11336.1	11022	10469.1	18680	6653.74	7316.15	14267.1	8975.15	10973.9	NA	8396.36	9192.39	11773.7	9115.01	9769.01	25106.2	27849.3	42067.4		820.516	4.70551	10469.1	19	NA	L-4.7-5
490	L490 (m/z=788.591712; rt=4.72925)	5517.27	6886.26	6423.23	6881.36	10976.1	5917.89	5483.61	6565.93	4923.12	6268.57	7924.3	221.978	5070.75	5179.41	6084.35	4823.01	10785.2	7466.1	8240.94	15024		788.592	4.72925	6345.9	20	NA	L-4.7-6
491	L491 (m/z=788.547762; rt=4.73069)	17898.5	14654	29634.9	36486.7	65621.1	26972.4	26866.6	25776.7	22412.6	32114	36162	9631.86	31926.2	29308.4	13318.6	25274.8	26005.8	36675.2	36773.4	67743.7		788.548	4.73069	28140.4	20	NA	L-4.7-7
492	L493 (m/z=892.57477; rt=4.74184)	28685.7	24645.9	14333.7	22739.3	28970.9	18042.9	21106.6	14976.3	19861.7	20684.9	24211	12333	31611.1	32178.6	29444.3	46094	40552.7	99005.1	104563	140122		892.575	4.74184	26665.8	20	0.997539	L-4.7-8
493	L492 (m/z=892.549887; rt=4.74176)	28167.9	24467.9	14333.7	22739.3	28734.8	18042.9	21106.6	14976.3	19686.8	20684.9	24097.6	12333	31611.1	32041.1	25539	45235	39961.2	93578.2	99683.8	135408		892.55	4.74176	25003.4	20	0.997539	L-4.7-8
494	L494 (m/z=774.530527; rt=4.74892)	13366.6	NA	17594.1	16220.9	28025.7	20825.1	14907.9	15383.8	14703.9	15963.3	15896.7	NA	16191.3	16100.7	8968.84	13288.7	14579.1	8971.9	9912.86	11687.4		774.531	4.74892	15145.8	18	1	L-4.7-9
495	L495 (m/z=774.531637; rt=4.74897)	13366.6	NA	17594.1	16220.9	28025.7	20825.1	14907.9	15383.8	14703.9	15963.3	15896.7	NA	16191.3	16100.7	8968.84	13288.7	14579.1	8971.9	9912.86	11687.4		774.532	4.74897	15145.8	18	1	L-4.7-9
496	L496 (m/z=774.563392; rt=4.753)	5147.27	NA	6985.06	8834.38	14231.8	8437.33	5137.34	6302.18	6283.85	5628.74	8967.32	NA	6023.57	7106.23	263.537	5979.71	320.227	7343.92	6686.85	9088.58		774.563	4.753	6494.51	18	NA	L-4.8-1
497	L504 (m/z=716.490613; rt=4.75652)	151441	139952	156111	248656	433308	165406	196788	202338	155778	185865	268539	59877.5	214408	217851	124040	257986	189195	280325	290937	399086		716.491	4.75652	199563	20	0.976938	L-4.8-2
498	L503 (m/z=716.466985; rt=4.75651)	104345	93839.6	107095	169585	291862	114232	132915	137041	104192	125122	183789	41137.7	146705	146619	85507.7	170925	126726	175452	179156	248446		716.467	4.75651	134978	20	0.976938	L-4.8-2
499	L500 (m/z=717.495534; rt=4.75643)	59991.4	59645.5	68879.4	104895	195197	76756.4	82326	87972.3	73476.8	74455.9	122049	31025.6	100365	106826	50565	118831	79569.9	117658	121420	179456		717.496	4.75643	85149.2	20	0.976938	L-4.8-2
500	L502 (m/z=717.475129; rt=4.75648)	48352.2	53166.3	56114.5	84745.8	157000	62402.1	66635.3	71483.9	60440.5	60859.3	97845.1	24696.6	80962.8	85538.4	40552.3	95365.9	63722.3	90789.7	94270.7	138062		717.475	4.75648	69059.6	20	0.976938	L-4.8-2
501	L501 (m/z=358.245647; rt=4.75648)	22364	20319.5	21096.9	34693.1	57313	24792.5	27787.9	29043.3	23031.7	26878.4	37178.2	8766.99	31092	30655.5	17918	36434	26580.8	37977.6	40095.1	51034.1		358.246	4.75648	28415.6	20	0.976938	L-4.8-2
502	L499 (m/z=718.496493; rt=4.75592)	18787.1	18938.1	21263	30366.9	41456.2	19814.9	21601.9	22788.2	16901.2	20934.3	33582.5	NA	28620	26097.6	15561.5	27106.2	22097	29460.1	31372	46659.6		718.496	4.75592	22788.2	19	0.976938	L-4.8-2
503	L497 (m/z=718.486128; rt=4.75589)	18787.1	18938.1	21263	30366.9	41456.2	19814.9	21601.9	22788.2	16901.2	20934.3	33582.5	NA	28620	26097.6	15417.4	27106.2	22097	28889.1	31372	46659.6		718.486	4.75589	22788.2	19	0.976938	L-4.8-2
504	L498 (m/z=358.747454; rt=4.7559)	7507.25	NA	9694.81	13980.5	25417.6	11045.2	11133.1	11332.7	10103.7	10093.9	14972.5	NA	12844.6	14003.5	NA	15822.3	10825.8	15589.9	16891.9	23814.9		358.747	4.7559	12844.6	17	0.976938	L-4.8-2
505	L553 (m/z=783.469576; rt=4.8356)	138880	168472	56456	123654	145990	76534.2	107984	93916.6	106780	132075	184059	71877.1	191085	212477	163757	239383	254159	251700	269675	237927		783.47	4.8356	154873	20	0.93741	L-4.8-3
506	L517 (m/z=785.47504; rt=4.79753)	90068.5	108800	42071.8	76243.9	84708.6	50217.3	70064.9	64004	70056.4	76452.1	99689	52541.7	110287	111833	106216	142083	119258	157072	150131	137286		785.475	4.79753	94878.7	20	0.93741	L-4.8-3
507	L518 (m/z=785.494043; rt=4.79813)	90068.5	108800	42071.8	76243.9	84708.6	50217.3	70064.9	64004	70056.4	76452.1	99689	52541.7	110287	111833	106216	142083	119258	157072	150131	137286		785.494	4.79813	94878.7	20	0.93741	L-4.8-3
508	L545 (m/z=784.47138; rt=4.83394)	68037	83509	29265.6	54280.8	68491.9	35078.8	53995.2	48026.2	49884	67682.8	82201.3	38248.3	93162.1	106584	74061.1	117203	125102	121064	124994	109473		784.471	4.83394	71276.5	20	0.93741	L-4.8-3
509	L515 (m/z=786.483892; rt=4.79151)	42199.5	48121.3	17918.8	36938	34906.5	21194.1	32357.7	26866.2	38086.2	40656.6	46174.1	24154.4	55451.7	46561.7	46330.2	74386.9	65481.8	73374.6	80016.1	74246.1		786.484	4.79151	44186.8	20	0.93741	L-4.8-3
510	L510 (m/z=786.507196; rt=4.78247)	32334.5	38866.5	13583.3	22169.8	22836.7	15072.8	23973.7	17617.1	29818.4	28133.6	33299.3	19842.7	41977.1	35188.3	36594.6	62642.8	49899.6	62967.5	63979.7	61257.3		786.507	4.78247	32816.9	20	0.93741	L-4.8-3
511	L505 (m/z=787.518637; rt=4.75843)	10416.5	11688.5	5839.58	6309.77	11863.7	5954.21	7194.49	7062.9	7259.21	7405.91	10179.4	9474.03	8286.27	11567.6	12759.1	15411.1	13999	18744.8	18156.6	15842.4		787.519	4.75843	10297.9	20	0.93741	L-4.8-3
512	L552 (m/z=391.735645; rt=4.83558)	18461.6	24067.2	NA	15962.9	20080.1	9070.57	14738.7	14887.8	13741	18681	26210.4	8910.28	26958.5	31915.4	22468.2	32946.4	35155.4	33265.3	33940.7	31850.8		391.736	4.83558	22468.2	19	0.93741	L-4.8-3
513	L512 (m/z=787.486257; rt=4.78656)	12052.1	17082.5	NA	11079.6	10199.7	NA	11740.3	13031.1	10357.5	11521.6	14584.2	11730.1	14883.2	17555.9	16465.9	21074.7	18325.6	23210.7	21398.3	20213		787.486	4.78656	14733.7	18	0.93741	L-4.8-3
514	L506 (m/z=784.526098; rt=4.76814)	9745.85	17875.8	10746	39486.5	61673.8	7551.02	24332.6	29900.7	8569.85	22881.4	34763.8	8708.79	29908.8	22996.3	15372.9	30862.8	18293.5	21272.4	21018.3	27848.8		784.526	4.76814	22076.9	20	NA	L-4.8-4
515	L508 (m/z=804.546739; rt=4.77266)	16253.2	21718.5	25335.7	41173.9	62551.7	34994.1	34862.8	33174.5	23205.8	29154.4	43321.4	16246	27700.5	35880.2	13545.4	28253.3	28394.2	18100.8	18325.2	27298.1		804.547	4.77266	27976.9	20	0.991291	L-4.8-5
516	L507 (m/z=804.525086; rt=4.77216)	14965.6	19933	23537.2	38120.7	57246.9	32283.2	31464.7	31480.8	22454.4	26634.4	39748.7	16246	25918.8	33102.1	12287.5	26342.2	26124.9	15829.5	15749.9	23262.2		804.525	4.77216	26021.9	20	0.991291	L-4.8-5
517	L509 (m/z=805.546835; rt=4.77347)	13633.5	15242	12856.4	20628.4	26400.9	13630.9	15732.8	16041.9	13836.8	14851.6	20020.1	NA	13651.1	17242.5	8808.1	16142.6	16298	NA	12248.4	13398		805.547	4.77347	15046.8	18	NA	L-4.8-6
518	L516 (m/z=826.538869; rt=4.79283)	7706.52	7471.64	6604.67	8535.75	10439.1	6878.23	6807.83	8132.07	7342.86	8850.7	10703.6	NA	8443.15	7665.19	NA	7382.04	12191.6	25071.9	27101.9	46618.3		826.539	4.79283	8287.61	18	0.866789	L-4.8-7
519	L511 (m/z=826.52302; rt=4.78467)	7706.52	7471.64	6604.67	8535.75	10439.1	6878.23	5970.81	5898.53	7342.86	8850.7	10703.6	NA	3907.25	7220.3	NA	5694.34	11681	12466.7	12755.6	22617.9		826.523	4.78467	7589.08	18	0.866789	L-4.8-7
520	L513 (m/z=392.743865; rt=4.78876)	10205.1	11602	NA	12151.9	13241	8735.75	13009.3	10529.2	14156.7	11506.4	11806.5	9908.97	14117.5	13826.3	13675.7	16310.4	15684.8	21015.3	20304.5	18103.6		392.744	4.78876	13241	19	NA	L-4.8-8
521	L514 (m/z=801.457779; rt=4.7914)	11488	14653.8	10716.7	15677.2	17319.4	14586.7	11413.4	14269.3	13532.3	13762.4	15684.7	12761.2	16074.3	19140	18214	26049.7	19120.8	23983.6	26422	23210.6		801.458	4.7914	15680.9	20	NA	L-4.8-9
522	L532 (m/z=780.528128; rt=4.81081)	474820	573848	145376	337916	434206	154835	266316	211350	254988	346719	597446	159847	634742	736298	538691	1.1853e+06	987690	2.74097e+06	3.36724e+06	4850997		780.528	4.81081	506755	20	0.985248	L-4.8-10
523	L555 (m/z=778.514556; rt=4.83582)	311955	451753	119564	295462	426040	127978	233272	178771	209839	272037	494627	122695	518471	628921	363519	904539	806054	1966926	2.59663e+06	4.23599e+06		778.515	4.83582	394779	20	0.985248	L-4.8-10
524	L528 (m/z=781.533075; rt=4.80941)	218354	271969	61224.4	169597	199832	74462.4	121588	93884.8	122261	160406	279915	81435.2	289977	336324	246302	538260	454979	1.26024e+06	1.56946e+06	2210394		781.533	4.80941	232328	20	0.985248	L-4.8-10
525	L551 (m/z=779.518897; rt=4.83557)	150917	222746	56362.1	135032	211060	61089.3	105483	91587.4	96029.2	136060	233593	59482.7	249231	320952	185863	460920	398152	986612	1.29484e+06	2.02854e+06		779.519	4.83557	198462	20	0.985248	L-4.8-10
526	L549 (m/z=779.489377; rt=4.83552)	93629.7	136098	34793	83826	125736	40723.9	64900.3	56593.3	63457.4	84735.1	140577	39963.5	151180	193070	114856	272168	238245	554692	746742	1.1666e+06		779.489	4.83552	120296	20	0.985248	L-4.8-10
527	L526 (m/z=782.53676; rt=4.80873)	60236.5	77706.5	19104.3	43288.8	58637	24362.2	37088.4	29462.7	29838.4	46905.8	77328.1	21427	84884.3	97864.4	73520.4	150646	131942	356721	449857	638806		782.537	4.80873	66878.5	20	0.985248	L-4.8-10
528	L525 (m/z=390.265432; rt=4.80859)	56600.1	72495.1	16238.7	38486.3	50320.2	17134.5	31837.4	24971.3	29771.1	42112.8	67450	18043.5	73145.4	82184.8	62389.4	131749	116013	347151	435882	614290		390.265	4.80859	59494.7	20	0.985248	L-4.8-10
529	L546 (m/z=389.258146; rt=4.83539)	43800.9	63269	16810.4	41697.8	59407.9	17393.7	32239	24912.8	28888.8	38780.5	65315.2	16621.7	67508.7	82753.6	50759.2	115771	104874	261168	347533	560208		389.258	4.83539	55083.6	20	0.985248	L-4.8-10
530	L531 (m/z=780.472015; rt=4.81072)	52670.2	63420.1	13588.6	34305.5	47335.7	15789.3	26772.2	20556.3	25638.6	34928.7	66100.4	14993.3	72601.4	83503.7	56386	144150	120150	344501	412525	581962		780.472	4.81072	54528.1	20	0.985248	L-4.8-10
531	L547 (m/z=778.455723; rt=4.83541)	33625	50256.1	12652.1	31603.7	47805.3	12270.6	24226	17607.9	21894.2	29407.9	56117.1	12968.6	58942.3	72814.2	38476.1	101207	89572.9	224512	290273	466601		778.456	4.83541	43140.7	20	0.985248	L-4.8-10
532	L533 (m/z=583.439282; rt=4.81096)	38547.8	53966.3	13216.9	31224.7	50285.2	15419.3	25444.5	21226.7	22530.6	26515.9	60659	13616.8	60009.3	70364	40401.4	109424	91247.9	220571	270659	393698		583.439	4.81096	45343.3	20	0.985248	L-4.8-10
533	L524 (m/z=782.504008; rt=4.80826)	30015.3	40284.4	9987.37	22771.2	29555.9	12722.7	18156.4	14120.3	15399.5	24735.7	37722.2	10389.5	41220.6	47170.3	36959.7	72695.7	63034.4	162938	205675	300057		782.504	4.80826	33487.5	20	0.985248	L-4.8-10
534	L522 (m/z=781.477023; rt=4.80729)	26096	32835.9	11874.1	19109.1	22151.8	12332.7	14786.3	13265.1	13310.9	18826.5	29896.2	13181.6	32570.9	38159.4	30334.9	65853.8	55350.8	169472	203559	261628		781.477	4.80729	27996.1	20	0.985248	L-4.8-10
535	L538 (m/z=783.537361; rt=4.81341)	16663.6	20250.8	9649.9	19575.5	18379.5	10109.2	15805.2	13531.1	15209.3	17913.9	23212	9536.45	22058.4	26181	19493.7	30679.7	30144.9	74114.5	89576	120426		783.537	4.81341	19534.6	20	0.985248	L-4.8-10
536	L523 (m/z=390.767452; rt=4.80774)	25005.9	34221.9	11171.5	20962.8	24691.5	13716	15382	11751.9	15367	19750.5	34804.8	13518.6	36156	41820.8	31032.4	62746.3	57474.9	157375	203498	278086		390.767	4.80774	28019.1	20	0.985248	L-4.8-10
537	L534 (m/z=745.493126; rt=4.81139)	19382.1	26220.4	11668.9	19563.7	25142.9	14686.6	14011.6	16077.4	12976.2	15526.9	27118.6	9901	26661.7	32925.4	22838.4	45466.7	44591.1	106631	144108	212178		745.493	4.81139	23990.7	20	0.985248	L-4.8-10
538	L548 (m/z=778.566698; rt=4.83544)	23770.9	35529.6	9051.31	21192.3	33746.8	9541.03	18131.4	13672.9	15152.3	20150	38120.2	8738.43	39108.4	48089.2	27668.7	67083.4	64174.7	162243	209366	334407		778.567	4.83544	30707.7	20	0.985248	L-4.8-10
539	L529 (m/z=583.423061; rt=4.80981)	24814.8	34068.4	12830.4	20131.7	33171.7	14699.6	16952.5	14576.1	16015	17183.3	40700.7	12970.2	38548.1	44746.6	26728.2	67684.5	60190.4	130055	162950	248886		583.423	4.80981	29949.9	20	0.985248	L-4.8-10
540	L520 (m/z=260.180026; rt=4.80647)	19036.1	25742.2	9955.61	14323.5	19576	10583.7	15388.4	13797.9	11424.3	13622.4	23175.3	11208.2	27769.5	30977	21958.4	49268.1	41778.1	128173	166260	225896		260.18	4.80647	20767.2	20	0.985248	L-4.8-10
541	L557 (m/z=808.55929; rt=4.84721)	9617	10426.1	8382.1	13828.4	17051.2	6831.49	7790.46	8519.52	7965.23	8558.58	12540.1	8529.61	10663.5	11985.5	9787.46	15706.5	12725.4	40572.6	36793.5	46748.4		808.559	4.84721	10544.8	20	0.985248	L-4.8-10
542	L544 (m/z=808.543061; rt=4.83352)	9617	8777.15	7922.76	12143.8	15743.5	6831.49	7790.46	8519.52	7405.67	7095.44	11034.3	7299	10032.9	11432.4	8040.11	13975.3	10643.6	22129.8	21827.1	25326.3		808.543	4.83352	9824.93	20	0.985248	L-4.8-10
543	L527 (m/z=781.589217; rt=4.80932)	10642.4	13514.1	528.627	11793.4	11269.1	628.693	9778.85	7370.07	9591.15	10704.1	16164.5	5170.45	14810.3	16667.9	13008.5	24127	22676.7	67235.6	81070.2	113210		781.589	4.80932	12401	20	0.985248	L-4.8-10
544	L521 (m/z=824.559558; rt=4.80697)	16870.9	24796.1	11273.1	13558.9	16163.6	NA	12794.4	13531.5	14866.8	14680.1	20892.3	8881.49	21350.6	26414	21673.3	57825.6	44120.7	146080	211314	281652		824.56	4.80697	20892.3	19	0.985248	L-4.8-10
545	L550 (m/z=389.756667; rt=4.83557)	19526.1	29339.1	NA	18782.5	28369.1	7817.88	14298.9	12631.5	13019.1	18289.4	31209	7590.77	34552.2	42436.3	25583.6	63377.2	53690.6	121520	165664	256485		389.757	4.83557	28369.1	19	0.985248	L-4.8-10
546	L554 (m/z=389.762262; rt=4.83566)	19526.1	29339.1	NA	18782.5	28369.1	7817.88	14298.9	12631.5	13019.1	18289.4	31209	7590.77	34552.2	42436.3	25583.6	63377.2	53690.6	121520	165664	256485		389.762	4.83566	28369.1	19	0.985248	L-4.8-10
547	L530 (m/z=391.269306; rt=4.8107)	9203.47	12338	6202.12	7278.22	9186.4	5627.03	8643.26	7094.57	4873.29	6371.47	12765	NA	14327.2	15471	12322.9	18438.9	15949.3	45950.3	56528.6	78223.7		391.269	4.8107	12322.9	19	0.985248	L-4.8-10
548	L535 (m/z=746.485037; rt=4.8115)	10009	13677.9	6592.25	8396.64	11373.7	7499.42	7199.44	8781.91	11382.8	8696.78	11167.2	NA	15476.9	15666.9	11809.8	19585.4	21279.2	44949.4	59682.2	102418		746.485	4.8115	11382.8	19	0.985248	L-4.8-10
549	L536 (m/z=746.503308; rt=4.81194)	8962.44	13677.9	6779.92	8396.64	11373.7	8274.54	8340.06	8180.16	11382.8	8293.35	11167.2	NA	15476.9	15666.9	11869.2	19585.4	21279.2	44949.4	59682.2	102418		746.503	4.81194	11382.8	19	0.985248	L-4.8-10
550	L540 (m/z=391.277009; rt=4.81662)	8339.44	8890.98	7791.96	11632	6306.16	5627.03	8643.26	7110.65	9954.06	7301.43	9597.48	NA	9624.3	10973.5	7707.84	15649.1	13186.2	38231.1	49975.1	66298.6		391.277	4.81662	9597.48	19	0.985248	L-4.8-10
551	L537 (m/z=584.442856; rt=4.81312)	18419.3	19470	NA	16486.9	20373.1	9718.08	12067.8	13676.5	12666.4	16242	23520.8	NA	25408.5	30029.2	20566.1	41354.7	39631.5	99905.5	108895	166232		584.443	4.81312	20469.6	18	0.985248	L-4.8-10
552	L519 (m/z=826.566902; rt=4.80063)	8196.49	8950.71	5796.53	7706.76	10439.1	5021.12	6807.83	8132.07	7342.86	6338.83	9570.09	NA	8801.34	10639.2	NA	12096.7	14756.6	29900.3	32784.5	53325.2		826.567	4.80063	8876.02	18	0.985248	L-4.8-10
553	L539 (m/z=784.50747; rt=4.81367)	32221.9	37101.8	10746	39486.5	61673.8	12772.1	24332.6	29900.7	21559.4	28351.7	34848.2	20757.8	38890.2	47111.4	36148.3	53357.7	63243.9	61971.8	67405.3	53637.3		784.507	4.81367	36625.1	20	0.880328	L-4.8-11
554	L556 (m/z=799.442777; rt=4.84088)	23774.8	26888.4	11528.9	25756.2	34727.2	17548.9	20666.4	17212.1	16841.8	19531	32979	11130.2	30238.3	35969.5	22744.3	31709.3	39595	31745.4	33340.8	28765.4		799.443	4.84088	26322.3	20	0.880328	L-4.8-11
555	L542 (m/z=678.473587; rt=4.82447)	22290.8	26515.8	23935.6	42013.3	68877.2	33545.6	35679.7	35143.7	22805.3	30849	50925.2	NA	39854.1	43678.5	13504.5	61991.1	32630.2	17730.8	35764.9	55513.5		678.474	4.82447	35143.7	19	0.992418	L-4.8-12
556	L541 (m/z=678.455444; rt=4.82428)	15995.2	17810.5	16347.4	32293.4	46917.7	23379	24959.9	24510.6	15687.6	20529	34458.2	NA	26262.9	29366.4	9653.4	45958.6	22353.7	11635.6	23813.1	38247.7		678.455	4.82428	23813.1	19	0.992418	L-4.8-12
557	L543 (m/z=802.473002; rt=4.82827)	8515.26	11620.8	6287.98	14055.8	21158.6	NA	10500.5	11611.9	9633.05	9335.96	13033.6	NA	13546	16058.8	11312.7	15750.2	13831.9	10805.5	12768.4	12010.2		802.473	4.82827	11815.5	18	NA	L-4.8-13
558	L558 (m/z=806.539357; rt=4.85137)	14346	5804.82	23085.6	13205.4	17867.7	22110.8	8114.51	9738.27	17178.4	7502.2	10646.2	10646.9	10102.6	9531.94	12388.7	12136.3	11156.3	13971.7	11544.8	15985		806.539	4.85137	11840.5	20	0.957523	L-4.9-1
559	L559 (m/z=806.556985; rt=4.85308)	16806.2	8873.49	27766	13205.4	17867.7	26199.7	8937.93	9904.21	20671.8	8198.08	11605.9	10646.9	11860.9	9531.94	13307.3	13328.8	11156.3	19881.3	13519	15985		806.557	4.85308	13256.3	20	0.957523	L-4.9-1
560	L620 (m/z=986.612313; rt=4.91768)	37145.7	53931.7	22552.3	47540.4	62818.2	30891.1	37988.8	46136	15833	40361.7	63825.7	13404.3	75285.2	61253.9	40638.2	83133.4	78845.4	45075.1	201592	226324		986.612	4.91768	46838.2	20	0.985812	L-4.9-2
561	L621 (m/z=986.585901; rt=4.91791)	35526.1	51986	21734.7	44948.4	60573.6	29774.8	36776.2	45578.2	15104.3	39421.8	61677.8	13334.5	73733.6	58232.3	39252.2	77795.5	76447.4	42169	184923	207794		986.586	4.91791	45263.3	20	0.985812	L-4.9-2
562	L562 (m/z=796.526243; rt=4.86442)	25070.7	58210	20728.7	47044.3	71806.3	16250	34885.6	38513.7	15425.6	38905.7	73659.1	11384.5	70333.3	69737.4	31456.8	85558.7	84527.5	37239.2	186692	244283		796.526	4.86442	42975	20	0.985812	L-4.9-2
563	L563 (m/z=796.532857; rt=4.86454)	25070.7	58210	20728.7	47044.3	71806.3	16250	34885.6	38513.7	15425.6	38905.7	73659.1	11384.5	70333.3	69737.4	31456.8	85558.7	84527.5	37239.2	186692	244283		796.533	4.86454	42975	20	0.985812	L-4.9-2
564	L560 (m/z=796.512432; rt=4.86379)	25070.7	58210	18024.2	47044.3	71806.3	16250	34885.6	38513.7	13849.9	38905.7	73659.1	11384.5	70333.3	69737.4	31456.8	85558.7	84527.5	37239.2	186692	244283		796.512	4.86379	42975	20	0.985812	L-4.9-2
565	L619 (m/z=987.614556; rt=4.9171)	20318.7	39630.8	10688	25645.2	42166	19682.5	27053.9	32549.4	9892.72	28873.8	37558	10564.3	38189.8	36864.9	26635.6	51654.9	51566.5	23492.2	109776	130243		987.615	4.9171	30711.6	20	0.985812	L-4.9-2
566	L561 (m/z=796.486616; rt=4.864)	11589.4	20147.1	8020.63	18230.2	24426.8	7525.72	13281.3	13768.3	NA	14930.2	25643.7	NA	23405.3	25258.7	11297.9	28204.6	27937.5	11623.3	60207.6	79043.5		796.487	4.864	19188.6	18	0.985812	L-4.9-2
567	L564 (m/z=742.496038; rt=4.87003)	29809.8	37405.5	29059.3	46403.4	70686.3	36191.5	41092.3	37361.9	30213	39565.3	55335.3	12858	43000.3	46282.5	27933.7	48600	38344.4	39377	46066	60164.5		742.496	4.87003	39471.1	20	0.913205	L-4.9-3
568	L565 (m/z=742.513855; rt=4.87059)	29809.8	37405.5	29059.3	46403.4	70686.3	36191.5	41092.3	37361.9	30213	39565.3	55335.3	12858	43000.3	46282.5	27933.7	48600	38344.4	39377	46066	60164.5		742.514	4.87059	39471.1	20	0.913205	L-4.9-3
569	L567 (m/z=743.510116; rt=4.87535)	14887.5	14221.3	13990.5	20633	30745.2	14733.2	19157.8	19986.1	15851.4	22004.7	29052.6	NA	25495.3	25732.5	12680.7	24590.3	20230.6	21824.4	23180.7	29848.9		743.51	4.87535	20633	19	0.913205	L-4.9-3
570	L581 (m/z=789.610535; rt=4.89698)	15670.2	9683.88	23907.2	9604.46	12791.5	9606.39	8132.27	7683.78	8530.31	7476.12	10313.3	5616.81	10044.5	9607	12036.7	10889.4	9480.77	61759.9	29311.8	83182.5		789.611	4.89698	9864.19	20	0.911031	L-4.9-4
571	L586 (m/z=788.613377; rt=4.89771)	33866.2	13763.3	57288.6	16154.2	30468	17546.6	12711.5	13776.9	16389.5	9700.9	22651.9	7209.69	12054	16734.7	17055.2	15370.8	18982.4	141193	57179.1	184065		788.613	4.89771	16895	20	0.911031	L-4.9-4
572	L566 (m/z=832.638918; rt=4.87486)	29699.2	11019.7	51253.5	15214.4	26456.6	14419.5	7802.62	10404.6	12588.3	NA	17342.1	NA	8723.76	15696.2	13015.7	12548	15877.3	100378	42749.1	130177		832.639	4.87486	15455.3	18	0.911031	L-4.9-4
573	L568 (m/z=802.535644; rt=4.88137)	8285.58	9983.8	6287.98	16211.6	23545.6	NA	11853.7	13273.4	5212.76	8478.04	13739.4	NA	12493.1	18503.3	9260.81	10009	10618.1	14422.7	15169.7	21941.6		802.536	4.88137	12173.4	18	NA	L-4.9-5
574	L569 (m/z=789.554005; rt=4.88913)	16891.8	15248.6	28355.7	21698.7	37387	28398.8	21689.6	17069.5	22341.6	20924.8	22931.5	10988.5	18412.9	19873.1	16118.2	27411.7	13905.9	24208.5	16024.6	32362.3		789.554	4.88913	21307.2	20	NA	L-4.9-6
575	L570 (m/z=394.274766; rt=4.88964)	9319.77	8463.25	10210.6	8198.06	10476.7	10995.2	9505.07	9780.81	10178.9	10515.3	9564.22	NA	9919	9701.52	NA	9733.69	9206.6	6049.59	9617.08	10320.6		394.275	4.88964	9717.6	18	NA	L-4.9-7
576	L571 (m/z=788.558731; rt=4.89256)	41599.8	33542.8	57402.4	48428.4	78919.5	63011.4	43341.3	42514.1	49157.4	39510.2	54469	17352.8	35014.1	41859.7	31673.1	46817.9	37029.8	141193	57179.1	184065		788.559	4.89256	45079.6	20	NA	L-4.9-8
577	L583 (m/z=970.615341; rt=4.89707)	520926	620740	188051	347884	435153	213194	308709	230597	363556	369270	535141	235247	683361	672767	607828	1.07099e+06	836503	2.58453e+06	3.00564e+06	3.96822e+06		970.615	4.89707	528034	20	0.989391	L-4.9-9
578	L578 (m/z=971.619572; rt=4.89653)	294303	332480	101019	194482	229074	117843	180976	141750	204972	202413	278854	128256	368293	362314	338464	585906	475359	1.4201e+06	1.66326e+06	2.21748e+06		971.62	4.89653	286578	20	0.989391	L-4.9-9
579	L580 (m/z=971.586649; rt=4.89673)	239380	271363	83365.3	159589	183737	96504.7	149768	116807	168801	166070	226177	107406	299631	293591	276632	470636	385521	1.13322e+06	1.32988e+06	1.77194e+06		971.587	4.89673	232778	20	0.989391	L-4.9-9
580	L585 (m/z=970.561489; rt=4.8976)	214813	256132	78850.6	142078	173694	87682.7	128102	95973.3	152020	153931	218649	99162.6	283205	276595	252961	431858	339964	1.04771e+06	1.21908e+06	1.61098e+06		970.561	4.8976	216731	20	0.989391	L-4.9-9
581	L613 (m/z=968.602064; rt=4.91105)	162255	196827	65282.7	141771	185443	78403.2	112248	93966.1	114432	139347	217229	75949	241377	260509	194980	374166	326974	746154	1.01167e+06	1.43774e+06		968.602	4.91105	190212	20	0.989391	L-4.9-9
582	L576 (m/z=972.623201; rt=4.89637)	94681.2	118187	40173.7	67761.7	79005	45356.9	60086.7	47854.8	69540.5	69328.8	92480.5	47599.2	122963	126302	116680	200163	157430	472330	551308	749227		972.623	4.89637	93580.9	20	0.989391	L-4.9-9
583	L615 (m/z=968.557067; rt=4.91145)	99592.7	118614	40293.6	86314.3	110853	49672.9	69141.4	57389.6	72453.8	87268.4	130394	52001.4	146240	157688	119471	217469	197054	419509	565863	804673		968.557	4.91145	114734	20	0.989391	L-4.9-9
584	L577 (m/z=972.594009; rt=4.89651)	86784.1	104221	35348.6	59858.5	67576	40304.4	53055.9	41852.6	65115.2	65794.1	79707.4	42192.9	106374	108895	101646	171305	136461	400209	467506	634383		972.594	4.89651	83245.7	20	0.989391	L-4.9-9
585	L612 (m/z=969.604967; rt=4.91092)	97042.8	111135	45678.1	85659.4	105270	43374.3	64693.4	58926.1	68464.2	83022.8	117119	45810.6	134290	148533	109092	224684	188815	433788	583485	809970		969.605	4.91092	107181	20	0.989391	L-4.9-9
586	L579 (m/z=485.313088; rt=4.8966)	67742.9	75274.1	23126.8	44068.9	55012.3	26017.2	39092.6	28898.9	45145.5	47605.8	68438.3	28152.9	83607.6	83895.4	79336.3	128399	104907	307067	357737	467970		485.313	4.8966	68090.6	20	0.989391	L-4.9-9
587	L582 (m/z=485.304028; rt=4.89699)	67742.9	75274.1	23126.8	44068.9	55012.3	26017.2	39092.6	28898.9	45145.5	47605.8	68438.3	28152.9	83607.6	83895.4	79336.3	128399	104907	307067	357737	467970		485.304	4.89699	68090.6	20	0.989391	L-4.9-9
588	L614 (m/z=969.558773; rt=4.91106)	54848.1	61969.1	25710.2	47293	56903.2	24592.4	40849.5	33973.5	42627.4	51422	64560	25481.9	75916.4	83475.2	60764.4	120586	103033	223220	299059	414174		969.559	4.91106	58833.8	20	0.989391	L-4.9-9
589	L589 (m/z=973.619876; rt=4.89907)	28516.8	33110.7	16411.8	26126.1	27554.1	15863.6	20911.9	19271.6	23022.4	29445.2	34310.3	16705	40900.9	39117.9	35717.1	51275.9	45000	113155	133339	175879		973.62	4.89907	31277.9	20	0.989391	L-4.9-9
590	L604 (m/z=973.58013; rt=4.90579)	28516.8	34476.4	17537.9	31320.4	28876.8	18807.5	21982	20486.1	24481.6	31509.6	38952.2	17857	43724.5	39617.8	38178.6	47259.6	45105.6	107311	127367	165634		973.58	4.90579	32993	20	0.989391	L-4.9-9
591	L575 (m/z=485.809248; rt=4.89618)	37209.3	43490.2	12590.8	23242.7	29759.2	15360.8	22052.7	17051.5	24780.6	26215.2	34237.1	14984.4	45759.1	48095	43343.1	73721.2	61073	165685	195379	262335		485.809	4.89618	35723.2	20	0.989391	L-4.9-9
592	L574 (m/z=485.818764; rt=4.89606)	32520.1	37791	10413.1	20390.7	26787.1	13416	19423.2	14329.8	21463.9	21760.4	30184	12882.9	39526	42385.4	37830.4	65437	53960.3	150362	177146	237256		485.819	4.89606	31352.1	20	0.989391	L-4.9-9
593	L630 (m/z=485.306997; rt=4.94296)	27177.3	25510.4	11332.9	19621.5	25162	11675.1	17122.3	13896.8	20408.8	18577.5	31021.9	11529.7	31702.1	29839.5	31579.2	46168.5	36181.5	123770	134731	163829		485.307	4.94296	26343.8	20	0.989391	L-4.9-9
594	L607 (m/z=974.571778; rt=4.90822)	14081.2	19245.2	NA	16854.5	14914.6	9497.52	13542.5	12645.6	14183.6	17180.1	16316.5	10894.1	20386	21458.3	16900.4	20192.4	24078.9	30127.1	30754.3	43045.2		974.572	4.90822	16900.4	19	0.989391	L-4.9-9
595	L573 (m/z=611.47042; rt=4.89589)	20261.8	25942.7	NA	16708.6	25589.1	8801.6	14311.8	11268.3	15580.7	18208.9	25656.8	9431.66	32164	33230.9	26910.4	49776.4	42925.9	119353	133991	190866		611.47	4.89589	25656.8	19	0.989391	L-4.9-9
596	L572 (m/z=611.459144; rt=4.89571)	18197.1	23190.6	NA	14532.1	22335.3	7698.89	12323.7	9478.25	13717.5	15433.9	22147.9	7566.74	27633.7	28906.1	23474.8	43022.5	37895.8	101176	113995	162866		611.459	4.89571	22335.3	19	0.989391	L-4.9-9
597	L610 (m/z=484.305093; rt=4.91022)	23111.7	27658.5	NA	17164.8	24786.7	8548.35	15072.3	11980.2	15211.3	18580.4	28624.7	10195.1	32969.9	35602.5	25835.5	51654.5	45208.3	88809.9	121047	169616		484.305	4.91022	25835.5	19	0.989391	L-4.9-9
598	L611 (m/z=484.299709; rt=4.91038)	23111.7	27658.5	NA	17164.8	24786.7	8548.35	15072.3	11980.2	15211.3	18580.4	28624.7	10195.1	32969.9	35602.5	25835.5	51654.5	45208.3	88809.9	121047	169616		484.3	4.91038	25835.5	19	0.989391	L-4.9-9
599	L598 (m/z=974.61416; rt=4.90165)	10844.4	13465.6	NA	11902.3	9455.76	6727.83	9542.79	7901.81	9275.25	10648.7	12186.9	6271.87	12768.6	13840.7	12098.2	16585.3	16821.1	30127.1	30754.3	43045.2		974.614	4.90165	12098.2	19	0.989391	L-4.9-9
600	L593 (m/z=794.537664; rt=4.90028)	106438	142731	80256.8	195369	301274	71386	152757	146613	99803.4	163307	231024	48708.7	198339	203508	105061	236530	184986	326117	337620	515471		794.538	4.90028	174146	20	0.970962	L-4.9-10
601	L595 (m/z=794.508886; rt=4.90098)	64914.6	88033.7	53708.9	120386	181470	47498.7	96179.2	91832.1	65573.6	100005	140654	31135.2	120821	125526	69726.9	138609	111428	182955	183660	280276		794.509	4.90098	105717	20	0.970962	L-4.9-10
602	L584 (m/z=795.54141; rt=4.8972)	56570.9	68085	39406.4	93453.2	138623	37416.2	71205.1	66856.5	53270.6	75735.8	112460	24836.4	96709.3	101575	53829.3	116947	85973.4	149575	165767	244171		795.541	4.8972	80854.6	20	0.970962	L-4.9-10
603	L592 (m/z=795.543285; rt=4.90003)	56570.9	68085	39406.4	93453.2	138623	37416.2	71205.1	66856.5	53270.6	75735.8	112460	24836.4	96709.3	101575	53829.3	116947	85973.4	149575	165767	244171		795.543	4.90003	80854.6	20	0.970962	L-4.9-10
604	L594 (m/z=795.518685; rt=4.9005)	43191.3	51507.6	30905.6	72943.8	108002	29083.6	55925.8	57193.5	41419.1	63642.8	86106.4	19844.4	75499.8	83480.7	41974.6	88403.3	69771.2	111246	123658	180633		795.519	4.9005	66707	20	0.970962	L-4.9-10
605	L603 (m/z=792.525319; rt=4.90538)	40949.7	53219.6	32972	101832	162933	31576.7	68959.1	65416.9	38037.6	67836.9	101161	20153.5	86460.1	91574	34464.8	102917	80162.9	88123.8	134227	220756		792.525	4.90538	74561	20	0.970962	L-4.9-10
606	L609 (m/z=792.519626; rt=4.9098)	40949.7	53219.6	32972	101832	162933	31576.7	68959.1	65416.9	38037.6	67836.9	101161	20153.5	86460.1	91574	34464.8	102917	80162.9	88123.8	134227	220756		792.52	4.9098	74561	20	0.970962	L-4.9-10
607	L588 (m/z=794.492845; rt=4.89898)	25960	33496	19619.4	49424.3	73127.3	16925.6	39364.1	37047.8	24182.9	39290.7	56022.7	12150.3	48525.2	51090.6	24908.1	48096.7	45252.1	61556.5	60926.5	95773.5		794.493	4.89898	42308.1	20	0.970962	L-4.9-10
608	L617 (m/z=792.547432; rt=4.91539)	22320.4	36029.3	16187.7	67184.3	106929	14272.3	45024.4	41861.3	22577	44045.5	67944.8	14440.9	57101.5	60368.7	21720.8	70735.8	54455	60747.2	95087.5	160115		792.547	4.91539	49739.7	20	0.970962	L-4.9-10
609	L608 (m/z=793.525527; rt=4.9093)	21030.3	29283	18632.6	54491.3	87069.3	16563.4	41381.9	37595.8	20982.9	38903.6	51084	8757.98	45626.4	48521.5	18624.9	49887.6	43597	38208.9	66605.6	104164		793.526	4.9093	40142.8	20	0.970962	L-4.9-10
610	L587 (m/z=397.269964; rt=4.89811)	13184.7	18753.4	9607.78	25987.1	36687.5	9690.89	21330.4	18104.7	11157.3	19939.6	29353	NA	24649	26174.2	13709.7	28635.2	22760	38830.1	41429.4	60808.9		397.27	4.89811	22760	19	0.970962	L-4.9-10
611	L591 (m/z=397.268576; rt=4.89983)	13184.7	18753.4	9607.78	25987.1	36687.5	9690.89	21330.4	18104.7	11157.3	19939.6	29353	NA	24649	26174.2	13709.7	28635.2	22760	38830.1	41429.4	60808.9		397.269	4.89983	22760	19	0.970962	L-4.9-10
612	L590 (m/z=397.274241; rt=4.89973)	11949.9	17273.7	9325.92	23980	34723.3	8770.67	19571	16707.5	10670.9	18272.6	27292.9	NA	23097.8	24083.7	12429.8	27734.7	21011.2	37936.8	40909.5	59884.4		397.274	4.89973	21011.2	19	0.970962	L-4.9-10
613	L596 (m/z=776.51135; rt=4.90157)	31377.3	28832.7	12684.6	14368.9	16747.9	14865.7	12417.5	13677	19656.3	14563.9	16164	15194.6	28306.5	22582.4	42654.1	202814	31451.6	83366	85000.9	146524		776.511	4.90157	21119.4	20	0.978994	L-4.9-11
614	L601 (m/z=776.485274; rt=4.90422)	21559.6	17171.9	8520.84	8886.68	10754.6	9895.5	8134.83	9204.19	13915.9	9330.69	10342.6	10302.5	18627.9	13862.1	31364.1	123523	19716.2	45923.7	47873.8	84402.6		776.485	4.90422	13889	20	0.978994	L-4.9-11
615	L616 (m/z=774.49399; rt=4.91337)	16484.6	16611.8	NA	9885.85	14139.3	NA	8714.05	9482.84	11872.7	8980	13206	7198.45	17632.5	16347.7	24418.8	121523	19741.4	48479	55412.4	89958.5		774.494	4.91337	16416.2	18	0.978994	L-4.9-11
616	L622 (m/z=774.490816; rt=4.9215)	16484.6	16611.8	NA	9885.85	14139.3	NA	8714.05	9482.84	11872.7	8980	13206	7198.45	17632.5	16347.7	24418.8	121523	19741.4	48479	55412.4	89958.5		774.491	4.9215	16416.2	18	0.978994	L-4.9-11
617	L623 (m/z=774.510302; rt=4.92332)	14240.8	14509.8	NA	9669.05	12326.7	NA	7398.23	8316.56	9907.22	8264.93	12347.4	6651	14047.5	13834.3	21053.2	112684	16459.5	38815.9	45798.1	78391.7		774.51	4.92332	13940.9	18	0.978994	L-4.9-11
618	L599 (m/z=975.570645; rt=4.90281)	54278	51370.3	28874.7	39540.2	39553.2	34536	46168.8	37160.2	44592.5	48787.1	45307.5	41725.7	61518.9	64681.3	59332.6	50690.8	58280.3	56434.5	45441.6	42359.6		975.571	4.90281	45805.2	20	0.88334	L-4.9-12
619	L597 (m/z=976.57399; rt=4.90165)	31530.7	30499.3	17151.8	23258.5	21839.2	18927.8	22377.2	18591.1	26274.1	26121.4	27844.1	20382.6	33169.1	32370.7	36679.7	32636.6	31458.8	30374.1	32098.9	25465.3		976.574	4.90165	27059.1	20	0.88334	L-4.9-12
620	L624 (m/z=848.523794; rt=4.92577)	23437.2	20640.1	17098.2	24203.1	34626.1	14733.2	15431	14232	16249.1	16602.9	21066.9	14559.6	24168	22386.1	23302.2	42807.6	27486.4	32248.8	40432.5	40486.5		848.524	4.92577	22844.2	20	0.867375	L-4.9-13
621	L600 (m/z=850.537216; rt=4.90343)	10198.9	10317.4	9503.65	12161.9	15726.1	10222.5	10068.4	10053.7	11029.8	10482.9	10878.4	8902.81	12517	11941.5	14581	19624.4	10843.4	16510.6	16260.8	14660.1		850.537	4.90343	10954.1	20	0.867375	L-4.9-13
622	L602 (m/z=844.531717; rt=4.90518)	12316.9	NA	10094.5	6842.12	10935	8274.09	8805.4	8776.44	10931.1	NA	8763.51	NA	12258.4	12302.3	11557.4	13236.7	15282.7	26295.2	13892.8	33146.9		844.532	4.90518	11557.4	17	NA	L-4.9-14
623	L605 (m/z=843.527252; rt=4.90645)	16022.3	12108.1	13259.6	17846.1	24678.8	12921.5	14906.9	10497.9	16222.8	11994.7	19307.6	11133.3	21164.6	17649.6	17280	17482.4	19755.5	51054.5	31133.6	73482.6		843.527	4.90645	17381.2	20	NA	L-4.9-15
624	L606 (m/z=832.526805; rt=4.90808)	27771.1	27964.3	15084.9	11237.1	18409.1	12996.2	12244.8	13829.4	22457.8	19134	9811.08	15100.9	25150.7	25285.4	38448.7	61878.7	35571.9	65355.8	58469.4	57146.3		832.527	4.90808	23804.2	20	0.973019	L-4.9-16
625	L618 (m/z=832.526833; rt=4.91642)	27771.1	27964.3	15084.9	11237.1	18409.1	12996.2	12244.8	13829.4	22457.8	19134	9811.08	15100.9	25150.7	25285.4	38448.7	61878.7	35571.9	65355.8	58469.4	57146.3		832.527	4.91642	23804.2	20	0.973019	L-4.9-16
626	L631 (m/z=832.526925; rt=4.94563)	22751.6	24335.7	12272.3	9926.23	10764.5	11796.8	10474.8	13829.4	17103.2	14638.2	8998.7	12834.4	21944.8	16228.2	31635.4	51224.3	21828.3	57612.7	51487.1	41953.4		832.527	4.94563	16665.7	20	0.973019	L-4.9-16
627	L635 (m/z=849.527124; rt=4.94971)	10045.1	12077.3	11233.4	12019.9	13379.3	10408.1	10665	13852.9	10434.3	10815.5	8794.01	NA	15137.7	13277.5	12773.9	22287.5	11194.6	18149.7	23555.3	17140.9		849.527	4.94971	12077.3	19	0.89983	L-4.9-17
628	L625 (m/z=849.527236; rt=4.92751)	12818.1	13011.3	11636.6	13272.1	17872.2	10408.1	13657.5	14211.8	10434.3	12093.7	8794.01	NA	15386	14772.3	13148.5	22287.5	15591.8	20829.3	23555.3	17140.9		849.527	4.92751	13657.5	19	0.89983	L-4.9-17
629	L626 (m/z=787.538077; rt=4.93435)	14713.6	8853.57	22882	22357.2	36152.8	27098.9	17352.7	17649	16680.2	13555.1	25106.1	10036.6	14032.3	16696.2	10380.9	13757.4	10710.6	12475	13273.8	13905.7		787.538	4.93435	14373	20	NA	L-4.9-18
630	L627 (m/z=786.53413; rt=4.93455)	29559.6	25239.2	55380.5	51910.2	77379.7	53048.8	38729.1	33423.3	36059.2	32604.3	47736.9	9852.66	31799.1	34293.4	19128.7	28739.4	26610.2	41498	39396.7	34826.4		786.534	4.93455	34559.9	20	NA	L-4.9-19
631	L628 (m/z=789.555027; rt=4.94026)	5653.24	13792.4	10140.5	12287.2	16729.5	3330.7	13735.1	9801.79	NA	7775.21	14798	1319.38	16520	8372.36	3548.6	21743.3	11226.1	14082.5	15632.3	19259.2		789.555	4.94026	12287.2	19	NA	L-4.9-20
632	L629 (m/z=787.496937; rt=4.94149)	9925.86	7295.26	11433.6	10541.5	18027.5	14644.5	7382.87	6917.37	9201.43	6271.18	10273.8	8555.24	9885.02	8473.07	8433.31	9445.1	8060.61	10857.5	13273.8	7132.85		787.497	4.94149	9323.26	20	NA	L-4.9-21
633	L632 (m/z=810.555224; rt=4.94575)	5369.24	9272.06	7091.98	17425.5	26791.6	8447.58	11942	19170.9	NA	14223.8	16935.4	NA	11635.3	9215.94	7140.13	10251.9	10730.5	4545.79	16773	27752.1		810.555	4.94575	11182.9	18	0.988876	L-4.9-22
634	L633 (m/z=810.530376; rt=4.94704)	4152.26	9314.78	8156.2	21545	33452.1	8853.57	13617.2	23742	NA	17838.5	20718.8	NA	16675.1	10467.4	7433.21	13287.2	12790.6	4867.25	20091.6	31672.6		810.53	4.94704	13452.2	18	0.988876	L-4.9-22
635	L634 (m/z=786.486972; rt=4.94739)	27338.9	20478.7	18874.1	14829.6	24743.1	20176.9	14126.4	13214.2	17611.8	18514.4	24750.2	11681.4	25167.6	25692	22078.9	26693.2	26610.2	42275.1	41922.5	39477.1		786.487	4.94739	23411	20	NA	L-4.9-23
636	L648 (m/z=780.529036; rt=4.9531)	223564	227897	63346	124757	176707	82060.8	117062	86599.7	131034	146315	239101	73725.4	267133	265672	258164	471579	410968	1.43213e+06	1.80623e+06	2818456		780.529	4.9531	225731	20	0.947014	L-5-1
637	L649 (m/z=780.528818; rt=4.9531)	223564	227897	63346	124757	176707	82060.8	117062	86599.7	131034	146315	239101	73725.4	267133	265672	258164	471579	410968	1.43213e+06	1.80623e+06	2818456		780.529	4.9531	225731	20	0.947014	L-5-1
638	L644 (m/z=781.532906; rt=4.95285)	103122	113101	29813.4	64104.2	91177.7	34184.7	58641.6	48943.4	63364	65860.4	103833	37476	130151	137534	113346	234273	184026	693693	856475	1.31419e+06		781.533	4.95285	103477	20	0.947014	L-5-1
639	L645 (m/z=781.532657; rt=4.95286)	103122	113101	29813.4	64104.2	91177.7	34184.7	58641.6	48943.4	63364	65860.4	103833	37476	130151	137534	113346	234273	184026	693693	856475	1.31419e+06		781.533	4.95286	103477	20	0.947014	L-5-1
640	L662 (m/z=816.506285; rt=5.01503)	71710.9	63854.2	39212.1	76468.7	111634	40767	47633.3	46070.7	56894.9	50140.1	99332.6	28573.7	87909.2	132065	71655	126212	134130	343016	367650	817744		816.506	5.01503	74089.8	20	0.947014	L-5-1
641	L667 (m/z=821.461698; rt=5.01641)	19347.5	24357.4	13676.1	26579.3	29822.1	17472.5	18764.8	16616.5	19834.8	18394.3	27061.8	13630.6	24066	30648.2	22131.6	34612.7	36185.4	48424.8	45210.8	59335.3		821.462	5.01641	24211.7	20	0.947014	L-5-1
642	L651 (m/z=390.265654; rt=4.95322)	30191	29418.8	11153.2	17199.9	21330.1	9347.54	15107.4	11798	17285.5	18100.5	27674.2	8924.51	35071.8	34283.1	33186.2	61701	50660.3	177634	233119	359711		390.266	4.95322	28546.5	20	0.947014	L-5-1
643	L660 (m/z=817.509592; rt=5.01432)	32492.7	32040.6	20164.7	38925.7	53048.6	22434.5	27079.6	23411.8	26087.1	25318.7	49015.2	17126.1	43014.6	59986	37110.5	60176.5	61446.3	160467	176016	386173		817.51	5.01432	38018.1	20	0.947014	L-5-1
644	L665 (m/z=818.50693; rt=5.01555)	25821.2	26037	20711.9	32444.7	48000.4	18844.7	22506.6	20247.7	23594.8	20722.8	38818.1	14865.5	37405.3	48000.8	31849.9	52532.6	58292.6	137858	156627	346759		818.507	5.01555	32147.3	20	0.947014	L-5-1
645	L640 (m/z=782.535505; rt=4.95227)	29017.5	31968	7777.64	19960.5	22863	12155.4	13796.3	13591.2	20337.6	19965.7	35990.1	8213.63	36978.8	40123.4	31316.5	67132.5	47244.8	206413	230448	366452		782.536	4.95227	30167	20	0.947014	L-5-1
646	L652 (m/z=782.504994; rt=4.9534)	13902.4	16977.5	7777.64	9498.01	11809.8	9502.31	7150.89	11385.7	10698.8	11103.9	18946.7	7387.03	19358.3	20892.6	16366.9	32425.5	24793.5	98346	110149	183557		782.505	4.9534	15134.6	20	0.947014	L-5-1
647	L670 (m/z=816.548577; rt=5.01763)	23374.3	20410.5	8834.81	23125.2	37043.5	12096.5	12549.4	10445.3	14126	12940.7	32058.6	12481.8	26850.2	41956.6	21554.8	44175.8	43486.8	110440	122020	275762		816.549	5.01763	23249.7	20	0.947014	L-5-1
648	L666 (m/z=817.5506; rt=5.01627)	11092.2	11456.8	7529.79	15226	17208.7	534.239	8775.61	7866.41	8546.47	9187.18	19996.8	5157.15	15782.6	23003.7	14182.4	20403.5	22374.9	54245.5	61556.6	134504		817.551	5.01627	14704.2	20	0.947014	L-5-1
649	L638 (m/z=781.589073; rt=4.95185)	9904.65	10579.8	335.326	5292.96	7547.87	312.087	557.66	502.685	478.316	6232.93	8013.8	383.889	9922.24	11939.5	10736.1	10916.7	9967.02	37619.3	39152.2	62401.4		781.589	4.95185	8959.22	20	0.947014	L-5-1
650	L663 (m/z=818.471707; rt=5.01516)	15254.2	15877.9	9001.69	18653.2	23783	9252.38	12315.4	10322.6	13011.1	11920.5	23198.8	NA	21096.4	22853.2	19091.6	25311.1	27222.7	61609.8	70288.3	149231		818.472	5.01516	19091.6	19	0.947014	L-5-1
651	L636 (m/z=583.438992; rt=4.95077)	16427	19405.9	NA	14192.5	14497.6	8924.28	8845.65	9405.61	11120.4	8716.07	15903.9	9623.47	15185.1	20463.6	11952.2	36732	24297.3	112775	117898	191036		583.439	4.95077	15185.1	19	0.947014	L-5-1
652	L650 (m/z=781.477537; rt=4.95317)	11932.9	12988.5	7507.83	10799.3	9896.67	6495.58	11591	NA	9553.16	9705.58	12262.9	8631.42	16807.4	15300.1	13624.1	28783.7	21991.3	89290.4	109597	167166		781.478	4.95317	12262.9	19	0.947014	L-5-1
653	L661 (m/z=818.554508; rt=5.01452)	6535.46	7358.55	463.351	7874.22	10906	387.996	5481.85	504.203	5913.82	6159.34	10648.5	NA	9802.74	12060	7414.72	12117	13756.7	25860.5	28803.3	67924.7		818.555	5.01452	7874.22	19	0.947014	L-5-1
654	L639 (m/z=780.601868; rt=4.95212)	442.193	5248.18	NA	333.125	267.128	290.994	253.996	377.658	335.323	365.625	414.698	327.618	5174.29	541.264	536.698	8508.83	7012.07	18589	19714.6	32043.9		780.602	4.95212	442.193	19	0.947014	L-5-1
655	L646 (m/z=390.767486; rt=4.95286)	14385.1	13535.7	NA	10865.3	11658	NA	12030.8	10271.8	10062.7	11831.5	13432.5	9643.95	16789.5	18097.1	13657.2	30827.9	21902.1	85558.4	107458	165154		390.767	4.95286	13596.4	18	0.947014	L-5-1
656	L647 (m/z=390.765844; rt=4.95295)	14385.1	13535.7	NA	10865.3	11658	NA	12030.8	10271.8	10062.7	11042.6	13432.5	9643.95	16789.5	18097.1	13657.2	30827.9	21902.1	85558.4	107458	165154		390.766	4.95295	13596.4	18	0.947014	L-5-1
657	L637 (m/z=583.423482; rt=4.95125)	12229.3	13366.5	NA	10566.1	10037.6	8326.24	8845.65	9405.61	8573.52	7969.65	10818.1	NA	10902	14627.7	8458.82	24717.3	16947.9	69573.7	74573.7	121542		583.423	4.95125	10860.1	18	0.947014	L-5-1
658	L641 (m/z=785.49476; rt=4.95249)	45651.6	38724.6	14285	30330.4	26913.6	22768.6	31754.1	20832.7	25917.8	34296.4	42339.9	20437.1	47438.8	48029.4	45917.3	60034.8	54226.7	84164.2	71389.9	79354.4		785.495	4.95249	40532.2	20	1	L-5-2
659	L642 (m/z=785.484747; rt=4.9527)	45651.6	38724.6	14285	30330.4	26913.6	22768.6	31754.1	20832.7	25917.8	34296.4	42339.9	20437.1	47438.8	48029.4	45917.3	60034.8	54226.7	84164.2	71389.9	79354.4		785.485	4.9527	40532.2	20	1	L-5-2
660	L643 (m/z=785.475774; rt=4.95277)	45651.6	38724.6	14285	30330.4	26913.6	22768.6	31754.1	20832.7	25917.8	34296.4	42339.9	20437.1	47438.8	48029.4	45917.3	60034.8	54226.7	84164.2	71389.9	79354.4		785.476	4.95277	40532.2	20	1	L-5-2
661	L653 (m/z=790.56451; rt=5.00949)	55147.2	34219.2	88565.6	79955.3	119514	73218	53622.5	44137.5	60732.3	45770.7	69273.4	17679.3	51581	57473.8	35737.6	41473.2	43917.1	51463.3	44923.2	67168.8		790.565	5.00949	52601.8	20	0.970435	L-5-3
662	L654 (m/z=790.548373; rt=5.00952)	55147.2	33988.7	88565.6	79536.1	118436	73218	53622.5	43451.9	60732.3	45770.7	69273.4	17519.3	51581	57037.5	35737.6	41473.2	43452.9	49371	43044.3	64915.3		790.548	5.00952	52601.8	20	0.970435	L-5-3
663	L656 (m/z=791.549219; rt=5.00987)	22967.6	16247.3	42714.4	37775.8	52009.4	32009	28498.4	23166.4	30182.5	21396.7	29082.1	11190	24675.2	25527.2	17018.2	17151	18415.7	23408.7	19675.8	27338.1		791.549	5.00987	24041.9	20	0.970435	L-5-3
664	L655 (m/z=791.571729; rt=5.00967)	23927.5	17660.4	46794.7	39767.5	56792	34548.1	30083.1	24225.8	31635.4	22284.2	31785.7	11190	26027.8	27395.4	17647.1	19394	19545.4	25365.1	22220.1	31039.1		791.572	5.00967	25696.5	20	0.970435	L-5-3
665	L659 (m/z=395.282615; rt=5.014)	9964.99	NA	16324.9	15050.7	19524.9	12969.6	10404.4	9714.93	11925.8	9553.6	14676.7	NA	10693.9	10429.8	NA	9602.63	8080.18	10926.4	9450.24	12968.4		395.283	5.014	10693.9	17	0.970435	L-5-3
666	L658 (m/z=827.539411; rt=5.01399)	11018.3	11446.5	14163.5	24255.1	32462.1	13491.1	18188	14574.1	10891.9	17095.7	14743.2	NA	15469.2	17807.6	NA	13029.7	11965.7	8989.8	14986.1	22959.3		827.539	5.01399	14658.7	18	0.988686	L-5-4
667	L657 (m/z=827.52213; rt=5.01227)	10562.7	11394.8	13313.9	22314.4	30753.3	13165.4	18188	13826.5	10055.6	16747	14537	NA	14933.5	16955	NA	12368.1	11823.5	9276.71	16399.7	25981.6		827.522	5.01227	14181.8	18	0.988686	L-5-4
668	L664 (m/z=828.509645; rt=5.01521)	7222.82	6749.67	9846.31	13104	18599.9	10855.5	10461	11502.5	8490.8	11087	9673.7	NA	8944.57	7226.27	NA	5079.14	9137.77	7109.69	9794.27	11523.5		828.51	5.01521	9733.99	18	NA	L-5-5
669	L669 (m/z=828.540189; rt=5.01755)	11854.3	9775.94	10258.5	19718.7	31558.7	12018.6	11916.9	12215.8	13219.7	11087	15470.4	NA	8964.33	12380	NA	8324.44	9142.71	8646.31	7239.21	14720.9		828.54	5.01755	11885.6	18	0.941083	L-5-6
670	L668 (m/z=828.529762; rt=5.01712)	11854.3	6938.92	10258.5	19718.7	31558.7	12018.6	11916.9	12215.8	10345.3	11087	15470.4	NA	8964.33	12380	NA	8324.44	9142.71	8320.03	9794.27	14720.9		828.53	5.01712	11470.7	18	0.941083	L-5-6
671	L671 (m/z=822.463007; rt=5.02013)	12272.2	11165.9	6937.4	13279.3	16875.8	10307.5	10200.1	10975.2	12273.5	12919	18530.3	NA	15511.9	22114.9	15485.2	16087.9	21934.6	30263.1	22695.7	26476.3		822.463	5.02013	15485.2	19	NA	L-5-7
672	L673 (m/z=814.575262; rt=5.04338)	14755.5	14836.1	12857.7	23789	32731.6	12018.5	17119.5	19655.4	12689.9	14932.5	22901.5	5741.51	19895.2	22445.3	9427.56	23398	17436.1	28872	31866.7	69191.1		814.575	5.04338	18545.8	20	0.971855	L-5-8
673	L675 (m/z=814.562839; rt=5.04404)	14755.5	14836.1	12857.7	23789	32731.6	12018.5	17119.5	19655.4	12689.9	14932.5	22901.5	7406.39	19895.2	22445.3	9427.56	23398	17436.1	28872	31866.7	69191.1		814.563	5.04404	18545.8	20	0.971855	L-5-8
674	L676 (m/z=814.553616; rt=5.04449)	14755.5	14836.1	12857.7	23789	32731.6	12018.5	17119.5	19655.4	12689.9	14932.5	22901.5	7406.39	19895.2	22445.3	9427.56	23398	17436.1	28872	31866.7	69191.1		814.554	5.04449	18545.8	20	0.971855	L-5-8
675	L672 (m/z=815.567107; rt=5.04212)	9585.14	6537.47	8123.9	11778.4	19994.4	6716.91	8784.31	10402.6	7256.1	8037.07	14698.1	NA	9664.39	12697.2	8731.58	12833.2	8930.37	14253.7	14997.7	34413.7		815.567	5.04212	9664.39	19	0.971855	L-5-8
676	L677 (m/z=836.604221; rt=5.04905)	24549.6	7650.48	30088.7	12519.9	19615	27159.3	13184.9	11550.7	26042.9	10072.5	11895.6	8629.73	9863.06	9864.08	12462.1	12566.9	8416.24	21133.8	10155.4	20432.1		836.604	5.04905	12491	20	0.918459	L-5-9
677	L674 (m/z=836.578991; rt=5.04352)	22186.1	7203.11	26308.8	10778.6	17636.8	23805.7	12208.3	10265.3	22234.2	9389.78	11381.7	7351.6	9458.17	9864.08	11490.7	12306.1	8416.24	17734.9	15300.4	29929.1		836.579	5.04352	11849.5	20	0.918459	L-5-9
678	L679 (m/z=778.514392; rt=5.051)	56609.8	73324.3	24335.7	50807.8	62541.4	27093.1	36419.6	31922.1	38082.8	45453.1	62969.2	22580.2	80385.1	86797.1	59554.9	122302	125552	376662	512861	1.03529e+06		778.514	5.051	61048.2	20	0.931082	L-5.1-1
679	L693 (m/z=1006.593793; rt=5.10162)	36874.9	29719.5	20302.5	39139.5	52713.5	27674.2	26447.4	22628.5	34583.5	25512.6	39124.8	20885.9	43013.4	44834.5	44498.6	49823	50992.7	120443	97348.2	176636		1006.59	5.10162	39132.1	20	0.931082	L-5.1-1
680	L694 (m/z=1006.55835; rt=5.10177)	33675.7	23555	16619.7	31309.1	43147.7	22538.8	21622.4	17845	28018.4	20751.2	35592.2	16502	34577.3	40816.4	35875	39749.5	45996.8	95860.2	76868.9	134401		1006.56	5.10177	34126.5	20	0.931082	L-5.1-1
681	L680 (m/z=779.517753; rt=5.05109)	30040.6	33590.3	13238.4	23776.9	29906.4	15604.7	20003.9	14351.3	17982.9	22199	34289.8	13939.3	32960.4	43518.2	32143.1	62769.5	59894.1	173051	239119	491305		779.518	5.05109	31091.8	20	0.931082	L-5.1-1
682	L681 (m/z=779.518724; rt=5.05112)	30040.6	33590.3	13238.4	23776.9	29906.4	15604.7	20003.9	14351.3	17982.9	22199	34289.8	13939.3	32960.4	43518.2	32143.1	62769.5	59894.1	173051	239119	491305		779.519	5.05112	31091.8	20	0.931082	L-5.1-1
683	L692 (m/z=1007.594574; rt=5.09929)	24205.4	15493.5	13164.6	21618.1	29189.4	15364.2	15916.5	15782.7	17863.9	13976.7	25846.3	11096.8	22540.2	31706.2	28422.2	32864.2	30581.3	71615.1	57821.3	109729		1007.59	5.09929	23372.8	20	0.931082	L-5.1-1
684	L678 (m/z=778.475363; rt=5.0503)	20332.6	23974.9	10141.3	21625.8	21689.1	11109.6	17553.1	14244.5	15846	19906.4	20546.7	9820.88	26402.5	28944.1	19181.6	41061.1	37972.8	120263	166849	327006		778.475	5.0503	21086.2	20	0.931082	L-5.1-1
685	L682 (m/z=783.469663; rt=5.05258)	24133	23948.3	NA	16525.2	18832.8	15990.7	12812.2	12927.1	16050.8	19317.2	23417.4	14118.9	24519.6	27765.7	23636.5	43485.7	34758.7	62118	67092.8	92435.7		783.47	5.05258	23636.5	19	0.931082	L-5.1-1
686	L691 (m/z=1008.590818; rt=5.09888)	19248.8	16359	12412.3	18750.6	21920.7	14565	11800.5	NA	16513	12947.7	19912.5	10174.9	19763.1	24458.7	22674.3	26149.7	26632.5	61042.1	43161.5	86274.7		1008.59	5.09888	19763.1	19	0.931082	L-5.1-1
687	L695 (m/z=964.669269; rt=5.11411)	10504.3	9978.71	380.359	7167.47	8773.34	5945.41	5336.62	NA	7241.6	6972.98	8781.13	434.915	11735.4	12438	9242.96	10541.6	8814.83	24074.7	34490	53985.6		964.669	5.11411	8814.83	19	0.931082	L-5.1-1
688	L683 (m/z=778.566989; rt=5.0536)	7970.19	5833.09	NA	488.516	4564.6	447.385	587.912	583.04	629.44	749.017	6434.87	420.573	8574.96	8677.61	7103.78	24596.1	11582.2	25091.5	34149.8	78404.3		778.567	5.0536	6434.87	19	0.931082	L-5.1-1
689	L684 (m/z=786.536835; rt=5.06196)	33402.1	26713.3	54838	62975.2	109831	53363.9	42780.3	48570.4	44740.5	43970.5	57874	13263.9	41284.1	48036.5	25395.9	40638.3	29671.9	34387.7	28834.4	71664.6		786.537	5.06196	43375.4	20	NA	L-5.1-2
690	L689 (m/z=804.523926; rt=5.0817)	11560.2	5040.02	17622.2	14098.3	19037.1	12649.1	10920.5	9301.47	10958.1	10078.8	12927.8	NA	8044.32	13214.6	7114.34	6337.03	6562.88	10800	7445.28	12453.7		804.524	5.0817	10920.5	19	0.953154	L-5.1-3
691	L688 (m/z=804.539538; rt=5.07933)	11595.6	5400.74	19754.1	15556.6	20976.7	13559.3	11345.3	9995.4	11764.8	10913.6	14178.6	NA	8698	14282.9	9943.36	6337.03	7423.65	12023.2	7692.33	14443.7		804.54	5.07933	11595.6	19	0.953154	L-5.1-3
692	L686 (m/z=804.547664; rt=5.07773)	11595.6	5400.74	19754.1	15556.6	20976.7	13559.3	11345.3	9995.4	11764.8	10913.6	14178.6	NA	8698	14282.9	9943.36	5764.52	9060.05	12023.2	7692.33	14443.7		804.548	5.07773	11595.6	19	0.953154	L-5.1-3
693	L685 (m/z=804.566647; rt=5.0755)	8103.29	5301.32	15752.3	12211.5	16275.5	10054.7	8965.5	7029.15	9297.8	9434.88	11006.6	NA	7328.1	11282.4	9943.36	4816.39	9060.05	8980.25	5812.9	11918.9		804.567	5.0755	9297.8	19	0.953154	L-5.1-3
694	L687 (m/z=787.538946; rt=5.07792)	19572.9	13948.5	25674.5	32554.3	51580.3	25899.6	24962.3	19692.1	18576	17883.7	27511.6	11612.9	19974.7	22026.5	13483.7	19521.6	14672.9	24452.6	29791.9	31039.1		787.539	5.07792	21000.6	20	NA	L-5.1-4
695	L690 (m/z=830.511992; rt=5.09241)	11948	9686.13	12010.1	26648.2	38960.7	13781.3	17954.2	17075.6	13680.2	9128.05	20902.5	NA	17471.3	20401.3	11467.6	12167.5	13666.4	15353	15533.8	29885.5		830.512	5.09241	15353	19	NA	L-5.1-5
696	L696 (m/z=964.624911; rt=5.11444)	12689.3	12324.1	9544.18	9222.64	8773.34	9439.66	11168	NA	11802.6	12670.3	10385.9	10163.1	13979.1	15623.4	11058.6	21574.2	18079.5	47841.8	65794.3	95424.3		964.625	5.11444	12324.1	19	1	L-5.1-6
697	L697 (m/z=964.628956; rt=5.11462)	12689.3	12324.1	9544.18	9222.64	8773.34	9439.66	11168	NA	11802.6	12670.3	10385.9	10163.1	13979.1	15623.4	11058.6	21574.2	18079.5	47841.8	65794.3	95424.3		964.629	5.11462	12324.1	19	1	L-5.1-6
698	L698 (m/z=789.587463; rt=5.1255)	6804.39	6061.92	7124.25	10369.3	9118.72	5927.78	7651.48	7969.62	6447.28	7081.46	6281.36	NA	7923.16	10760.1	493.846	12066.6	6989.75	9481.64	8295.31	16180.2		789.587	5.1255	7651.48	19	NA	L-5.1-7
699	L699 (m/z=788.591609; rt=5.1264)	7211.36	5782.96	9982.49	5528.52	9394.36	6708.91	9437.55	9245.02	6765.78	8314.91	6780.89	448.259	9163.03	4897.29	250.534	6983.61	9314.66	7773.53	8722.23	20471.6		788.592	5.1264	7492.44	20	NA	L-5.1-8
700	L701 (m/z=788.546324; rt=5.12672)	20367.9	15746.3	23627.6	32927.4	52325.5	17603.5	23770.1	27167.3	15199.8	24205.6	35633.8	8988.33	26029.2	25488	11767.3	37752.9	25529.1	37237.3	42796.2	99374.4		788.546	5.12672	25508.5	20	0.937287	L-5.1-9
701	L700 (m/z=789.551052; rt=5.12657)	9905.66	7293.72	13803.9	17771.9	28715.2	7678.98	9924.7	13109.7	8427.54	10781.8	17236.1	NA	12921.6	17462.1	10991.7	17903.7	12999	19435.9	21325.6	45938.5		789.551	5.12657	13109.7	19	0.937287	L-5.1-9
702	L702 (m/z=852.553187; rt=5.16227)	9920.6	NA	10035.4	8443.96	12374.8	11973.9	5925.39	10048.7	10150	8957.68	7742.28	NA	9102.83	5962.52	NA	4267.78	8078.71	9385.9	7018.66	14494		852.553	5.16227	9102.83	17	NA	L-5.2-1
703	L703 (m/z=812.552043; rt=5.19169)	8068.55	9964.41	7863.21	22992.9	31400.8	8321.68	18513.6	22254.6	9761.91	13257.9	20416.7	6549.56	17353.5	15184.8	5700.61	13754.8	12755.3	12355.4	14502.6	29972.6		812.552	5.19169	13506.4	20	NA	L-5.2-2
704	L705 (m/z=730.509594; rt=5.19619)	8855.13	7973.9	11186.4	9112.82	15028	9379.08	10069.6	11619.5	9075.64	9094.75	11312.5	NA	10424.4	11443.9	NA	13660	12027	17283.5	19362.9	36091.1		730.51	5.19619	11249.4	18	0.937435	L-5.2-3
705	L704 (m/z=730.493143; rt=5.19408)	7912.83	6490.65	11186.4	6617.15	12805.6	9379.08	8850.73	9757.07	8599.78	7342.02	11312.5	NA	9431.53	10356	NA	11157.1	9715.79	13051.6	12280.6	22651.9		730.493	5.19408	9736.43	18	0.937435	L-5.2-3
706	L714 (m/z=780.528627; rt=5.22352)	59584.2	95700.9	21691.8	49558.4	83158.3	21758.7	53706.5	36272.2	36666.2	61352.9	99347.9	24435.7	97623	128799	80430.4	172664	172379	518336	822960	1.60295e+06		780.529	5.22352	81794.3	20	0.953457	L-5.2-4
707	L711 (m/z=785.485186; rt=5.21984)	35725.7	45472.2	15797.7	21538.9	33225.9	14289.1	27044	18359.2	18555.1	27955.5	44861.6	15560.7	50170.7	59480.2	41456.4	83253	82663.8	137501	178430	227224		785.485	5.21984	38591	20	0.953457	L-5.2-4
708	L709 (m/z=785.494856; rt=5.21652)	35725.7	45472.2	15797.7	21538.9	33225.9	13165.2	27044	18359.2	18555.1	27955.5	44861.6	14721.4	50170.7	59480.2	41456.4	83253	82663.8	137501	178430	227224		785.495	5.21652	38591	20	0.953457	L-5.2-4
709	L713 (m/z=781.533134; rt=5.22334)	29267.3	40103.7	13827.7	24111.6	40140.8	13865.5	19704.3	16003.5	18545.3	31903.2	46250.3	11625.7	51684.9	68319.8	31650.7	79575	84611.9	254592	398599	760526		781.533	5.22334	36003.5	20	0.953457	L-5.2-4
710	L712 (m/z=786.48602; rt=5.22187)	15356.8	22440.8	10831	9784.43	13544.7	12371.1	8617.32	8239.84	12669.5	13963.7	19890.5	9910.31	25086.6	29291	17959.4	39032.8	33855.3	72611.4	83548.2	112248		786.486	5.22187	16658.1	20	0.953457	L-5.2-4
711	L706 (m/z=782.542057; rt=5.20913)	14564.4	21429.1	7648.14	11096.6	18413.3	8312.67	11521.1	10384	10496	14164.4	21292	9705.13	21337	30155.2	17579.7	46222.3	39152.2	123634	177124	389376		782.542	5.20913	17996.5	20	0.953457	L-5.2-4
712	L715 (m/z=786.509096; rt=5.22488)	13184.9	17460.1	7339.86	8879.98	13316.1	7496.43	7491.63	7878.69	7475.44	9984.94	16056.5	9220.25	18422.6	17683.3	11999.1	26142.1	25152.3	53290.6	72503.6	87995.3		786.509	5.22488	13250.5	20	0.953457	L-5.2-4
713	L710 (m/z=785.531198; rt=5.21845)	6803.11	9873.42	294.851	379.858	7782.33	303.439	709.265	597.352	559.811	536.963	10538.4	447.501	13179.7	14027.7	8241.8	13787.7	17966.3	21671.5	30014.3	43946.6		785.531	5.21845	8012.06	20	0.953457	L-5.2-4
714	L708 (m/z=787.490463; rt=5.21379)	10776.9	10018.5	NA	8934.1	6546.26	7446.98	8082.71	8592.89	9801.6	9885.83	8186.6	NA	12837	14338.7	12016.1	15093.6	14472.6	26704.3	34264.4	33757.3		787.49	5.21379	10397.7	18	0.953457	L-5.2-4
715	L720 (m/z=790.548563; rt=5.23213)	14606.9	11775.7	20912.7	20686.8	29853.6	20234.9	19303	12181.3	14484.3	13775.5	16525.5	7495.03	16039.9	23869.3	8013.56	31987.3	22757.6	NA	29110	64991.5		790.549	5.23213	19303	19	0.928337	L-5.2-5
716	L721 (m/z=790.565777; rt=5.23257)	14606.9	12801.2	20912.7	20686.8	30525.6	20933.7	19331.4	12181.3	14722.1	13775.5	17424.8	7495.03	16039.9	23869.3	9358.98	32721.7	22757.6	NA	32908.4	74253.3		790.566	5.23257	19331.4	19	0.928337	L-5.2-5
717	L707 (m/z=782.504885; rt=5.2137)	9824.99	8623.78	11010.2	10258.6	12874.4	10165.2	8046.52	8005.56	NA	9448.32	8728.52	NA	9635.51	11802.5	7191.47	17629.6	16475.4	44623.5	65707.2	145647		782.505	5.2137	10211.9	18	0.928337	L-5.2-5
718	L716 (m/z=795.517428; rt=5.22862)	9826.18	6812.29	9282.01	10525.4	16139.5	9061.19	10216.1	7977.25	8269.25	11471.3	11138	NA	4881.43	10195	6912.21	10589.2	5830.44	14134.6	11439.1	22153.7		795.517	5.22862	10195	19	0.961121	L-5.2-6
719	L717 (m/z=795.542986; rt=5.22969)	11545	9106	8945.65	13961.9	20888.6	9761.45	13374	9846.98	10630.8	12959.2	14000.8	NA	5896.98	12236.6	7288.83	13111.2	7490.41	17308.3	14781.6	31139.4		795.543	5.22969	12236.6	19	0.961121	L-5.2-6
720	L719 (m/z=794.538157; rt=5.23147)	15888.6	15167.2	17340.3	31612.7	37770.4	17968.4	30223.7	25155.2	15260.2	26017.7	27527.1	6532.68	21274.4	19831.3	17767.1	20611.2	21404.8	36892.3	33006	73702.2		794.538	5.23147	21339.6	20	0.977495	L-5.2-7
721	L718 (m/z=794.508086; rt=5.23126)	10474.2	10620.1	11493.5	18670.5	21379.5	10080.4	19946.5	16380.4	9295.81	16478	16188.2	4121.78	13142.3	12288.7	11580.5	13356.1	12632.7	23827.4	19288.4	40782.6		794.508	5.23126	13249.2	20	0.977495	L-5.2-7
722	L722 (m/z=398.271569; rt=5.24916)	13336.3	14626.5	10580.2	15507.9	21576.2	9800.22	11907.3	11026.7	12237.8	18606.7	16579.5	NA	15273.9	15629.5	12346.3	18607.6	15213.1	27401.8	30851.8	45794.9		398.272	5.24916	15273.9	19	NA	L-5.2-8
723	L733 (m/z=796.553455; rt=5.28739)	113165	147454	87018.8	219112	328716	81550.3	182170	161177	98001.2	166378	229023	43053.4	186345	195342	107817	257560	177513	299408	352180	519294		796.553	5.28739	179842	20	0.927966	L-5.3-1
724	L734 (m/z=796.530453; rt=5.28753)	92657.1	118882	71727.9	176883	266113	66731.7	147388	129465	78830.2	135315	184940	35832.3	151727	158227	87298.6	206193	142897	233247	271429	407289		796.53	5.28753	145143	20	0.927966	L-5.3-1
725	L745 (m/z=794.538256; rt=5.32381)	38611.7	69000.5	37062.4	138378	213259	36127.7	92956	93678.3	41945.5	103151	122586	17959.5	100217	113922	40824.5	129050	99518.3	105944	145250	257934		794.538	5.32381	99867.8	20	0.927966	L-5.3-1
726	L732 (m/z=797.558069; rt=5.28692)	51478.9	71230	38539.2	102890	156129	40084	80608.2	81216.1	43794.1	77585.9	98329.7	21731	88374.8	100000	49267.9	119348	78234.9	141084	173414	229648		797.558	5.28692	80912.2	20	0.927966	L-5.3-1
727	L731 (m/z=797.531631; rt=5.28682)	38709.2	53631.2	28761	76411.9	115331	31382.8	60497.8	61662.8	33124.9	58224.7	73892.2	17132.4	66890.8	75068	36381.5	88223.8	59188.3	101414	124086	163029		797.532	5.28682	61080.3	20	0.927966	L-5.3-1
728	L748 (m/z=794.507988; rt=5.32418)	21638.2	44318.7	24258.4	85701.2	130189	22015.9	57072.9	60122.1	25745.4	63548.8	74595.5	12426.8	62551.9	70539.7	26533.7	78136	60744.9	60262.4	83742.6	150930		794.508	5.32418	60503.6	20	0.927966	L-5.3-1
729	L746 (m/z=795.543445; rt=5.32396)	21189	39512	19688.9	64623.4	98926.9	16756.4	45758.2	44545.1	22445.7	45204.7	62561.6	7728.27	52556.1	57440.9	17908.2	60658.1	46888	43444.9	62124.2	115602		795.543	5.32396	45481.4	20	0.927966	L-5.3-1
730	L728 (m/z=398.277468; rt=5.28564)	18858.6	19614.8	13752.2	27911.7	39855.9	13992.7	21503.3	24118.8	17534.4	23104.3	27201.1	7567.69	23250.6	23098.8	18011.4	31582.3	20516.1	37591.8	43476	62140.1		398.277	5.28564	23101.6	20	0.927966	L-5.3-1
731	L747 (m/z=795.517665; rt=5.32408)	16749.1	30446.5	15710.7	49994.2	78146.8	13370.2	35237.7	35068.1	17381.1	35133.5	49479.1	6299.85	40785.8	44826.8	14901.9	47189.9	36342.2	31602	46797.5	87194.2		795.518	5.32408	35185.6	20	0.927966	L-5.3-1
732	L727 (m/z=798.566932; rt=5.28473)	13351.2	16285	12589.1	26461.8	36598.8	12286.1	22294	19153	14562.8	19863.6	27355	9835.06	23837.9	24736.1	14620.1	30469.6	19796	36074.7	44688.9	53846.7		798.567	5.28473	21078.8	20	0.927966	L-5.3-1
733	L725 (m/z=798.548404; rt=5.28208)	13351.2	16285	11059	26461.8	36598.8	12286.1	22294	19153	14474.9	19863.6	27355	9835.06	23837.9	24736.1	14620.1	30469.6	19796	30380.1	38094.1	49930.1		798.548	5.28208	21078.8	20	0.927966	L-5.3-1
734	L723 (m/z=798.561422; rt=5.25054)	13045.1	16166	11059	16819.7	25872.4	12286.1	17888	14371.4	14474.9	15077.1	20161.4	NA	16892.7	20654.1	14620.1	21608.4	14336.2	30583.7	34312	53846.7		798.561	5.25054	16819.7	19	0.927966	L-5.3-1
735	L750 (m/z=397.267852; rt=5.32432)	9239.73	13686.6	NA	18729.7	27702.4	8975.1	13883	12067.2	9450.42	15961.4	14565.8	NA	12474	16088.2	9897.27	15981.2	13866.2	13303.9	19080.2	34040		397.268	5.32432	13874.6	18	0.927966	L-5.3-1
736	L749 (m/z=397.274583; rt=5.32431)	8062.41	12988.5	NA	16899.8	24713.6	8378.43	10250.7	11790	8264.06	11283.5	13628	NA	11447.5	14964.8	8502.81	14779.6	13423.8	12532.7	18486.1	33178.3		397.275	5.32431	12760.6	18	0.927966	L-5.3-1
737	L724 (m/z=824.522726; rt=5.25319)	44588.8	30491.1	81131.6	81060.2	133388	109487	47732.1	42432.4	71960.2	44183.8	56202	20534.3	35758.2	40344.8	24721.7	27215.1	20790.6	27384.8	13625.2	34459.5		824.523	5.25319	41388.6	20	0.935947	L-5.3-2
738	L730 (m/z=826.518435; rt=5.28653)	18100.2	11770.4	40803	28756	48560.9	53236.1	23001.8	15353.9	26106.8	14168.5	21723.2	12208.5	12738.5	13745.9	13129.8	10671.1	7853.54	11610.5	10245.6	14525.6		826.518	5.28653	14347	20	0.935947	L-5.3-2
739	L738 (m/z=826.519534; rt=5.29527)	18100.2	11770.4	40803	28756	48560.9	53236.1	23001.8	15353.9	26106.8	14168.5	21723.2	12208.5	12738.5	13745.9	13129.8	10671.1	7853.54	11610.5	13551.8	20093.5		826.52	5.29527	14761.2	20	0.935947	L-5.3-2
740	L726 (m/z=826.543911; rt=5.28457)	14391.2	7103.88	33385.5	24128.5	44270.7	44936.2	21651	12661	19256.8	11841.9	18444.4	7657.32	12738.5	10524.1	8905.02	8666.27	6653.73	11317.7	13551.8	20093.5		826.544	5.28457	13145.1	20	0.935947	L-5.3-2
741	L735 (m/z=824.524013; rt=5.28827)	65630.2	37460.9	110516	125912	175301	156338	80591.2	65880.1	89303.9	63817.3	85802.2	26408.9	48666	54009.3	34867.5	41097.3	29449	38410.3	88758.6	121813		824.524	5.28827	65755.2	20	0.98096	L-5.3-3
742	L729 (m/z=825.524196; rt=5.28591)	40259.3	17983.2	51167.2	55593.7	86237.6	72421.8	45454.1	36413.9	42779.2	30213	47476.9	13637	23247.2	29366.1	18078.2	21470.7	17073.4	20132.5	38240.9	53120.7		825.524	5.28591	37327.4	20	0.98096	L-5.3-3
743	L737 (m/z=825.549221; rt=5.29179)	32459.4	12209.9	41518.7	48956.1	69765.7	59554.8	34772.4	28355.9	35111.6	22235.1	35825.5	10841.1	15704.4	21929.1	13932.3	15668.9	14287.4	14763.8	39537.7	54996.5		825.549	5.29179	30407.7	20	0.98096	L-5.3-3
744	L736 (m/z=827.528337; rt=5.2902)	10077.3	5347.02	17791	12953.4	17127.1	21185	9053.61	11051.7	18167.4	8086.7	7815.19	NA	9079.85	6519.85	NA	8735.04	5430.16	9959.72	9565.69	7485.1		827.528	5.2902	9322.77	18	NA	L-5.3-4
745	L762 (m/z=808.56174; rt=5.33113)	228538	334425	80440.8	200884	273920	97058.2	152987	135949	153838	191367	307638	86779.8	342360	412008	277374	609048	521558	1.77352e+06	2.50585e+06	3732772		808.562	5.33113	275647	20	0.977837	L-5.3-5
746	L760 (m/z=809.56496; rt=5.33041)	120229	159540	38052.5	94389.6	130991	54240.7	75420.7	67742.8	79724.1	95367.7	148273	42976.3	177949	200156	133964	304972	261860	893937	1.25287e+06	1865601		809.565	5.33041	132477	20	0.977837	L-5.3-5
747	L761 (m/z=809.543519; rt=5.33075)	101715	133256	32023	79277.6	108820	44383.2	62743	57530.1	67172.2	81392.1	123907	41363.1	147527	166402	111720	252508	219074	728160	1.01907e+06	1.51826e+06		809.544	5.33075	110270	20	0.977837	L-5.3-5
748	L764 (m/z=813.517583; rt=5.33304)	64921	83015.1	24659.8	44886.5	52401.3	30056.4	49840.2	38278.7	46607.9	55587.6	69103.7	29874.2	88382.5	91394.5	77724.5	123034	106107	191034	168144	141744		813.518	5.33304	67012.3	20	0.977837	L-5.3-5
749	L765 (m/z=813.512556; rt=5.33335)	64921	83015.1	24659.8	44886.5	52401.3	30056.4	49840.2	38278.7	46607.9	55587.6	69103.7	29874.2	88382.5	91394.5	77724.5	123034	106107	191034	168144	141744		813.513	5.33335	67012.3	20	0.977837	L-5.3-5
750	L766 (m/z=813.507899; rt=5.33343)	64921	83015.1	24659.8	44886.5	52401.3	30056.4	49840.2	38278.7	46607.9	55587.6	69103.7	29874.2	88382.5	91394.5	77724.5	123034	106107	191034	168144	141744		813.508	5.33343	67012.3	20	0.977837	L-5.3-5
751	L763 (m/z=814.515083; rt=5.33139)	39062.4	37513.4	14854.5	25076.6	23672.8	16166.7	24554.9	17526.8	28659	31092.4	34507.3	15689.8	41373.1	47272.4	42082.2	58319.7	53343.7	83346.6	80489.3	72119.3		814.515	5.33139	36010.3	20	0.977837	L-5.3-5
752	L752 (m/z=808.510759; rt=5.3291)	45823.2	67820.1	19666.6	38927.7	50320.4	22737.4	36419.1	26035.7	30982.1	38570.1	57692.6	21549.4	65997.2	77561.9	53077.2	119744	101939	356399	500217	730046		808.511	5.3291	51698.8	20	0.977837	L-5.3-5
753	L744 (m/z=970.616092; rt=5.30917)	38044.6	64679.9	19615.6	39687.1	53083	23021	41679.4	29466.7	26971.8	46182.8	69237.3	17909.8	70530.7	86225.8	55922.8	124033	115861	258408	428626	633913		970.616	5.30917	54502.9	20	0.977837	L-5.3-5
754	L758 (m/z=810.57049; rt=5.33026)	35379	44778.9	11021.2	29514.3	39645.3	15844.9	27241.4	19256.9	22879.7	32505.5	46113.2	15381.6	46878.1	54953.7	47407.4	82725.6	73280.3	264154	358009	546528		810.57	5.33026	42212.1	20	0.977837	L-5.3-5
755	L754 (m/z=404.281494; rt=5.3301)	31481.8	45142.1	10920	27795.7	37297.1	13225	21587.6	18715.7	19716.7	26258.6	41781.4	11469.2	47948.2	58598.9	36705.3	78716.5	65784.5	221799	304717	459208		404.281	5.3301	37001.2	20	0.977837	L-5.3-5
756	L755 (m/z=808.612885; rt=5.33015)	29146.2	40574.1	9526.27	24797.5	35243.4	10963.4	18513.2	15603.7	18171.3	23310.3	36612.1	8897.76	43192.8	50725.9	33396.2	69669.7	58253.4	200720	282123	413336		808.613	5.33015	34319.8	20	0.977837	L-5.3-5
757	L759 (m/z=810.546235; rt=5.33032)	28339.7	39322.4	7980.12	22861.6	25857.9	12723.2	21374.5	15212.3	17967.6	26438.7	35066.4	12023.2	40489.5	42644.6	38068.5	65368.1	57613.5	206495	278207	424135		810.546	5.33032	31703	20	0.977837	L-5.3-5
758	L770 (m/z=812.500817; rt=5.34444)	21673.9	31023	7863.21	22992.9	31400.8	8321.68	18513.6	22254.6	15395.7	18854	28416	7638.91	29244.5	32408.9	25752.2	44711.9	46511.5	77717.5	96088.9	101823		812.501	5.34444	27084.1	20	0.977837	L-5.3-5
759	L743 (m/z=971.619662; rt=5.30886)	23567.5	34222.4	12975.2	21838.9	30258.4	12046	22404.8	19281.7	20318.5	26941.3	44430.9	13815.6	43748.1	50385.5	28632.5	73684.4	73796.7	137323	242224	372878		971.62	5.30886	29445.5	20	0.977837	L-5.3-5
760	L742 (m/z=971.587271; rt=5.30886)	20033.3	29393.8	10918.8	17597.9	24859.4	9371.83	18932.4	15602.3	20318.5	21826.4	36727.8	11740.2	36570.8	41165.4	23555	59546.8	60043	108227	188549	291687		971.587	5.30886	24207.2	20	0.977837	L-5.3-5
761	L741 (m/z=970.561212; rt=5.30877)	15525.4	26601.7	8769.03	15171.5	21305.2	9558.02	23277.5	12366.8	12267.8	18943.2	27219.4	10769.7	28004.4	38881.4	23585.4	48801.9	45183.1	97318.2	159049	234678		970.561	5.30877	23431.4	20	0.977837	L-5.3-5
762	L771 (m/z=811.5569; rt=5.34466)	17917.9	20836.1	430.101	12345.2	16312.6	5493.41	10892.9	7565.46	10303.1	15517.6	21068.7	5307.46	25954	26736	17272.7	38629.3	35848.5	60639.8	78103.1	112916		811.557	5.34466	17595.3	20	0.977837	L-5.3-5
763	L756 (m/z=611.470243; rt=5.3302)	22861.3	28251.7	NA	22550.6	30742.9	10035	16828.7	14995	15632.7	19885.5	29395.6	8690.66	35383.1	39337.3	23612.7	58172.8	50860.7	156172	216019	326082		611.47	5.3302	28251.7	19	0.977837	L-5.3-5
764	L757 (m/z=611.45907; rt=5.33025)	20658.3	24478.2	NA	19571.7	26789.4	8454.31	14567.3	13741.7	13807	17600.2	25683.2	7480.36	31341.2	34222.1	20910.2	50908.4	45110.8	133956	182909	276002		611.459	5.33025	24478.2	19	0.977837	L-5.3-5
765	L739 (m/z=972.627106; rt=5.30048)	12279.3	20718.1	NA	17358.7	15716.6	8454.69	14490.3	12315	12071	17348.5	19110.2	9537.48	20277.5	23610.5	20171.3	37264.1	32586.1	74762.5	123637	168885		972.627	5.30048	19110.2	19	0.977837	L-5.3-5
766	L740 (m/z=972.594867; rt=5.3013)	9975.13	16825.7	NA	13495.8	13902.7	6712.36	12143.2	10369.8	11454.2	17348.5	15921.4	8060.99	17090.4	19956.9	16227.1	31543.7	27308.7	57507.2	97945.5	134672		972.595	5.3013	16227.1	19	0.977837	L-5.3-5
767	L753 (m/z=404.271568; rt=5.32932)	16469.6	23282.2	NA	13967.1	18882.6	NA	11035.5	9305.52	10139.5	13694	20881.1	5320.78	23789.4	30359.6	19144.3	37979.1	37565	111543	151997	233933		404.272	5.32932	20012.7	18	0.977837	L-5.3-5
768	L751 (m/z=827.493973; rt=5.32892)	10077.3	7564.62	17791	12953.4	17127.1	21185	7685.75	11051.7	18167.4	8086.7	8070.7	NA	10062.1	11548.5	NA	12047.9	11079.6	19944.9	25910.9	28878.6		827.494	5.32892	11798.2	18	NA	L-5.3-6
769	L768 (m/z=804.540482; rt=5.3383)	13918.6	8795.02	40701.7	21202.8	24621.7	41930.1	9923.52	10406.7	21283.7	9792.88	14303.8	NA	14153.8	12922	NA	8876.71	9255.17	6603.24	7419.1	7048.64		804.54	5.3383	11664.4	18	0.878891	L-5.3-7
770	L767 (m/z=804.534016; rt=5.33801)	13397.7	8795.02	40701.7	21202.8	24621.7	41930.1	8995.49	9821.74	21283.7	8706.86	14303.8	NA	12050.2	12922	NA	8187.85	9255.17	6603.24	7419.1	7048.64		804.534	5.33801	10936	18	0.878891	L-5.3-7
771	L769 (m/z=804.55613; rt=5.34019)	13918.6	8795.02	40701.7	21202.8	24621.7	41930.1	9923.52	10406.7	21283.7	9792.88	14303.8	NA	14153.8	12922	NA	8876.71	9255.17	10065.4	9988.8	15284.1		804.556	5.34019	13420.3	18	0.878891	L-5.3-7
772	L772 (m/z=850.542122; rt=5.35003)	6807.3	8846.95	9552.91	10216.8	11854.8	9413.69	8382.69	8735.57	7299.02	8550	10551	8816.83	6342.27	6389.88	9506.1	15409.6	8497.98	12021.9	9674.59	12868		850.542	5.35003	9130.32	20	NA	L-5.4-1
773	L773 (m/z=806.545904; rt=5.36047)	74783.2	113137	31398	83496.1	110540	32461.9	55039.8	48101.2	52124.5	71845.7	127829	32596.5	124456	151749	89654.6	214096	194376	524473	870839	1.56679e+06		806.546	5.36047	100097	20	0.99455	L-5.4-2
774	L777 (m/z=811.500492; rt=5.36597)	42944.4	54817.8	13706.4	38512.1	50166.3	19391.7	30372.9	24417.6	26874.4	43493.5	60838.6	15115.2	65690.1	76642.4	48247.1	98876.1	89424.7	159043	203165	219948		811.5	5.36597	49206.7	20	0.99455	L-5.4-2
775	L774 (m/z=807.549961; rt=5.36093)	41860.2	53012	16558.5	42596.1	55258.7	22594.6	31354.2	27837.7	29258.7	33748.6	61782.7	18430.6	61280.8	75639.2	49364.8	99188.3	99329.3	265840	436030	758220		807.55	5.36093	51188.4	20	0.99455	L-5.4-2
776	L776 (m/z=806.508493; rt=5.36257)	33641.8	51493.9	17459.7	37511.1	45344.2	15342.1	26074.7	21387.7	23645	32741.5	58027.1	14793.5	51273.9	61868.8	39082.4	85511	79434	204001	335167	595629		806.508	5.36257	42213.3	20	0.99455	L-5.4-2
777	L775 (m/z=807.518998; rt=5.36222)	24003	32128.8	8579.56	27611.4	34515.1	12322.4	18595.5	16470.9	17527.7	21759.7	39477.9	8952.01	38738	46994.1	26767.8	60656.7	58915.2	143796	235438	406220		807.519	5.36222	29870.1	20	0.99455	L-5.4-2
778	L778 (m/z=409.272152; rt=5.39959)	8145.93	10664.9	NA	8870.98	12050	7946.68	7452.04	8833.45	10254.2	12577.3	11093.9	6826.55	11635.7	10965.8	9193.58	10955.1	9646.25	6805.2	8709.42	10313.3		409.272	5.39959	9646.25	19	NA	L-5.4-3
779	L779 (m/z=416.375947; rt=5.39964)	8567.29	7022.76	23910.5	21085.5	21081.1	19950.8	15156.8	31930.1	18621.4	15046.7	17307.8	12750.2	16598.8	14312.8	14065.5	15291.5	13809.8	7560.56	4774.47	NA		416.376	5.39964	15156.8	19	0.992866	L-5.4-4
780	L780 (m/z=416.369805; rt=5.39997)	7394.79	6904.99	21950.3	20862.3	19619.9	19660.4	14442.5	29226.7	17782.6	14162.3	16481.5	12055.9	15729.7	13717.9	12772.7	13802.8	13350.8	6254.04	4303.79	NA		416.37	5.39997	14162.3	19	0.992866	L-5.4-4
781	L784 (m/z=790.564333; rt=5.43042)	78198.3	45576.4	97779.5	110472	182055	78291.7	83389.1	85389	83166.3	74501.9	110904	28277.9	81685.9	85139.8	61610.4	72879.6	48575.2	80001.1	54648.1	127635		790.564	5.43042	80843.5	20	0.908445	L-5.4-5
782	L785 (m/z=790.547821; rt=5.43049)	78198.3	45576.4	97779.5	110472	182055	78291.7	83389.1	85389	83166.3	74501.9	110904	28277.9	81685.9	85139.8	61610.4	72879.6	48575.2	79392.9	48980.2	118263		790.548	5.43049	80539.4	20	0.908445	L-5.4-5
783	L788 (m/z=788.547131; rt=5.43688)	68476	49187.7	117807	115587	172288	100013	88635.1	80008.5	79480.4	70722.9	106986	28717.2	66253.2	76244.2	43284.4	85584.3	51255.2	72780.4	71658.7	157503		788.547	5.43688	77862.3	20	0.908445	L-5.4-5
784	L781 (m/z=791.571319; rt=5.42478)	37007.8	23041.1	42982.6	47202.3	80662.4	38397.5	39359.3	38524.9	39983.5	36471.9	49047.5	15490.6	33463.4	38403.2	23153.3	33261.4	25277.7	37789.3	24782.7	50528.8		791.571	5.42478	38093.4	20	0.908445	L-5.4-5
785	L782 (m/z=791.549627; rt=5.42587)	35180.1	23041.1	41562.4	44126.4	75435.2	36701.1	37645.2	36357.8	37769.3	34050	46824.8	15490.6	32220.2	37056.2	21221.6	31843.3	23737.7	34766.8	20379.2	41974.2		791.55	5.42587	35769	20	0.908445	L-5.4-5
786	L790 (m/z=789.551303; rt=5.43732)	29846.4	20543.1	53164.8	50731.7	81336.5	50369.9	44139.8	42343.7	32503.7	35013.9	43779.6	17323.4	30341.9	33985.4	20643.5	36542.3	22624.2	28290	31998.9	68606.7		789.551	5.43732	34499.7	20	0.908445	L-5.4-5
787	L783 (m/z=792.543519; rt=5.4293)	9883.82	8350.09	13965.2	11845.1	14491.8	12112.3	11022.5	11688.9	10881	9723.28	12766.8	NA	9781.9	12618.3	NA	10577.4	8894.35	10771	4865.72	8276.79		792.544	5.4293	10826	18	NA	L-5.4-6
788	L786 (m/z=792.5734; rt=5.43054)	16505.2	14321.2	19756.4	16961.3	30109.4	20600	14249.7	17284.5	16992.3	13603.5	16867.4	NA	14334.5	14461.3	13427.6	14447.7	14715	15527.3	8949.17	21684.9		792.573	5.43054	15527.3	19	NA	L-5.4-7
789	L787 (m/z=395.282455; rt=5.43301)	13994.2	9500.97	16639.9	16248.8	21237.2	14417.5	12816.4	12696.6	13531.6	12799.9	12748.7	NA	14183.7	13639.3	9416.33	12824.5	11269.9	15627.5	13993.3	20215.5		395.282	5.43301	13639.3	19	NA	L-5.4-8
790	L789 (m/z=394.274074; rt=5.4369)	11948.6	10652.2	19573.3	14469.3	22486.2	17312.9	14450.5	13990.6	15210.7	13966.3	12416.7	NA	12564.7	12406.3	NA	11791	9281.34	12888.8	12156.6	19408.2		394.274	5.4369	13427.6	18	NA	L-5.4-9
791	L793 (m/z=622.447608; rt=5.48569)	76643.9	41614.9	156579	128762	196295	160542	86911.3	89211.6	98718.7	72461.4	88391.1	33665.6	61024.9	67983.3	40554.2	53362.3	38038.8	37818.4	28675.9	56840.3		622.448	5.48569	70222.4	20	0.95311	L-5.5-1
792	L801 (m/z=788.547006; rt=5.53665)	67725.4	40865.1	106508	99967.4	139002	96048.2	73917.9	60571.1	84999.1	67145.7	69641.3	27289.5	49166	47708.9	36365.2	58955.6	35755.1	33131.1	29685.6	65711.3		788.547	5.53665	63141.2	20	0.95311	L-5.5-1
793	L792 (m/z=622.432026; rt=5.48551)	55726.9	29873.2	113732	93351.8	142251	117374	63171.3	65605.7	71791.7	51805.5	64011.7	24465.4	44407.1	49157.3	30572.2	38152	27364.8	27304	20766.3	41165.6		622.432	5.48551	50481.4	20	0.95311	L-5.5-1
794	L791 (m/z=623.450422; rt=5.48526)	29855.9	13023	58775.2	46173.1	66525	58938.9	30722.6	33206.2	37728.2	22675.6	34958.6	11211.4	25114.3	23443.1	14130.7	16843.6	13773.5	13641.4	10737.4	18899.4		623.45	5.48526	24278.7	20	0.95311	L-5.5-1
795	L800 (m/z=789.55097; rt=5.53585)	30094.3	21483.3	55547.1	45126.7	61127.7	49875.1	30010.7	28023.7	29728.5	27285.8	30580.7	12967.8	23840.7	24984.9	16476.4	28186	15941.7	17200.6	18651.4	31648.2		789.551	5.53585	28104.9	20	0.95311	L-5.5-1
796	L797 (m/z=568.430111; rt=5.51248)	42177	39948.1	21962.6	26908.8	23935.9	37416.4	30068.7	55557	34500.8	37611.2	40507.6	34601.2	40344.6	47069.2	41660.1	51948.7	47909.9	124998	148843	231873		568.43	5.51248	40426.1	20	0.947359	L-5.5-2
797	L798 (m/z=568.416283; rt=5.51254)	33238	31648.4	16179	18552.8	15847.3	26435.7	20969.2	37254.6	23650.8	28828.2	28916.4	23536.1	31620.9	37438.3	32209.9	36080.9	33881.3	86110.1	102637	159524		568.416	5.51254	31634.7	20	0.947359	L-5.5-2
798	L795 (m/z=551.427179; rt=5.51048)	40893.2	48503.5	12528.4	26147.4	31460.8	18045	20718.1	18503.4	25309.9	27885.8	50413.8	15382.2	58068.4	79552.8	53458.1	75924.8	90276.1	250550	317543	446617		551.427	5.51048	44698.4	20	0.947359	L-5.5-2
799	L794 (m/z=551.414595; rt=5.51041)	29265.6	34148.2	9473.48	18392.7	21694.1	12729.7	15070.4	13067.4	17660.9	19715.8	35744.2	11046.2	41738.3	56679.6	37991.2	53619.3	63798.8	181659	226070	317361		551.415	5.51041	31706.9	20	0.947359	L-5.5-2
800	L796 (m/z=569.434411; rt=5.51201)	26151.7	25662.2	NA	14335.5	13535.8	17207.3	17164	23244.3	17434.2	22495.9	23900.2	16181.6	26679.4	30357.3	26760.6	30066.5	33007.3	74688	88888.6	129069		569.434	5.51201	25662.2	19	0.947359	L-5.5-2
801	L799 (m/z=779.545878; rt=5.52822)	7430.92	6456.41	5027.21	4632.87	5403.31	6532.11	5524.19	5391.39	10788.5	8217.2	7403	3992.12	9373.56	9161.24	5078.71	9527.87	6888.27	6771.98	8109.04	15536		779.546	5.52822	6830.13	20	NA	L-5.5-3
802	L802 (m/z=394.27397; rt=5.53707)	11329.3	NA	18906	12543.6	16705.7	17478.8	13445.8	11007.1	14170.6	12568.3	10813.2	NA	10452.8	11706.2	NA	11935.2	8148.16	7727.17	7959.07	10070.2		394.274	5.53707	11706.2	17	NA	L-5.5-4
803	L803 (m/z=763.605779; rt=5.55204)	9987.1	9037.25	8599.15	14323.5	14278.1	11791.2	12200.2	9093.62	10882.7	8378.34	9413.12	11531.1	8798.03	9864.42	11890.7	14370.1	15641.5	11299.4	8880.9	7976.7		763.606	5.55204	10434.9	20	NA	L-5.6-1
804	L804 (m/z=832.555743; rt=5.55402)	9316.67	8305.06	9284.73	14048.7	21686.4	7250.1	9865.4	11182.2	11737.7	8939.69	10311.1	NA	6663.96	8729.87	8103	7904.06	8343.85	10552	6572.39	9653.78		832.556	5.55402	9284.73	19	NA	L-5.6-2
805	L805 (m/z=832.527223; rt=5.55428)	10195.7	11774.9	13465.9	22537	32780.3	10691.8	15236.5	17171.3	13693.3	13696.4	19626.8	NA	11870.7	14273.8	11915.9	9953.4	10461.3	12034.1	8739.16	15262.8		832.527	5.55428	13465.9	19	1	L-5.6-3
806	L806 (m/z=832.526938; rt=5.55439)	10195.7	11774.9	13465.9	22537	32780.3	10691.8	15236.5	17171.3	13693.3	13696.4	19626.8	NA	11870.7	14273.8	11915.9	9953.4	10461.3	12034.1	8739.16	15262.8		832.527	5.55439	13465.9	19	1	L-5.6-3
807	L807 (m/z=816.57842; rt=5.56445)	10729.1	9347.91	14605.9	15542.3	19579.6	11912.5	12084.7	13354.3	12777.6	17245.6	16930.6	8917.84	10933.9	13788.4	9331.33	15585.2	10863.1	16558	9875.39	22073.8		816.578	5.56445	13066	20	1	L-5.6-4
808	L808 (m/z=816.578311; rt=5.56572)	10729.1	9347.91	14605.9	15542.3	19579.6	11912.5	12084.7	13354.3	12777.6	17245.6	16930.6	8917.84	10933.9	13788.4	9331.33	15585.2	10863.1	16558	9875.39	22073.8		816.578	5.56572	13066	20	1	L-5.6-4
809	L809 (m/z=817.581916; rt=5.56789)	10054.2	NA	10812	8139.32	12191.5	9622.42	10044	8145.79	9945.89	9643.67	9979.52	NA	9841.61	8586.56	NA	6384.32	11882.8	10331.1	6745.28	9555.82		817.582	5.56789	9841.61	17	NA	L-5.6-5
810	L811 (m/z=844.537851; rt=5.57775)	23988.1	20647.8	12577	27643.9	37381.9	14376.1	16674.2	18245.6	19121.8	17163.9	33128.2	10545.4	30351.6	36140.6	24262.6	37691	36463.6	84697.4	75090.3	199065		844.538	5.57775	25953.3	20	0.920001	L-5.6-6
811	L810 (m/z=844.510247; rt=5.57713)	17078.5	14056.6	8838.9	20117.9	25972.6	8921.61	12179.6	13682.1	14368.2	12980.9	23407.4	7316.52	21711	25605.7	17207.7	27666.3	29484.7	59500.7	52010.9	138790		844.51	5.57713	18662.8	20	0.920001	L-5.6-6
812	L812 (m/z=844.523004; rt=5.63053)	12338.9	8413.33	NA	16077.7	16139.8	11215.8	9465.04	6322.27	13337.9	8878.28	19113.1	NA	11646.1	17366.9	11416.2	14993.4	12892.2	39684.6	40455.8	96562.9		844.523	5.63053	13115	18	0.920001	L-5.6-6
813	L813 (m/z=783.566403; rt=5.63107)	9696.64	7266.16	NA	8371.53	7371.09	8530.98	9265.01	8919.47	9095.58	11440.2	13292.9	7409.86	14013.6	14221.3	8518.23	19991.3	13557.1	29941.2	34791	69502.3		783.566	5.63107	9696.64	19	NA	L-5.6-7
814	L814 (m/z=826.539343; rt=5.6412)	30595.4	10631.1	55339.7	31120.4	50951.3	68572.4	21648.2	20497	43973.3	12659.7	27184	17034	16392	19705.2	21962.4	16449.8	12123.6	17995.4	NA	10980.2		826.539	5.6412	20497	19	NA	L-5.6-8
815	L840 (m/z=948.630195; rt=5.70365)	123597	127467	50096.2	85308.4	98301.3	56714.7	75819.6	55790.8	89518.5	84893.9	106178	55829.4	130119	127822	135933	218515	165927	591454	627628	879393		948.63	5.70365	114888	20	0.963402	L-5.7-1
816	L836 (m/z=949.63381; rt=5.70335)	70877.6	68795.8	27809.9	43305.1	48915.6	32005.1	36909	31126.3	42690.5	46527.8	56069.4	33410.1	73073.4	71617.4	71555.5	107262	95135.8	316554	332373	454981		949.634	5.70335	62432.6	20	0.963402	L-5.7-1
817	L832 (m/z=949.669696; rt=5.70309)	50588	48161.8	23671.6	30733.7	35733.9	28008.2	26465	25390.6	28829.7	32496.2	39450.6	26645.7	51264.8	51264.7	49788.2	74597.3	68002.2	228566	240125	335956		949.67	5.70309	43806.2	20	0.963402	L-5.7-1
818	L854 (m/z=946.620335; rt=5.71383)	47272	55165.8	26194.1	42473.2	55611.9	29884.1	34656.1	29387.2	33566.9	40516	55779.6	28383.3	60703.4	59822	50834.1	94761.8	76295.6	195480	233378	335144		946.62	5.71383	53000	20	0.963402	L-5.7-1
819	L831 (m/z=948.685324; rt=5.70067)	39281.1	40373.5	24396.7	26250.3	31746.7	16649.1	24525.8	20733.7	26989.1	27320.6	35486.4	21451.2	41588.5	42012	45226.2	72529.6	53784.1	203553	216673	318656		948.685	5.70067	37383.7	20	0.963402	L-5.7-1
820	L855 (m/z=946.587557; rt=5.71392)	40862.9	47516.9	22983.2	37027.5	47511.1	26703	30303	29387.2	28982.2	35993.9	47557.5	25006.1	52469.2	51928.5	44559.7	81530.1	66542.4	163585	194198	275057		946.588	5.71392	46035.4	20	0.963402	L-5.7-1
821	L818 (m/z=856.528616; rt=5.66113)	61425.4	87118.2	24611.2	43818.6	72674.9	22061.1	39793.3	42431	46008.9	63705.6	39723.3	31894.1	109997	104199	81688.5	264596	130270	177632	284867	358520		856.529	5.66113	68190.2	20	0.963402	L-5.7-1
822	L841 (m/z=948.569298; rt=5.70383)	35132.1	35375.3	16851.2	21796.3	24969.2	20794.3	24091.2	19186.7	25699.4	29015.4	27598	19188.7	36888	33541.2	36300.4	58402.6	45513.1	151373	162478	218556		948.569	5.70383	31278.3	20	0.963402	L-5.7-1
823	L853 (m/z=947.619145; rt=5.71381)	27761.5	26783.1	17871	24628.5	30253.4	16329.5	22763.5	18440.2	26164.3	26044.7	33216.5	14260.2	35326.8	34803.3	30773.8	52355.1	43811.3	102539	123250	189544		947.619	5.71381	29007.4	20	0.963402	L-5.7-1
824	L817 (m/z=856.495816; rt=5.66095)	37840.2	54894.9	14861.8	26280.4	43866.1	14572.2	25242.5	27492.2	27804	38877.2	23967.5	20521.9	68785	63622.5	51263.1	163016	80409.9	105757	169924	205517		856.496	5.66095	41371.7	20	0.963402	L-5.7-1
825	L834 (m/z=950.63684; rt=5.70318)	25793.8	25452.5	11878.9	18536.6	22005.4	11242.1	16265.3	10790.6	18632.8	19790.8	22351.6	12355.9	25217.2	28960	22892.2	36801.2	29554.6	95522.3	104378	137819		950.637	5.70318	22621.9	20	0.963402	L-5.7-1
826	L835 (m/z=950.618069; rt=5.70319)	25793.8	22771.1	11878.9	18536.6	22005.4	11242.1	16265.3	10790.6	18632.8	19790.8	22351.6	12314.4	25217.2	28960	22892.2	36801.2	29554.6	95522.3	104378	137236		950.618	5.70319	22561.4	20	0.963402	L-5.7-1
827	L816 (m/z=857.534247; rt=5.66078)	32323.6	44521.4	15376.1	20899.5	41763.9	11780	21346	25594.7	22335.9	32838.2	22053.9	16566.4	53448.3	52685.7	46322.7	147340	64859.7	91203.6	148454	172317		857.534	5.66078	37301.1	20	0.963402	L-5.7-1
828	L815 (m/z=857.508789; rt=5.66057)	25726.4	37617	12844.9	16579.9	34191.4	9678.06	17633.1	21229.6	18673.9	27173.9	17537.7	13657.4	43702.8	42719.6	38698.9	122181	53892.5	73854.4	120596	137002		857.509	5.66057	30682.6	20	0.963402	L-5.7-1
829	L819 (m/z=784.560889; rt=5.67003)	20919.6	22280.5	NA	18890.4	22422.8	10514.8	16379.3	10628.2	16347.1	20769.8	22218.2	NA	28754.7	33715.6	22767.6	45728.1	34314.1	95705.2	148027	291997		784.561	5.67003	22351.6	18	0.963402	L-5.7-1
830	L838 (m/z=474.316668; rt=5.70357)	19934.9	18363	NA	10183.6	14271.7	7933.63	11696.1	NA	12532.5	12921.6	14696.1	8729.26	19188.9	20496.6	20759.6	26496.8	24260	73512.9	77554.9	106546		474.317	5.70357	18775.9	18	0.963402	L-5.7-1
831	L856 (m/z=947.570531; rt=5.7143)	13048	13924.6	NA	10291.9	13974	7244.06	9831.6	8325.15	10322.7	9919.46	15529.2	NA	17213.8	18076.6	15115.6	22118.7	22064	39725.9	47064.4	72190.2		947.571	5.7143	14544.8	18	0.963402	L-5.7-1
832	L820 (m/z=790.565291; rt=5.67597)	6138.58	9501.45	13572.9	15765	25561.8	6512.45	10879	12275.1	5460	12632.9	14628.5	NA	9393.64	13586.7	8685.6	8058.92	8713.91	6545.39	8021.88	19107.7		790.565	5.67597	9501.45	19	NA	L-5.7-2
833	L821 (m/z=398.277662; rt=5.69143)	10381.2	7277.33	10337	12213.3	19280.2	12899.1	10617.1	10820.4	10778.4	10424.6	12037.2	NA	8732.9	9934.18	9262.46	10944.1	9471	11698.1	13131.7	20024		398.278	5.69143	10778.4	19	NA	L-5.7-3
834	L867 (m/z=772.551749; rt=5.71646)	243098	236672	225153	406381	626310	203311	357000	358801	231109	329480	487384	100755	361289	396625	186089	405152	296894	453703	477158	750135		772.552	5.71646	357900	20	0.947274	L-5.7-4
835	L864 (m/z=773.555596; rt=5.71621)	104471	108898	105195	182845	286144	91457.4	162021	163341	95818.2	150037	214664	44862.9	157725	162879	92455.4	172946	124976	209440	214084	342844		773.556	5.71621	159873	20	0.947274	L-5.7-4
836	L845 (m/z=798.568785; rt=5.71052)	94583.8	107762	72935.4	172096	274145	78418.9	139359	134051	90426	145280	183587	42196.1	162081	158759	81986.2	184316	131596	268660	311341	507159		798.569	5.71052	142320	20	0.947274	L-5.7-4
837	L844 (m/z=798.548924; rt=5.71036)	82329.2	93908.6	63162.9	148812	237077	68537.3	121123	116454	78537.3	126971	157903	37504.9	141244	138803	71110.7	159646	114767	227400	262805	426002		798.549	5.71036	124047	20	0.947274	L-5.7-4
838	L825 (m/z=796.555315; rt=5.69251)	49553.2	44488.6	52627.3	92294.6	159005	62548.6	70611.8	68634.7	51022.7	69918.6	87595.8	20788.2	66184.9	76711.2	39297.1	83313.2	56867.5	87672.9	104748	172076		796.555	5.69251	69276.7	20	0.947274	L-5.7-4
839	L847 (m/z=799.57596; rt=5.71132)	46565.2	56719.8	42071.6	76830	126554	34593	67085	60272.9	43225.1	67589.8	88709.2	20149.6	80643	75981.5	40284.7	90244.2	62026	131310	143090	243953		799.576	5.71132	67337.4	20	0.947274	L-5.7-4
840	L846 (m/z=799.553841; rt=5.71124)	42465.9	52378.6	38118.8	69858.1	113999	31393.2	60126.3	55304.2	39625.2	60713.8	80312.1	18285.6	73116.6	68900.3	37949.3	81830.2	56519.6	116139	126966	212537		799.554	5.71124	60420.1	20	0.947274	L-5.7-4
841	L823 (m/z=796.530808; rt=5.69237)	40673	35614	42383.1	74951.2	126414	50705.7	57064.3	55032.5	40106.7	56159.7	70407.8	17107.8	53275.7	60929.3	32014	68125.9	45877.7	67778.3	80912.9	129506		796.531	5.69237	55596.1	20	0.947274	L-5.7-4
842	L865 (m/z=773.514015; rt=5.71634)	28758.4	34984.6	27867.9	51456.8	76657.7	25707.2	43192	44274.4	25544.1	40711.9	54222.9	15909.2	45480.6	45326.2	28909.1	46178.7	31430.6	52878.7	55704.2	82996.6		773.514	5.71634	43733.2	20	0.947274	L-5.7-4
843	L866 (m/z=386.275389; rt=5.71643)	28794.1	30164.1	27604	49204	72756.5	30083.5	41733.7	43047.1	27249.3	39397.4	58259.7	14111.4	44225.3	48817	26653.4	47575.1	40375.4	54400.6	56472.8	89353.9		386.275	5.71643	42390.4	20	0.947274	L-5.7-4
844	L861 (m/z=774.558863; rt=5.71565)	29668.3	27407.1	28943.7	47586.7	76572.2	24758.9	39235.5	40311	28335.3	38626.3	54454	16193.4	42150.1	40272.3	25404.9	47362	32978.2	55351.1	56539	86707.4		774.559	5.71565	39753.9	20	0.947274	L-5.7-4
845	L862 (m/z=774.558077; rt=5.71566)	29668.3	27407.1	28943.7	47586.7	76572.2	24758.9	39235.5	40311	28335.3	38626.3	54454	16193.4	42150.1	40272.3	25404.9	47362	32978.2	55351.1	56539	86707.4		774.558	5.71566	39753.9	20	0.947274	L-5.7-4
846	L868 (m/z=386.281583; rt=5.71648)	27915.7	30164.1	25899.7	46923.3	70908	28719.1	39815.7	40866	26116.9	36723.5	56309.2	13460.1	43223.2	46838.6	26213.4	46643.3	38502	53737.4	56199.9	89353.9		386.282	5.71648	40340.9	20	0.947274	L-5.7-4
847	L824 (m/z=797.558037; rt=5.69244)	23915.2	23382.8	26759.4	44353.2	70811.9	28016.1	35876.3	32759.7	25192.2	33132.1	41864.8	10424.7	40850.2	41813.1	16554.5	37402.8	26678.8	44012.3	43564.7	76157.9		797.558	5.69244	34504.2	20	0.947274	L-5.7-4
848	L822 (m/z=797.531906; rt=5.69226)	18038.2	17736.7	19894.4	32276.9	51988.6	20891.1	27483.9	23708.6	18175.7	25147.9	31843.8	7688.38	30112.2	31234.3	12285.7	27377.9	19528	32299.8	31004.6	54190.4		797.532	5.69226	26262.9	20	0.947274	L-5.7-4
849	L879 (m/z=773.60994; rt=5.72455)	13358.9	11769.4	14399.1	19215.1	29951.3	10111.1	16517.4	16755	10031.7	15039	25252.3	792.983	15702.9	16458.2	9267.61	18402.4	14580.9	33235.3	25436	52057.5		773.61	5.72455	16080.6	20	0.947274	L-5.7-4
850	L863 (m/z=386.778878; rt=5.71578)	15128.9	15194.8	15622.5	26451.3	34617.7	13382.2	22897.7	21676.5	14336.4	21797.7	31851.4	NA	24678.4	24692.1	13285.5	25064.4	18984.9	31415.8	29667.5	42101.9		386.779	5.71578	22897.7	19	0.947274	L-5.7-4
851	L842 (m/z=800.57578; rt=5.70818)	15101.8	14466.2	15674.1	21653.3	30398.9	14473.8	18564.8	14554.1	14069.3	18351.4	21204.9	NA	22427.2	20036.1	10753.2	25563.7	14471.7	32253	35929.4	65774.2		800.576	5.70818	18564.8	19	0.947274	L-5.7-4
852	L859 (m/z=257.521284; rt=5.71476)	11484.5	11749.6	11643.4	20054	28776.4	10500.6	17779.3	16519.1	11584.3	15746.6	22251.9	NA	18368.9	18262.1	8666.01	19348.8	14147.5	23546.3	22644	36339.8		257.521	5.71476	17779.3	19	0.947274	L-5.7-4
853	L849 (m/z=399.282495; rt=5.71177)	12342.2	13056.8	14215.5	20773.5	33320.7	13488.1	17665.3	16738.4	12303.8	17411	21720.8	NA	19724.1	19616.3	10949.7	22885.7	16392.4	32760.9	37657.1	59793.6		399.282	5.71177	17665.3	19	0.947274	L-5.7-4
854	L848 (m/z=399.28909; rt=5.71169)	13698.8	14480.2	14215.5	20773.5	33320.7	10564.4	16408.6	16738.4	11299.1	17411	21720.8	NA	19724.1	19616.3	12195.5	22718.8	16392.4	32760.9	37657.1	59793.6		399.289	5.71169	17411	19	0.947274	L-5.7-4
855	L860 (m/z=386.771384; rt=5.7148)	8444.86	9802.85	9755.14	14978.6	23615.7	8113.74	12969.7	12887.2	9081.87	13002.2	18239.9	NA	14846.2	14006.2	7128.73	14625.8	10930	17986.6	16234.6	25802.8		386.771	5.7148	13002.2	19	0.947274	L-5.7-4
856	L826 (m/z=416.369798; rt=5.69493)	6390.61	8608.03	19407	18161.2	17055.6	14111.5	16291.4	16395	13990.1	16350.2	18084	11035.2	7393.19	12809.4	7510.72	10061.2	13489.2	5946.89	6185.1	7275.79		416.37	5.69493	13149.3	20	0.987017	L-5.7-5
857	L829 (m/z=416.376182; rt=5.69754)	6390.61	9175.06	20502	19603.7	19817.3	15420.3	17798.7	16707.2	14417.4	17404.4	19248.8	11936.5	7610.83	14260.5	7713.73	10652.1	14637.1	6422.51	6618.4	8301.22		416.376	5.69754	14339	20	0.987017	L-5.7-5
858	L827 (m/z=790.526894; rt=5.69689)	5364.74	7068.53	8370.24	11716	17391.7	5750.12	7917.37	8434.45	3470.86	8710.67	10980.9	NA	7038.81	10170.8	8685.6	8461.87	8746.12	21107.8	12681.7	16174.5		790.527	5.69689	8685.6	19	NA	L-5.7-6
859	L874 (m/z=770.538266; rt=5.72204)	83618.1	105880	98211.6	240564	433446	89078.5	178175	215483	85659.7	175361	278104	39153.8	179148	203550	59976.5	182307	151848	138082	192922	361441		770.538	5.72204	176768	20	0.949089	L-5.7-7
860	L875 (m/z=770.511522; rt=5.72213)	57157.6	74322.2	68183.5	166906	299374	62733.4	123921	150321	59396.9	121683	190259	27374.1	124013	139620	41849.8	126511	105063	91370.7	128886	233216		770.512	5.72213	122802	20	0.949089	L-5.7-7
861	L877 (m/z=771.542687; rt=5.72224)	41025.1	53535.3	48441.8	119017	210148	48004.1	90309	92118.7	46829.2	82549.4	131041	22283.6	87744.2	101149	30598.9	86026.2	70775.4	64561.6	90498.2	166685		771.543	5.72224	84287.8	20	0.949089	L-5.7-7
862	L878 (m/z=771.519222; rt=5.7223)	31966.4	42715.2	37746.4	93175.7	162763	39296.4	71317.5	72865.2	36947.3	65276.2	102209	18180.1	69286.5	80293.3	24048.3	67405.6	55475.1	50268.5	69355	125962		771.519	5.7223	66340.9	20	0.949089	L-5.7-7
863	L837 (m/z=814.564099; rt=5.70351)	8392.19	20095.1	9740.41	34372.6	47581.8	9764.92	25187.4	37426.6	10496.4	24708.4	37890	7592.33	28565.2	27447.8	6952.89	23665.5	25942.1	17894.8	27218.8	43653.9		814.564	5.70351	24947.9	20	0.949089	L-5.7-7
864	L872 (m/z=814.548387; rt=5.72185)	8392.19	20095.1	9091.45	34372.6	47581.8	9764.92	25187.4	37426.6	10496.4	24708.4	37890	7592.33	28565.2	27447.8	7754.66	23665.5	25942.1	20467.8	33773.6	50789.3		814.548	5.72185	24947.9	20	0.949089	L-5.7-7
865	L873 (m/z=385.272385; rt=5.722)	13438.2	17420.6	16097.1	31773.4	58871.5	15352.8	27678.7	33551.8	14792.7	26878.3	38724.3	NA	28230.9	27472.3	9731.13	28205.4	24420.9	20713.9	26590.7	45577.8		385.272	5.722	26878.3	19	0.949089	L-5.7-7
866	L876 (m/z=385.266793; rt=5.7222)	13438.2	17420.6	16097.1	31773.4	58871.5	15352.8	27678.7	33551.8	14792.7	26878.3	38724.3	NA	28230.9	30006.3	9731.13	28205.4	24420.9	20713.9	26590.7	45577.8		385.267	5.7222	26878.3	19	0.949089	L-5.7-7
867	L869 (m/z=815.54897; rt=5.71649)	8913.18	9456.01	10088.8	19919.1	25548.5	8640.88	16134.6	18302.4	7455.74	11559.6	16955	NA	15823.5	10210.5	NA	11675.6	9579	13785.1	16720.2	25703.2		815.549	5.71649	12730.4	18	0.949089	L-5.7-7
868	L828 (m/z=815.576556; rt=5.69693)	8913.18	8145.73	6507.11	19919.1	25548.5	7244.9	16134.6	18302.4	9878.35	11559.6	16955	NA	15823.5	11346.2	NA	11675.6	10511.2	8017.75	10695.2	19112		815.577	5.69693	11452.9	18	0.949089	L-5.7-7
869	L880 (m/z=772.615273; rt=5.73264)	30106.3	16603.8	33589.5	27453.7	37911.6	15338.9	22152.2	21619.3	17249.4	20015.7	32110.6	7216.36	21772.6	24611	16123	26026.4	19719.7	74611.6	42609.5	112541		772.615	5.73264	23381.6	20	0.871731	L-5.7-8
870	L830 (m/z=816.644151; rt=5.70063)	23437.6	10172.1	30704.4	13725.4	23122	14233.8	8365.52	6697.99	13125.9	10680.1	14584.3	390.696	4793.96	13046	10804.4	11708.1	11253.9	67001.2	34980.7	93892.8		816.644	5.70063	13085.9	20	0.871731	L-5.7-8
871	L839 (m/z=953.585726; rt=5.70359)	25004.8	22721	10873.4	14598.5	15969	12899.6	17083.6	13427	19327.4	17610.9	22866.8	14883.8	26202.5	26080.8	27899.1	28469.8	27054.8	34657.4	35201.2	28670		953.586	5.70359	22793.9	20	0.950482	L-5.7-9
872	L833 (m/z=953.635954; rt=5.70317)	9977.44	9399.09	323.792	404.608	5469.27	395.308	6343.76	6146.02	7475.84	6858.34	7866.08	509.412	8681.02	9998.25	11716	13877.5	11588.4	13375.9	15841.3	14680.6		953.636	5.70317	8273.55	20	0.950482	L-5.7-9
873	L843 (m/z=800.550725; rt=5.7092)	14032	13926	10920.9	15469.6	21660.2	9125.43	13451	10226	14069.3	11716.6	15380.9	NA	15258.8	14176.4	9991.12	17545.3	12405	21280	22261	39769.7		800.551	5.7092	14069.3	19	NA	L-5.7-10
874	L850 (m/z=388.34341; rt=5.71303)	53218.1	66849.1	35271.3	62850.8	53335.8	49846.3	61868.8	38876.1	43337.8	53896.4	81579.4	35199.4	62438.1	60944	63755.9	63028.7	75180.9	54784.5	49287.9	39627.9		388.343	5.71303	54340.4	20	0.893579	L-5.7-11
875	L852 (m/z=388.335179; rt=5.7135)	28431.3	36097.9	17935.6	32262.2	26903.5	27109.6	32871.8	19075.5	22890.3	27415.2	42124.5	17780.9	33647.9	32152.6	34269.1	34036.4	40288.8	24738.7	21292.6	20416.9		388.335	5.7135	27923.2	20	0.893579	L-5.7-11
876	L851 (m/z=389.34674; rt=5.71319)	12053.1	19917.5	9119.82	15620	12072.5	12337.6	21388.6	10183.9	11610.3	13686.5	21367.8	9516.09	16339	16076.1	17281.9	13134.7	18499.5	12240	12558.8	11464.2		389.347	5.71319	12846.7	20	0.893579	L-5.7-11
877	L857 (m/z=371.317694; rt=5.71444)	13525.3	13695.7	12220.2	19711.9	20452.4	13035.1	24375.7	15557.4	15158.6	15787.1	23921.2	11915.1	18917.2	25742.7	26978.1	17521.1	22123.7	14829.3	15703.2	NA		371.318	5.71444	15787.1	19	0.987198	L-5.7-12
878	L858 (m/z=371.312064; rt=5.71453)	12396.6	12451.6	10757.8	17653.3	17771.4	11493.4	21039.4	13699.3	13962.6	13956.5	20963.7	10616.5	15898.2	22476.3	23376.8	15397.9	18490.3	11631.3	12819.4	NA		371.312	5.71453	13962.6	19	0.987198	L-5.7-12
879	L870 (m/z=393.299471; rt=5.71804)	27598.2	24638.6	15788.4	26086.7	12614.8	19377.7	22489.4	18112.4	20387.5	24481.4	15762.1	20017.2	17480.4	17293.6	27793.9	20508.4	21154.6	13637.2	13751.6	10539.7		393.299	5.71804	19697.4	20	0.990229	L-5.7-13
880	L871 (m/z=393.29258; rt=5.71864)	21857	20754.1	12176.2	20980.8	10294.9	15667	18470.5	14425.6	16408.7	19043	12348	15181.7	13155.4	14361.3	22748.7	16933.1	17126.9	11633.8	12180.8	9822.24		393.293	5.71864	15424.3	20	0.990229	L-5.7-13
881	L881 (m/z=789.5178; rt=5.73359)	5773.5	8412.01	5707.96	10995.6	15087.4	8656.97	8159.26	14284.7	9569.79	6885.72	7198.61	NA	6318.76	7868.56	NA	11061	4449.7	13907.6	12880.2	18305.3		789.518	5.73359	8534.49	18	NA	L-5.7-14
882	L882 (m/z=789.531233; rt=5.74776)	5773.5	8412.01	6931.42	15924.1	22093.9	11277.1	11301.2	21799	9569.79	10016.2	11425.5	NA	9375.44	11081	NA	11061	6738.73	13907.6	12880.2	18305.3		789.531	5.74776	11179.1	18	NA	L-5.7-15
883	L884 (m/z=788.550771; rt=5.75677)	7065.44	17069.4	12428	30831.1	52182.9	16421.4	21555.2	40335.6	9891.02	21977.5	31113.7	2902.8	21058.8	20244.4	6666.23	20704.1	11359.4	8084.81	12870	28278.1		788.551	5.75677	18656.9	20	0.994911	L-5.8-1
884	L883 (m/z=788.524109; rt=5.75341)	5849.87	13783.2	11388.3	25910.5	43089.6	13704.8	18585.3	33643.4	7968.33	18950.1	26077.1	2111.59	18205.4	17104.5	5146.29	16810	9451.96	10314.7	12396.7	23551.5		788.524	5.75341	15296.6	20	0.994911	L-5.8-1
885	L885 (m/z=789.553753; rt=5.75745)	5874.96	8412.01	6965.9	16028.7	22346.9	11380.7	11450.1	23386.3	9569.79	10450.8	13100.2	NA	9375.44	11270	NA	6659.65	6910.68	11280.7	10169.3	12725.8		789.554	5.75745	10860.4	18	NA	L-5.8-2
886	L886 (m/z=808.560304; rt=5.83375)	22922.9	27491.6	30643.1	43342.1	69016.5	36333.5	25677.4	27353.2	27266.3	21468.8	39909	12460.5	34516.8	40101.4	24031.7	56303	52329	114288	209436	450250		808.56	5.83375	35425.2	20	0.971211	L-5.8-3
887	L887 (m/z=809.562651; rt=5.83397)	13583.8	15492.5	18238.8	18797	35558.4	20330.9	13207.8	14226.6	13827.6	14083.6	20289.7	NA	20404.9	23030.3	14964.1	27266.1	30590	63339.3	95259	242795		809.563	5.83397	20289.7	19	0.971211	L-5.8-3
888	L888 (m/z=771.542349; rt=5.83632)	8863.42	9970.06	11174.5	17287.8	26166.6	10632.9	9047	14791.5	6358.56	13793.1	16740	9876.31	8538.08	14649.2	8796.31	16645.7	13941.4	19021	18759.3	30558.5		771.542	5.83632	13867.2	20	0.991102	L-5.8-4
889	L890 (m/z=771.519683; rt=5.83653)	6975.94	8265.88	11229.4	13108.7	20949.6	9429.33	7721.24	11717.6	5585.2	10743.5	12882.9	7860.17	6322.5	12857.6	6549.79	13284.5	11469.9	15488.4	14705.4	23947.6		771.52	5.83653	11349.6	20	0.991102	L-5.8-4
890	L889 (m/z=770.537517; rt=5.83652)	22121	23937.6	19701.4	37789.3	61349.9	18665.3	24046.8	25537.4	20983.2	28694.3	36104.6	7596.61	25095.9	28913.8	12723.1	39764.5	21766.9	33290.5	37902.8	65817.4		770.538	5.83652	25316.6	20	0.993232	L-5.8-5
891	L891 (m/z=770.512297; rt=5.83664)	15236.2	17523.1	14178	27129.3	43746.5	13205.5	17676.9	18059.6	15324.1	19938.7	24932.6	4670.89	16971.5	20926.4	9742.84	27567.9	16383.8	22233.5	26109.1	43841.8		770.512	5.83664	17868.2	20	0.993232	L-5.8-5
892	L893 (m/z=797.557545; rt=5.87058)	22412.6	11301.4	15414.4	22189.5	25928	16773.8	14666.8	13044.6	16273.7	16349.5	22759.7	9690.65	17557.2	17575.1	13583.2	25680.9	10040.5	23066.1	19372.1	29619.6		797.558	5.87058	17165.5	20	0.986259	L-5.9-1
893	L892 (m/z=797.532109; rt=5.86987)	17157.6	9082.92	12520.5	16581.9	20302.5	13039.1	10690.9	10251.9	12021.8	13791.5	17138.9	7044.43	13323.4	12709	10421.1	19515.5	7664.11	17606.4	13879.9	20879.1		797.532	5.86987	13181.3	20	0.986259	L-5.9-1
894	L895 (m/z=796.554231; rt=5.8725)	25397.4	28233.5	27651.5	47156.5	52845.2	33574.9	30973.6	28193.8	29299.8	27043.4	44561.1	16830	32421.1	41164.5	33047.8	46002.4	25800.7	47587.8	38769.9	61883.4		796.554	5.8725	32734.5	20	0.992807	L-5.9-2
895	L894 (m/z=796.530466; rt=5.87101)	21549.5	23175.4	23410.1	37466.8	43257.2	27923.9	24973.6	22617.8	24137.6	22449.4	36637.9	14329.9	28806.2	32960.8	27351	37505.4	21633.9	39572.2	31078.1	48172.2		796.53	5.87101	27637.4	20	0.992807	L-5.9-2
896	L896 (m/z=808.527046; rt=5.87788)	23692.2	16649.5	30643.1	43342.1	69016.5	36333.5	25677.4	27353.2	27266.3	19290.1	28101.7	12384.8	18446.3	22853.7	14065.5	35092.9	34269.4	72729.7	130336	290012		808.527	5.87788	27727.4	20	NA	L-5.9-3
897	L905 (m/z=926.588264; rt=5.93361)	517772	776465	180111	533823	730928	208476	402925	342737	366299	545335	800621	234091	972050	1.05887e+06	649331	1.66204e+06	1.41181e+06	2.71531e+06	4290700	6384297		926.588	5.93361	690129	20	0.989149	L-5.9-4
898	L901 (m/z=927.592149; rt=5.93351)	292912	419785	105313	293220	409377	114248	224278	199996	195263	297327	440037	130337	529484	582661	357998	916070	773382	1.49461e+06	2.3556e+06	3.4659e+06		927.592	5.93351	383688	20	0.989149	L-5.9-4
899	L904 (m/z=928.596437; rt=5.93358)	90016.7	135126	32592.1	100168	124246	38219.9	78037.7	65288.6	63127.7	97427.2	152275	39798.7	177800	196977	117503	314005	260684	496470	773210	1.13434e+06		928.596	5.93358	120875	20	0.989149	L-5.9-4
900	L903 (m/z=927.530673; rt=5.93355)	68647.1	101535	24147.1	69756	96189.7	28198.5	54654.8	46254.5	46850.9	70252.4	106971	31562.3	125201	138836	85124.2	210578	180514	336388	524280	760360		927.531	5.93355	90656.9	20	0.989149	L-5.9-4
901	L906 (m/z=463.295664; rt=5.93361)	66974.9	99593.6	21064	68568.3	94044.9	25524.6	50565.7	42642.3	45471.3	69501.3	103464	28123	126199	139946	84997.7	221175	185752	344141	541240	799870		463.296	5.93361	89521.3	20	0.989149	L-5.9-4
902	L908 (m/z=928.554717; rt=5.93364)	52536.9	79387.1	19750.3	57574.8	72608.7	23289	46250.8	37634.7	38720.6	57461.2	89169.7	23906.8	104998	114869	69668.5	177553	150046	275209	409741	595291		928.555	5.93364	71138.6	20	0.989149	L-5.9-4
903	L897 (m/z=700.45698; rt=5.90227)	43778.8	35276.2	21619.9	18983.5	26948	20091.5	17502.8	15870.1	33599.8	22013	33771.8	20230.5	37769.7	42603.5	51911.3	73198.6	56336.2	189709	162717	280399		700.457	5.90227	34524	20	0.989149	L-5.9-4
904	L898 (m/z=700.442435; rt=5.90241)	39567.6	31651.6	19220.5	17278.1	24518.6	18393.2	15208.8	14013.7	29254	19226.4	29518.1	18267	32702.2	38042.6	46178.6	65450.5	49460.6	166921	141187	239755		700.442	5.90241	30584.8	20	0.989149	L-5.9-4
905	L900 (m/z=463.800668; rt=5.93348)	34488.7	51946.3	12502.2	36503.6	51978.5	13367.7	27510	24856	22941.2	35634.6	55907.2	15946.2	67023.8	73987.7	44247.1	118580	101039	183451	284694	410764		463.801	5.93348	48096.7	20	0.989149	L-5.9-4
906	L902 (m/z=463.79268; rt=5.93354)	34488.7	51946.3	12502.2	36503.6	51978.5	13367.7	27510	24856	22941.2	35634.6	55907.2	15946.2	67023.8	73987.7	44247.1	118580	101039	183451	284694	410764		463.793	5.93354	48096.7	20	0.989149	L-5.9-4
907	L907 (m/z=463.280414; rt=5.93363)	21596.4	34499	6940.47	23996.5	31926.7	8937.58	17439.2	15029.2	16485.7	24386.4	35904.2	10241.5	43043.3	48584.4	28816.9	73431.3	64051.8	112077	174089	238251		463.28	5.93363	30371.8	20	0.989149	L-5.9-4
908	L909 (m/z=927.683925; rt=5.93366)	1160.26	6497.78	434.77	1196	1516.44	484.561	904.09	785.7	804.988	1222.62	1701.84	549.489	2026.9	7902.41	1413.25	13330.2	11240.3	17529.6	30871.2	44400.8		927.684	5.93366	1464.85	20	0.989149	L-5.9-4
909	L913 (m/z=750.512718; rt=5.93759)	15389.4	23952	11652.4	38156.5	65931.1	9590.84	23963.3	26300.2	13047	26392.5	42565	NA	37105.7	45139.8	17107.3	49320.7	42671.9	59684.3	91059.2	174751		750.513	5.93759	37105.7	19	0.989149	L-5.9-4
910	L914 (m/z=750.492831; rt=5.93789)	12567.2	20017.4	9306.89	31198.5	55142.4	7228.4	19767.6	21829.1	10730.4	22156.7	35128.3	NA	30680.2	37062	14092.5	40721.5	34687.3	47385.7	73955.1	135106		750.493	5.93789	30680.2	19	0.989149	L-5.9-4
911	L911 (m/z=931.536031; rt=5.93432)	66919.2	96918.2	30705.3	72252	86214.4	35103.2	65148.3	56492.5	52409.4	81307.3	102851	42289.4	106933	119460	86516.7	134296	130599	115110	123499	102444		931.536	5.93432	86365.6	20	0.9752	L-5.9-5
912	L910 (m/z=931.563788; rt=5.93428)	64484.8	93627	29661.3	70288.2	83493.5	33453	63210.3	53914.2	50747.6	77943.2	99994.5	39629.5	104001	116302	83496.8	131761	127771	115110	123499	102444		931.564	5.93428	83495.2	20	0.9752	L-5.9-5
913	L912 (m/z=932.547399; rt=5.93438)	40033.8	53250.9	19951.6	46054.5	48878.1	19548.1	36981.7	33450.4	31994.3	45424	54942.8	21227	62567.4	65337.3	45258.3	71745.7	73665.2	68650.7	65009.9	58879.4		932.547	5.93438	47466.3	20	0.9752	L-5.9-5
914	L899 (m/z=932.607263; rt=5.93299)	6219.99	10021.3	493.238	8016.47	9636.46	506.991	6780.19	7060.55	6830.8	8172.35	10201.7	576.105	12243.7	12693.3	7657.14	14521.4	15114.3	14398.6	15947	13637.7		932.607	5.93299	8904.41	20	0.9752	L-5.9-5
915	L915 (m/z=834.545491; rt=5.9447)	11721.8	11070.6	13376.5	27332.3	40598.4	12582.6	13842.8	14521.8	13622	13186.3	19838.2	NA	13938.6	16056.3	12863.8	16276.2	13831.5	10949.5	12631.3	14022.7		834.545	5.9447	13831.5	19	NA	L-5.9-6
916	L917 (m/z=463.295319; rt=5.95916)	46832.9	57047.9	16525.7	51622.6	78758.4	21851.2	39054.8	27484.4	28367.9	45924.3	88317.5	14495.1	73533.9	84901.2	47161.8	154256	133023	259805	419684	606392		463.295	5.95916	54335.2	20	0.998446	L-6-1
917	L916 (m/z=463.797187; rt=5.9589)	25002.7	30088.5	9280.61	25761.2	40240.1	10779.1	21859.9	16096.2	15814	23886.1	45845.2	8147.4	40769.7	44682.4	25526.9	83189.4	68891.9	139020	221852	318553		463.797	5.9589	27924.9	20	0.998446	L-6-1
918	L919 (m/z=931.543653; rt=5.96081)	53404.6	62651.6	25004.5	58241.2	74874.9	29688.8	57919.4	41774.9	37040.1	58243.9	79312	22828.5	72890.5	85417.2	56749.1	107837	105471	108385	108562	100931		931.544	5.96081	60447.8	20	0.976433	L-6-2
919	L918 (m/z=931.597043; rt=5.95953)	15325.4	17090.1	7419.6	16615.9	20916.1	7916.66	15799.4	12492.5	10960.7	16777.9	23269.5	6447.5	21005.8	23828.7	16856.4	32961.7	28973.2	34786	36736.8	36973.2		931.597	5.95953	16973.2	20	0.976433	L-6-2
920	L935 (m/z=684.462244; rt=6.12661)	199374	137200	89794.1	96002.7	119110	97304.8	72825	63478.9	129301	88251.2	131820	77449.6	142223	155034	180816	184038	186536	765066	626147	926871		684.462	6.12661	134510	20	0.969024	L-6.1-1
921	L930 (m/z=667.436245; rt=6.12464)	125369	90056.4	66287.7	70280.2	89938.4	72579.7	52503.9	47639	91304.4	58794.9	94356	53272.4	100769	97333.6	118296	116460	130431	475693	390466	572531		667.436	6.12464	92830.2	20	0.969024	L-6.1-1
922	L932 (m/z=684.439325; rt=6.12639)	115263	80060.9	51477.3	54702.8	68831.6	56128.6	43594.8	36841.5	77280.8	50076	77007.6	44799	83249.9	90503.8	105046	97754.9	108401	429941	348197	498185		684.439	6.12639	78670.9	20	0.969024	L-6.1-1
923	L927 (m/z=667.418257; rt=6.12452)	94412.2	68720.2	49608.8	53355.2	67054.4	55376.1	39515.4	36410.8	69545.5	44758.4	71082.2	40741.6	76292.6	73583	89182.3	87810.1	97828.9	357396	290880	423318		667.418	6.12452	70313.9	20	0.969024	L-6.1-1
924	L923 (m/z=950.647852; rt=6.10886)	73172.1	67551.6	31876.4	44935.2	46483.9	35480.8	36440.4	29374.4	49355.3	40797.1	53103	35807.6	63088.1	64113.1	84228.1	121676	86886.3	334454	319704	419585		950.648	6.10886	58095.5	20	0.969024	L-6.1-1
925	L933 (m/z=685.465203; rt=6.12643)	91389.3	59913.4	37172	39519.2	54568.6	49297.2	31855.6	27026.4	55378.6	37578.5	58008.9	34038.4	66602.5	64365.1	79772.2	78181.2	85992.8	341718	268294	411695		685.465	6.12643	58961.2	20	0.969024	L-6.1-1
926	L924 (m/z=951.627282; rt=6.10912)	40443.7	37338.9	20733.7	25464.7	32260.7	26378.2	23782.9	20840.3	30889.4	27023	33008.4	20624.2	41178.1	31663.1	43959.5	57863.6	45786.1	177676	166771	207949		951.627	6.10912	32634.6	20	0.969024	L-6.1-1
927	L925 (m/z=951.651156; rt=6.10956)	41483.9	38399.6	20940.8	26177.4	33393.8	26669.3	24014.7	21212.6	32111.7	27268.2	33427.9	21047.2	41777.2	31663.1	45055	59726.8	46751	188466	176466	223003		951.651	6.10956	33410.9	20	0.969024	L-6.1-1
928	L922 (m/z=950.602083; rt=6.10775)	41166.9	37572.6	18057.5	23724.2	24548.1	19920.8	19381.8	20749.9	27380.5	21820.8	27837	23911	34030.9	33849.4	44634.1	65566.1	46239.9	168689	159477	202578		950.602	6.10775	30843.2	20	0.969024	L-6.1-1
929	L928 (m/z=668.439865; rt=6.12454)	55276.8	38274.7	27722.3	31028	38851.9	32162.3	22951.3	20271.3	40841.9	23097.5	43232.4	23224.8	40285.3	41806.7	56006.9	55274.6	50939.8	204538	175485	247844		668.44	6.12454	40563.6	20	0.969024	L-6.1-1
930	L929 (m/z=668.423591; rt=6.12457)	44791.8	30350.2	22104.1	25075.6	31197.1	25778.7	18327.9	16011	32559.5	18723.9	34880.8	18104.1	32270.5	33537.7	44765	44345.7	40979.2	161788	138824	193064		668.424	6.12457	32415	20	0.969024	L-6.1-1
931	L940 (m/z=389.135681; rt=6.12859)	38947	26353.3	20731.1	22354.4	26871.2	22415.1	16682.8	12638.3	26791.7	18172.3	28114.1	17057.8	27281.6	29852.6	37877.7	34557.8	35254	136343	116164	167371		389.136	6.12859	27076.4	20	0.969024	L-6.1-1
932	L931 (m/z=685.440282; rt=6.12608)	42235	27428.8	16460.5	16765.2	24839.9	22225.3	14683.2	11586.1	25323.9	17161.5	25464.2	15456	32537	29267.7	36609.3	35916.7	39339.7	153559	119741	175957		685.44	6.12608	26446.5	20	0.969024	L-6.1-1
933	L941 (m/z=389.12999; rt=6.12866)	29534.8	19775.9	15644.5	17183.5	20121.6	17649.8	12711.2	9602.51	20461.4	13529.7	21366.5	12840.4	21247.8	22939.6	28572.2	26216.2	26591.5	101826	87222.6	123393		389.13	6.12866	20854.6	20	0.969024	L-6.1-1
934	L920 (m/z=948.62963; rt=6.08365)	21919.4	17523.1	15026.6	15922.6	16493.8	14379.9	10189.5	10339.6	17773.1	10863.6	11846.9	10346.5	17139.3	17184.5	18955.8	27644.4	19989.3	78181.3	59980.5	71569.1		948.63	6.08365	17161.9	20	0.969024	L-6.1-1
935	L934 (m/z=342.230408; rt=6.12656)	25392.1	18191.7	11396	12328.3	14393.9	12434	8856.62	NA	16371.4	12891.2	17565	10161.8	18063.8	20030.3	23537.9	22918.2	23518.1	99372.6	80968	113623		342.23	6.12656	18063.8	19	0.969024	L-6.1-1
936	L936 (m/z=342.234516; rt=6.12675)	24086.3	16743.8	10463.6	11763.1	13244.2	11820	8042.88	NA	15506.1	11881.4	16720	9065.28	16730.4	18678.3	21454.3	21945.3	21939.9	94542.1	77785.7	111568		342.235	6.12675	16730.4	19	0.969024	L-6.1-1
937	L937 (m/z=786.576653; rt=6.12744)	12180.6	14181.6	10562.1	11347.4	11734.2	10258.9	11653.6	NA	11361.1	13366.7	13769.5	NA	16732	13938.6	14695.3	24549.7	19315	76347.2	82844.4	158475		786.577	6.12744	13854.1	18	0.969024	L-6.1-1
938	L938 (m/z=786.577331; rt=6.12753)	12180.6	14181.6	10562.1	11347.4	11734.2	10258.9	11653.6	NA	11361.1	13366.7	13769.5	NA	16732	13938.6	14695.3	24549.7	19315	76347.2	82844.4	158475		786.577	6.12753	13854.1	18	0.969024	L-6.1-1
939	L921 (m/z=955.600851; rt=6.10552)	16343.4	15519.6	NA	9913.79	11164.3	9537.94	10273	NA	11460.2	13303.1	15751.1	10770	15431.3	15141.8	18725.3	26136.3	18786.8	26741.4	25546.4	24138.7		955.601	6.10552	15475.4	18	NA	L-6.1-2
940	L926 (m/z=689.41694; rt=6.12405)	22438.8	18317.5	NA	10779.7	10224.9	12145.2	10171	NA	15444.6	10884.6	14519.9	11013.3	17491.8	14490	20766	16517.6	21633	31507	29990.5	22588.9		689.417	6.12405	15981.1	18	NA	L-6.1-3
941	L939 (m/z=792.571794; rt=6.12845)	NA	NA	11586.8	14984.8	14986.3	13629.1	12907.1	15593.1	7789.5	13748.3	14023.5	NA	12289.8	13978.6	NA	9390.19	10577.6	11623.4	7368.53	9367.53		792.572	6.12845	12598.5	16	NA	L-6.1-4
942	L942 (m/z=834.547321; rt=6.13211)	6913.11	6901.34	7645.3	11448.7	15458.1	9889.02	8239.17	9360.76	8553.42	9928.52	7519.97	NA	8206.85	8018.44	8264.18	7343.86	8236.25	6218.76	5788.44	7371.19		834.547	6.13211	8206.85	19	NA	L-6.1-5
943	L950 (m/z=772.554167; rt=6.14163)	270284	193463	345669	415849	664470	362636	306416	306006	280786	270659	367811	98654.1	288930	303971	182599	307932	191233	288776	311063	541286		772.554	6.14163	304988	20	0.943117	L-6.1-6
944	L945 (m/z=772.529948; rt=6.14147)	205831	147504	265169	316829	502337	279191	235005	233398	215919	207731	279928	76366.4	220079	231352	140354	234035	145482	214933	232686	395684		772.53	6.14147	232019	20	0.943117	L-6.1-6
945	L947 (m/z=773.555626; rt=6.14153)	114374	84181.3	151447	192289	305529	162713	143381	130206	120375	117820	176489	48980.2	125140	131666	73809.8	129384	94643	134215	140383	255224		773.556	6.14153	130936	20	0.943117	L-6.1-6
946	L948 (m/z=773.556938; rt=6.14155)	114374	84181.3	151447	192289	305529	162713	143381	130206	120375	117820	176489	48980.2	125140	131666	73809.8	129384	94643	134215	140383	255224		773.557	6.14155	130936	20	0.943117	L-6.1-6
947	L949 (m/z=386.275206; rt=6.14158)	33869.6	24777.9	44252.2	53420.7	87978.9	46636.8	38276.7	39455.9	37034.5	32787.2	46414.3	16446	38022.1	38641.5	23980.9	39050.7	23711.1	37942.5	38128.9	68045.6		386.275	6.14158	38202.8	20	0.943117	L-6.1-6
948	L946 (m/z=386.281654; rt=6.14147)	31785	23086.5	41406.4	50964.5	84352	43079.6	36788.7	37647.2	34710.3	31696.7	44070.2	14788	35719.3	36302.3	22217.1	37763.7	22559.4	37067.4	37496.8	68045.6		386.282	6.14147	36928	20	0.943117	L-6.1-6
949	L944 (m/z=772.606223; rt=6.14022)	17590.3	11971.4	22055.7	22589.9	36410.4	20221.7	20049.1	17208.6	17949.9	17361.1	20096.9	6056.35	20058.1	19387.9	10541.5	16344.2	15033.8	20362.2	16630.9	34221.7		772.606	6.14022	18668.9	20	0.943117	L-6.1-6
950	L952 (m/z=773.605414; rt=6.14266)	13828.1	10693.7	17531.9	18629.5	28453	18056.2	17185.1	15964.1	13556.5	13852.3	20836.8	6355.16	16245.6	16546.9	8542.15	16348.6	12463.7	16035.7	15253.2	28569.4		773.605	6.14266	16140.7	20	0.943117	L-6.1-6
951	L943 (m/z=386.778789; rt=6.13999)	19263.7	15431	21206.6	23384.5	39840	26222	18556.6	17634.6	19631	17471.2	20756.5	NA	17004.9	17310.1	12883.9	17428.2	16785.3	17961.6	19602.5	31528.1		386.779	6.13999	18556.6	19	0.943117	L-6.1-6
952	L951 (m/z=257.521106; rt=6.1419)	15410.9	11490.5	19378.3	19965	32359.1	20776.8	17640.5	17560.3	17699.6	16672.2	18099.9	NA	17009.1	16852.1	9983.55	18607.4	12752.4	16088	15592.7	26039.5		257.521	6.1419	17560.3	19	0.943117	L-6.1-6
953	L953 (m/z=391.282876; rt=6.15096)	7479.64	6940.68	12090.2	9011.76	7683.03	13694.7	5655.72	7849.69	6048.55	7625.71	9297.61	NA	8848.42	9910.31	6953.49	7257.57	5019.97	9653.18	11070.5	10798.1		391.283	6.15096	7849.69	19	1	L-6.2-1
954	L955 (m/z=391.285682; rt=6.15135)	7479.64	6940.68	12090.2	9011.76	7683.03	13694.7	5655.72	7849.69	6048.55	7625.71	9297.61	NA	8848.42	9910.31	6953.49	7257.57	5019.97	9653.18	11070.5	10798.1		391.286	6.15135	7849.69	19	1	L-6.2-1
955	L958 (m/z=790.564346; rt=6.15282)	21541.9	46646.7	28530.2	104200	148256	34575.8	78687.7	103903	18317.7	68230.2	105398	10219.8	75804.7	74060.6	22624.1	66379.3	54956.5	12250.3	53954.3	98787.2		790.564	6.15282	60667.9	20	0.963819	L-6.2-2
956	L956 (m/z=790.548428; rt=6.15226)	21541.9	46646.7	28530.2	104200	147784	34575.8	78687.7	103903	17873.9	68230.2	105398	10219.8	75480.2	74055	22624.1	65772.6	54956.5	12250.3	53131.7	96027.6		790.548	6.15226	60364.5	20	0.963819	L-6.2-2
957	L954 (m/z=791.548369; rt=6.15106)	7880.85	24790.4	15034.9	45199.7	66365.7	18379.8	32699.3	47678.2	NA	34884.5	46642.9	NA	34998.5	28855.6	7955.42	30649.5	24374.1	25888.9	16480.9	26614.9		791.548	6.15106	27735.2	18	0.963819	L-6.2-2
958	L959 (m/z=791.571987; rt=6.15337)	8821.83	26834.9	15814.8	47739.4	70853.8	19549.9	34354.7	49325.5	NA	34884.5	50965.8	NA	37610.3	31113.3	9013.13	33491.6	27118.8	16135.2	26308.5	35778.3		791.572	6.15337	32302.5	18	0.963819	L-6.2-2
959	L957 (m/z=794.534934; rt=6.15258)	12060.9	11839.5	16447	16408.8	28615	20981.5	16754.4	15234.6	16331.9	18375.6	17330	NA	17843.3	18514.2	NA	15802.5	10957.5	9850.26	10034.8	11673.8		794.535	6.15258	16370.3	18	NA	L-6.2-3
960	L960 (m/z=794.558068; rt=6.15357)	9114.62	8524.19	9363.08	15192.3	19882.1	13782.9	11018	14900.2	11051.5	13740	16346.2	NA	12182.3	13456.8	NA	10949.5	8486.97	7122.44	6491.02	11673.8		794.558	6.15357	11362.7	18	NA	L-6.2-4
961	L964 (m/z=774.567973; rt=6.18907)	365526	270363	331169	502600	729365	335095	375925	368913	329798	330681	457614	133405	400562	383937	256438	448670	281184	596443	540331	910178		774.568	6.18907	372419	20	0.967394	L-6.2-5
962	L968 (m/z=775.573129; rt=6.19001)	159968	122851	163121	218205	336719	155376	179142	168693	155237	174641	217277	63056.1	186211	181024	128977	202628	141227	277684	254132	418693		775.573	6.19001	176891	20	0.967394	L-6.2-5
963	L970 (m/z=775.548871; rt=6.19013)	121996	94374.6	125922	167441	256282	120395	137254	130058	120360	134318	164924	49161.5	143833	139480	100047	153671	109131	212262	192425	314389		775.549	6.19013	135786	20	0.967394	L-6.2-5
964	L963 (m/z=774.530842; rt=6.18858)	129413	99268.1	121549	180711	266965	123086	139711	135032	122232	121393	163740	48550.5	144838	141033	95178.9	162101	101954	215692	191377	327482		774.531	6.18858	137372	20	0.967394	L-6.2-5
965	L969 (m/z=776.574217; rt=6.19002)	47677.8	31532.6	45219.8	66473.4	88334.9	44478.9	46402.5	46411.9	43429.4	47926.5	63636.6	18087	52497.1	50719.5	38344.2	57901.6	36810.3	77524.1	69424.7	114183		776.574	6.19002	47802.1	20	0.967394	L-6.2-5
966	L977 (m/z=387.282806; rt=6.19158)	48728.3	33661.4	41366.6	64736.1	89493.9	44343.8	46585.5	44894	41548.3	41483.8	58839.4	16224.5	53633.2	49141.8	32162.7	56521.1	35986.4	73765.2	67243.4	111875		387.283	6.19158	47656.9	20	0.967394	L-6.2-5
967	L975 (m/z=387.289155; rt=6.19079)	46573.6	32566.7	38965.7	61915.1	86931.2	42412.6	45119.7	43872.4	39221.6	39585.5	57200	15990.6	50840.7	47371.5	30796.2	54302.5	34789.1	72328.3	66029.6	110867		387.289	6.19079	45846.6	20	0.967394	L-6.2-5
968	L976 (m/z=387.784649; rt=6.19113)	21275	18178.6	19537	28699.8	43407.8	18853.1	22175.5	21948.7	19345.5	22086.9	26854.5	11319.4	22393.2	23382.6	16531.1	25293.6	19649.9	35485.3	31275.3	53240.4		387.785	6.19113	22131.2	20	0.967394	L-6.2-5
969	L978 (m/z=258.193991; rt=6.19217)	23209.5	16395.4	16000.8	22112.9	33631.6	18864.4	16801.6	17921.6	18668.5	14849.1	21994.8	8528.8	20358.3	18765.8	15782.9	20519.2	16780.2	28947.4	24872	41381.7		258.194	6.19217	18815.1	20	0.967394	L-6.2-5
970	L979 (m/z=258.191421; rt=6.19451)	23209.5	16395.4	16807.5	22112.9	33631.6	16791.6	17454.9	18257.6	16315.4	16488.3	23250.4	8528.8	20358.3	18953.6	15782.9	21096.1	16780.2	28947.4	24872	41008.5		258.191	6.19451	18605.6	20	0.967394	L-6.2-5
971	L972 (m/z=387.79131; rt=6.19031)	20721.2	15296	18833	27214.1	40740.2	17829.2	20142.1	21302	17696.5	20721.9	24869.2	10575.9	21004.3	22255.7	14072	24703.8	17257.7	33653.7	30053.7	51923.7		387.791	6.19031	20863.1	20	0.967394	L-6.2-5
972	L961 (m/z=756.55724; rt=6.18541)	15311.8	14539.3	17269.1	21778.5	37481.7	15788.1	19329.9	17855.1	14762.7	16069	23505	NA	17162.4	20778.1	15912.8	18315.1	14301.1	24053.2	21469.2	37470.8		756.557	6.18541	17855.1	19	0.967394	L-6.2-5
973	L973 (m/z=258.527473; rt=6.19037)	10343.1	NA	9884.88	12431.6	18113.2	9502.72	9345.13	9180.94	9361.66	10620.1	13926.9	NA	10648.7	10526.4	8431.32	12260.4	8715.72	16456.3	15002.8	22021.2		258.527	6.19037	10573.3	18	0.967394	L-6.2-5
974	L962 (m/z=777.57777; rt=6.18806)	14837.7	10391.5	16505.1	17232.8	18168.1	13678.1	16487.1	14566.2	13396.2	14612	17269.5	NA	16397.6	13233.3	9959.99	15970.4	10094.4	14358.4	18686.8	20679.6		777.578	6.18806	14837.7	19	NA	L-6.2-6
975	L965 (m/z=796.554339; rt=6.18952)	14617.9	10455.4	14054	17896.8	26077.1	13320.1	20028.4	14026.3	14024	16560.2	19212.4	10210.8	16262.4	17045.1	13964.9	20948	12421.4	12245.8	10429	10419.9		796.554	6.18952	14040.2	20	0.976594	L-6.2-7
976	L967 (m/z=796.549956; rt=6.1899)	14617.9	10455.4	14054	17896.8	26077.1	13320.1	20028.4	14026.3	14024	16560.2	19212.4	10210.8	16262.4	17045.1	13964.9	20948	12421.4	12245.8	10429	10419.9		796.55	6.1899	14040.2	20	0.976594	L-6.2-7
977	L974 (m/z=796.529682; rt=6.19047)	12550.4	9491.37	13559.4	14926.9	22776.5	11472.3	18596.4	12428.6	12679	14436.2	17021.2	9014.14	14613.1	15295.9	9687.61	18677	11420.5	10315.8	8200.82	8213.92		796.53	6.19047	12614.7	20	0.976594	L-6.2-7
978	L971 (m/z=797.552708; rt=6.19016)	12172.4	8475.41	12064.9	12830.4	13847.1	10982.2	11039.1	12263.8	9526.32	11352.3	13233.7	NA	10784.9	13348.9	NA	13119.8	9229.57	10249.8	8356.74	4418.4		797.553	6.19016	11195.7	18	0.894749	L-6.2-8
979	L966 (m/z=797.535445; rt=6.18961)	8778.52	6893.2	9254.44	12830.4	11211.8	8628.85	9763.05	9774.34	6835.97	9899.84	13233.7	NA	8036.36	10910.7	NA	10257.3	7028.39	8072.73	8356.74	4418.4		797.535	6.18961	9016.48	18	0.894749	L-6.2-8
980	L980 (m/z=776.52916; rt=6.19824)	10676.9	7867.24	10778.6	15869.9	14125.7	9418.19	12218.4	11500.7	8940.92	10551.8	12356.6	NA	13828.7	12396	7686.75	13015	9396.74	11963.4	13299.6	14882.3		776.529	6.19824	11963.4	19	NA	L-6.2-9
981	L981 (m/z=757.559085; rt=6.20157)	10733.7	9236.42	16911.1	22844.9	25578.5	11542.3	12875.6	14202.4	9576.77	12090.4	16413.9	NA	14220	14064.1	9712.55	22083.5	11040.6	15479.2	15961	16213.1		757.559	6.20157	14202.4	19	NA	L-6.2-10
982	L985 (m/z=948.630741; rt=6.22824)	29565.1	26513	15635.3	16618.6	23325.3	14712.2	17646.5	15142	18758.1	17430.9	28093.1	14108.6	30054.5	32577.5	26518	49347.9	41721.3	109180	133199	180420		948.631	6.22824	26515.5	20	0.963577	L-6.2-11
983	L984 (m/z=949.634048; rt=6.22809)	14855.5	15416.4	9463.19	14083.7	13678.7	8690.59	12065.8	10987.8	12052.3	12348.2	12705	9576.89	16403.5	17328.3	15941.9	27355.6	21836.9	56162.4	68889.6	99800.3		949.634	6.22809	14469.6	20	0.963577	L-6.2-11
984	L982 (m/z=949.69035; rt=6.22054)	7871.56	7628.11	449.309	6106.93	7102.99	419.929	512.589	436.823	6100.34	6217.62	7707.71	322.758	9514.55	10345	8034.56	9024.45	11603.2	19406.2	22502.2	34638.4		949.69	6.22054	7667.91	20	0.963577	L-6.2-11
985	L986 (m/z=948.57195; rt=6.22924)	7139.07	6484.72	6650.6	8974.45	7462.54	6340.68	8319.44	6684.4	9505.53	9232.75	9216.95	NA	7416.22	8466.24	7244.21	13005.1	11238	27973.6	34547	44602.1		948.572	6.22924	8466.24	19	0.91767	L-6.2-12
986	L983 (m/z=948.704544; rt=6.22596)	378.255	369.126	434.811	426.699	279.94	400.794	437.191	353.37	501.308	462.974	5570.16	NA	404.348	450.83	397.231	6284.36	5553.86	10110.5	13241.2	17511.1		948.705	6.22596	437.191	19	0.91767	L-6.2-12
987	L994 (m/z=800.584177; rt=6.30623)	54604.3	43673	44488.4	89175.8	101162	50503.3	64960.4	57658.8	54741.2	62696.4	82918.1	20674.6	74770.8	68529.6	40916.2	76789.9	55977.4	92492.1	97136.6	185482		800.584	6.30623	63828.4	20	0.958545	L-6.3-1
988	L995 (m/z=801.588866; rt=6.30706)	25713.9	23742.9	23009.5	39186.1	51870	22036.2	33287.8	33674.9	21008.3	28855.6	37056.5	12188	31344.8	32082.2	19676.8	35813.6	28249.8	49619.6	44951.9	84515.7		801.589	6.30706	31713.5	20	0.958545	L-6.3-1
989	L993 (m/z=800.54395; rt=6.30598)	23633.7	20136.8	20225.6	37871.7	41801.1	21587.2	28562.4	25372.7	22870	30537.7	33741.5	10642.8	34198.5	27941.6	19494.9	32233	23683.3	40940.7	41905.1	81317.1		800.544	6.30598	28252	20	0.958545	L-6.3-1
990	L987 (m/z=801.587441; rt=6.27979)	22489.6	20641.2	17217.7	34069.5	48253.9	19383.9	27664.2	25555.1	20896	28855.6	35133.6	10194	31344.8	28550.3	18191.9	35546.6	19671.2	42865.4	44951.9	83534.4		801.587	6.27979	28107.3	20	0.958545	L-6.3-1
991	L997 (m/z=801.557728; rt=6.30769)	16490.2	14681	14509.4	24424.4	31158.5	14039.7	21180.1	21191.1	13535.4	18180.5	23443.8	5876.85	19689.1	20287.4	12569.2	22508.2	17646.3	31256.9	27972.1	51461.4		801.558	6.30769	19988.3	20	0.958545	L-6.3-1
992	L996 (m/z=802.59213; rt=6.30747)	11873.1	11212.4	9809.3	16113.7	17360.5	10449.8	11997.3	14275.1	10346.8	13972.9	16514.5	NA	12294.6	13475.4	9860.48	13990.4	11792.1	14413.5	12378.1	24205.1		802.592	6.30747	12378.1	19	0.958545	L-6.3-1
993	L990 (m/z=798.568567; rt=6.28283)	37361.3	35673.1	52129	79073.2	116191	48404.2	67112.7	58249.9	42366.4	58221.4	98405.7	19921	63601.4	68164.4	32548.4	68273.8	56462.7	51547.6	75196	148355		798.569	6.28283	58235.6	20	0.951234	L-6.3-2
994	L991 (m/z=798.548631; rt=6.28301)	32387	31794.1	45780.8	69038.9	101146	42617.2	58723.6	50878.7	37479.7	52065.5	84957.4	17563	56171.6	59508.9	28184	59484.3	49680.6	45697.8	65824.3	127358		798.549	6.28301	51472.1	20	0.951234	L-6.3-2
995	L989 (m/z=799.575764; rt=6.28204)	15931.8	18068.8	23199	38243.9	59666.8	27657.2	32454.8	34540.4	24746.9	31786.2	40915.2	13037.2	30765.4	32356.9	12024.7	33368.6	26911.3	28405.4	31345.8	67999.6		799.576	6.28204	31055.6	20	0.951234	L-6.3-2
996	L988 (m/z=799.553593; rt=6.28193)	15184.5	17272.1	20815.5	34744.5	54815.6	25831.8	29423.8	31371.6	23598.4	29176.2	37779.3	11697.6	28526	30249.9	11151	31027.6	25241.4	25765.6	28052.4	60446.6		799.554	6.28193	28289.2	20	0.951234	L-6.3-2
997	L992 (m/z=399.285022; rt=6.28332)	9588.32	9412.88	11703.1	10096.4	15413	10900.1	11123.7	11172.1	10401.1	10822.5	11428.8	NA	11710.7	9294.97	NA	10381	11375.3	9520.4	8829.4	16837.3		399.285	6.28332	10861.3	18	NA	L-6.3-3
998	L998 (m/z=400.292877; rt=6.30861)	10991	8474.28	8861.19	13354.8	12759.9	8870.98	12709.4	11017.5	11134.8	11634.3	12279.6	NA	12009	12960.6	8603.11	11334.8	9991.45	10668.7	10842.5	21587		400.293	6.30861	11134.8	19	NA	L-6.3-4
999	L1000 (m/z=794.534284; rt=6.33876)	12305.1	9282.44	20833.3	15686.2	22788.7	19129.1	15985.9	16351.4	14717.2	14114.9	13941	NA	13839	17370.1	NA	14094.7	9129.98	9707.35	10255.2	8304.33		794.534	6.33876	14104.8	18	0.996513	L-6.3-5
1000	L999 (m/z=794.547349; rt=6.33834)	12305.1	9030.81	20830.6	14411.9	22788.7	18722.9	15679.1	16296.9	14624.7	13799.2	13487.2	NA	13613.7	17282.1	NA	13656.1	8780.82	9707.35	10255.2	8304.33		794.547	6.33834	13727.7	18	0.996513	L-6.3-5
1001	L1002 (m/z=794.529689; rt=6.33911)	12305.1	9282.44	20833.3	15686.2	22788.7	19129.1	15985.9	16351.4	14717.2	14114.9	13941	NA	13839	17370.1	NA	14094.7	9129.98	9707.35	10255.2	7482.2		794.53	6.33911	14104.8	18	0.996513	L-6.3-5
1002	L1005 (m/z=772.553882; rt=6.33942)	281587	179869	420412	403312	626142	420532	319642	293606	318472	283784	351302	120178	267739	284302	193704	301028	201747	316859	284681	456780		772.554	6.33942	297317	20	0.969625	L-6.3-6
1003	L1006 (m/z=772.5302; rt=6.33945)	216591	137335	325189	310586	481977	323676	247285	227324	245718	218251	271046	93119.4	206524	218501	148229	230748	155698	240482	218034	346184		772.53	6.33945	229036	20	0.969625	L-6.3-6
1004	L1003 (m/z=773.556884; rt=6.33923)	127112	81154	181985	183256	273727	193182	145292	140562	153621	125336	170634	56197.5	126194	124710	85694.8	131074	88791.6	147709	116427	202572		773.557	6.33923	135818	20	0.969625	L-6.3-6
1005	L1004 (m/z=773.529574; rt=6.33934)	85119.8	54158	123423	123362	181372	129576	98418.9	95321.1	104259	83703.1	114459	38138.7	84994.8	83126.6	57885.9	86810	60335.4	96981.2	76463.5	131265		773.53	6.33934	91065.6	20	0.969625	L-6.3-6
1006	L1007 (m/z=386.275086; rt=6.33968)	35119.8	22323.7	53252.7	50620.8	81671.1	53053.3	38769.3	35957.4	40980.6	32776.8	43262.6	17679.5	33153.7	37352.4	24817.4	38032.9	27287.9	40088.7	35374.3	58870		386.275	6.33968	37692.7	20	0.969625	L-6.3-6
1007	L1008 (m/z=386.281495; rt=6.33976)	32684.4	20740.4	50123.1	46752.9	76759.7	49885.1	36175.6	33587.3	38631.9	31206.8	40778.3	16292.5	30634.2	34829.8	22861.3	35250.3	25251.1	38363.8	33720.5	56384.6		386.281	6.33976	35040.1	20	0.969625	L-6.3-6
1008	L1009 (m/z=386.778675; rt=6.34076)	20318.8	13483.4	26401.4	21445.8	34944.5	28444.5	21288.1	19178	21560.3	18105.8	20636.4	7163.8	18486.4	14860.8	13533.4	17901.7	16801.1	20208.1	16061.4	26463.7		386.779	6.34076	19693	20	0.969625	L-6.3-6
1009	L1001 (m/z=257.520908; rt=6.33897)	15695.9	10882.3	22746.6	19222.3	29586.1	21523.3	18529.4	18249.7	18231.3	17501.7	19023.6	NA	15205.7	17952.2	10382.6	17894.8	12763	18733.2	16465.4	21172.2		257.521	6.33897	18231.3	19	0.969625	L-6.3-6
1010	L1010 (m/z=812.580292; rt=6.42039)	9822.35	6039.67	12895.9	11537.7	21388.2	13291.7	9737.4	14018.8	12558.4	8535.77	13716.9	363.228	9195.42	12018.1	6594.8	7977.46	8528.09	11903.3	15550.3	21376.2		812.58	6.42039	11720.5	20	NA	L-6.4-1
1011	L1011 (m/z=810.542255; rt=6.42228)	28049	11877.3	66308.5	66002.1	105285	73927.6	32565.4	40216.6	38707.1	29059.9	42603.8	13366.5	24794.9	29728.7	13248.8	13780.6	14118.2	17542.1	10676.3	19864.5		810.542	6.42228	28554.5	20	0.950718	L-6.4-2
1012	L1013 (m/z=811.546194; rt=6.42299)	13184.2	9565.51	26980.1	28275.1	48698.1	35191	17617.3	16132.7	20682	13323.7	19013	9862.66	12243.3	15286.2	11091.8	13822.9	10112.7	9788.18	8097.97	9573.12		811.546	6.42299	13573.3	20	0.950718	L-6.4-2
1013	L1014 (m/z=811.539944; rt=6.42343)	13184.2	9565.51	26980.1	28275.1	48698.1	35191	17617.3	16132.7	20682	13323.7	19013	9862.66	11162.1	15286.2	11091.8	13822.9	10112.7	9788.18	7665.7	7400.83		811.54	6.42343	13573.3	20	0.950718	L-6.4-2
1014	L1012 (m/z=812.546212; rt=6.42238)	13228.8	9780.72	28083.3	25377.4	43423.5	30393.5	13838.2	19519	17955.1	13707.6	18923.2	8541.58	12465.1	14509.9	10599	11735.1	11381.9	13042.8	13899.5	19707.1		812.546	6.42238	13868.9	20	NA	L-6.4-3
1015	L1016 (m/z=776.583235; rt=6.44457)	31317	13635.8	58017.9	39138.7	59956.2	57151.3	29671.1	27573	40120.9	21164	28125.2	13539.1	24244.7	30062.2	19076.6	25536.7	16449.8	34284.1	27548	53198.2		776.583	6.44457	28898.1	20	0.86793	L-6.4-4
1016	L1015 (m/z=777.585308; rt=6.44393)	14940	10632.1	21867.3	17635.7	29111.2	27543.5	12859.2	14126.5	18229.1	16422	19939.5	10476.7	11415.7	11636.4	8619.9	13343.9	9691.23	21392.6	18252.1	27191.7		777.585	6.44393	15681	20	0.86793	L-6.4-4
1017	L1088 (m/z=764.533918; rt=6.54777)	8.37889e+06	12651266	3.28802e+06	10526211	12576365	3.56848e+06	8.24678e+06	7.17638e+06	5926119	10016348	14132388	3977841	14747882	16243844	10058811	19056408	19232104	26438622	33429246	37549308		764.534	6.54777	11551288	20	0.993166	L-6.5-1
1018	L1070 (m/z=765.537533; rt=6.54762)	3.82332e+06	5.85091e+06	1537932	4859143	5.76014e+06	1.68227e+06	3.77062e+06	3324674	2.7299e+06	4.62532e+06	6421557	1.87132e+06	6.75437e+06	7.53528e+06	4674900	8888463	8984003	12092902	15357726	17194996		765.538	6.54762	5.30964e+06	20	0.993166	L-6.5-1
1019	L1057 (m/z=766.541752; rt=6.54753)	1.05273e+06	1.62968e+06	425680	1.34572e+06	1.61864e+06	458618	1.04042e+06	911165	754022	1.26592e+06	1.79073e+06	508648	1.88443e+06	2.05898e+06	1.29769e+06	2.45807e+06	2.48616e+06	3.28798e+06	4.1138e+06	4.71441e+06		766.542	6.54753	1.48218e+06	20	0.993166	L-6.5-1
1020	L1085 (m/z=382.268123; rt=6.54773)	1.07455e+06	1.63309e+06	421714	1.35054e+06	1.60591e+06	454299	1.05479e+06	914002	754734	1.28732e+06	1.81071e+06	508725	1.89635e+06	2098618	1.29334e+06	2.46003e+06	2.46711e+06	3.40598e+06	4.32891e+06	4.85018e+06		382.268	6.54773	1.47823e+06	20	0.993166	L-6.5-1
1021	L1066 (m/z=382.770083; rt=6.54761)	507794	775097	203525	639095	764453	222398	495705	435101	357766	608619	863826	249626	911346	1.0073e+06	612707	1.16955e+06	1.18694e+06	1.63504e+06	2.08513e+06	2.3318e+06		382.77	6.54761	701774	20	0.993166	L-6.5-1
1022	L1087 (m/z=254.848408; rt=6.54776)	407300	609215	162706	504562	606237	176318	398928	346600	290778	484226	685660	196692	715516	786839	483326	921569	925763	1.28297e+06	1.61951e+06	1.81647e+06		254.848	6.54776	555400	20	0.993166	L-6.5-1
1023	L1062 (m/z=766.504795; rt=6.54755)	366176	567806	155928	468376	564429	169018	368268	321757	273322	443584	622436	187292	660848	717228	455016	856641	865908	1.13903e+06	1.43045e+06	1.6363e+06		766.505	6.54755	516402	20	0.993166	L-6.5-1
1024	L1068 (m/z=585.45593; rt=6.54761)	270810	390745	123611	401958	482196	136470	303891	275770	223089	362226	503976	144680	509860	568557	336369	639844	648962	875929	1.05826e+06	1.23532e+06		585.456	6.54761	396352	20	0.993166	L-6.5-1
1025	L1073 (m/z=585.441873; rt=6.54764)	207234	301414	97239.8	305780	370493	107355	233245	211091	171754	281269	387734	113677	390805	436968	262017	489579	496008	673246	814879	948727		585.442	6.54764	303597	20	0.993166	L-6.5-1
1026	L1061 (m/z=767.545717; rt=6.54755)	222709	326904	85891.6	269085	314891	90630.7	213198	173406	155347	257256	350932	100306	373527	424221	260723	489397	504880	672666	880270	973082		767.546	6.54755	291988	20	0.993166	L-6.5-1
1027	L1071 (m/z=255.183046; rt=6.54763)	180892	278013	71334.1	229128	270881	77534.7	176969	156831	130301	218373	304419	88010.8	321376	352288	220849	412066	417067	560786	713537	795116		255.183	6.54763	250005	20	0.993166	L-6.5-1
1028	L1055 (m/z=383.272016; rt=6.54749)	133267	210379	53678.1	169882	208313	56518.9	132914	116208	95330.6	161651	232031	64644	243232	270435	165598	318193	318634	428520	535972	606975		383.272	6.54749	189098	20	0.993166	L-6.5-1
1029	L1072 (m/z=767.517798; rt=6.54763)	130116	191760	52900.8	157809	189888	55280.4	125310	101883	93994	151906	210953	60729.4	226032	255916	152857	288784	295433	394938	519669	569636		767.518	6.54763	173848	20	0.993166	L-6.5-1
1030	L1086 (m/z=254.853016; rt=6.54774)	138476	202078	49520.5	175285	199459	54036.4	134678	118385	92581.6	162219	226768	60001.3	231989	255579	163613	295156	294434	401686	506018	555768		254.853	6.54774	187372	20	0.993166	L-6.5-1
1031	L1067 (m/z=586.459975; rt=6.54761)	102279	166580	50191.5	159474	199271	51878.2	120281	112202	82584.2	143170	209774	56036	207147	234676	149355	259013	271982	350340	432588	494760		586.46	6.54761	163027	20	0.993166	L-6.5-1
1032	L1076 (m/z=586.447661; rt=6.54767)	89005.3	147250	45551.5	139669	176694	46814.9	105674	98737.8	73273.3	126134	183305	50030.6	181089	207396	130723	231828	239419	308019	383710	438664		586.448	6.54767	143459	20	0.993166	L-6.5-1
1033	L1078 (m/z=307.227986; rt=6.54769)	80291.7	126716	38309.1	115747	139650	42233	91377.8	85295.8	65691.8	106635	148935	46466.3	152677	168367	100035	193341	196761	255883	316639	359763		307.228	6.54769	121231	20	0.993166	L-6.5-1
1034	L1089 (m/z=254.841967; rt=6.54778)	82367.7	124882	38766.8	103652	128087	41068.1	80625.6	69232.5	62936.1	100401	142630	46647.6	153679	161808	98511.9	194839	191604	261639	326806	379052		254.842	6.54778	114267	20	0.993166	L-6.5-1
1035	L1091 (m/z=335.259751; rt=6.54785)	72383.2	128799	40753.2	112300	130363	39799.2	89446.9	81888.9	64001.6	98186.6	147208	45421.8	149088	156157	99423	163498	183354	247456	281690	326619		335.26	6.54785	120549	20	0.993166	L-6.5-1
1036	L1019 (m/z=928.605472; rt=6.49641)	85677.2	121931	27998.5	74289.9	100052	35006.2	61713.3	54116.3	57476.4	87533.1	116195	41283.1	143249	149885	101077	226686	202933	385479	514342	678246		928.605	6.49641	100564	20	0.993166	L-6.5-1
1037	L1094 (m/z=335.255405; rt=6.54791)	60616.6	108651	38069	93154.9	109816	35014.2	75401.7	68667.2	53610	82339.6	123524	40565.8	126046	133530	83355.6	140168	152897	211346	238803	278798		335.255	6.54791	100903	20	0.993166	L-6.5-1
1038	L1083 (m/z=307.223906; rt=6.5477)	58314.6	92115	28791.1	83176.4	102939	31669.1	67227.4	62616	48117.7	77630.7	110118	35551.9	110707	122838	73239.5	142264	144679	189823	235050	265233		307.224	6.5477	87645.7	20	0.993166	L-6.5-1
1039	L1018 (m/z=928.574673; rt=6.49547)	67282.1	95662.2	22561.3	57179.1	78204.1	27014.9	48324.9	42184.9	45784.3	68570.1	88992.5	32146.2	110639	115835	77672.4	173216	154250	289251	382483	495665		928.575	6.49547	77938.3	20	0.993166	L-6.5-1
1040	L1051 (m/z=255.517725; rt=6.5474)	47797.4	73564.1	17845.3	60831.1	71634.2	19022.5	45440.1	41173.9	34139.4	57644.9	79660.4	21890.1	86126.2	93142.6	57226.1	109320	111247	147500	184785	211029		255.518	6.5474	66232.7	20	0.993166	L-6.5-1
1041	L1090 (m/z=191.133703; rt=6.54781)	45592.4	67698.9	20306.1	55443.8	68290.7	20773.5	44437.8	37012.4	32298	53884.9	77646.9	23477.6	82309.6	87999.9	55489.1	104147	101869	143640	185094	206098		191.134	6.54781	61594	20	0.993166	L-6.5-1
1042	L1065 (m/z=567.444595; rt=6.54759)	40848.1	64282.7	19376.4	61167.9	74520.5	21930.4	49335.9	45673	34319	60986.7	83372.3	22566.1	78334	88255	55221.7	101763	106538	137348	178184	196941		567.445	6.54759	62725.3	20	0.993166	L-6.5-1
1043	L1020 (m/z=929.611525; rt=6.49643)	44888.3	61037.4	18052.7	42881.8	54064.9	18780.7	34649.9	30958.3	32865.3	43499.1	69368.4	20572.1	83318.5	83726.6	55128.4	125500	106467	208948	292188	355788		929.612	6.49643	54596.7	20	0.993166	L-6.5-1
1044	L1081 (m/z=292.726952; rt=6.5477)	32303.6	50292.6	16498.9	49773.4	61522.7	18405.4	37897.1	34004.1	27598.8	46239.1	63129.4	17544.6	67065.9	72490.8	41750	80042.6	85454.2	110737	135560	159690		292.727	6.5477	50033	20	0.993166	L-6.5-1
1045	L1060 (m/z=292.730389; rt=6.54755)	31389.4	48376.1	14815.2	47694.7	58436	16369.5	35601.6	32871	26408.1	44468.1	61106.4	15735.8	63564.5	69685.3	40265.2	77730.2	82799.3	104331	131176	153741		292.73	6.54755	48035.4	20	0.993166	L-6.5-1
1046	L1080 (m/z=191.137116; rt=6.54769)	33935.3	51060.9	13511.6	44773	50372.7	14739.4	33031.7	28537.4	25117.2	40230.9	58912.1	15293.9	63394.9	68009.1	41061.4	77585.4	81928.2	111300	133924	152306		191.137	6.54769	47572.9	20	0.993166	L-6.5-1
1047	L1069 (m/z=255.188646; rt=6.54762)	39049.9	55528.3	12431.5	48598.2	56140.1	14175.9	36100.5	31338.9	24250	43854.2	67148.5	15829.6	65865.5	74591.8	46126.8	82506	83929.9	120860	143295	167204		255.189	6.54762	52063.3	20	0.993166	L-6.5-1
1048	L1017 (m/z=929.578391; rt=6.49536)	35924.3	47915.1	13914.5	33721.1	41905.3	14999.3	27028.1	24978.4	26199.4	34159.4	53979.8	17076.4	65109.2	64176.7	42561.7	93376.9	81400.5	159620	221802	263449		929.578	6.49536	42233.5	20	0.993166	L-6.5-1
1049	L1058 (m/z=567.431401; rt=6.54754)	29189.6	45794.8	14728.6	44527.7	53622.3	15799.6	35601.4	32284.1	24822.7	44086.3	60712.5	16654.2	56024.5	63874.7	39244.6	72757.4	76482.4	98986.4	133831	145754		567.431	6.54754	45161.2	20	0.993166	L-6.5-1
1050	L1084 (m/z=255.175496; rt=6.54772)	28867.8	45475.4	12629.3	35319.7	43518.9	13627.8	28413.6	24937.4	23011.2	36636.4	49118.5	15647.7	53207.1	59495.7	35678.7	65821.7	70236.9	95566.6	121669	133585		255.175	6.54772	40077.6	20	0.993166	L-6.5-1
1051	L1052 (m/z=768.547637; rt=6.5474)	34668	51499.4	13675.6	46014.4	53595.9	15143.8	34469.9	34931.3	24250.4	45059.5	67341.4	14976.5	64002.7	70408	39915.7	84254	82191.5	112674	152654	167313		768.548	6.5474	48756.9	20	0.993166	L-6.5-1
1052	L1075 (m/z=152.908581; rt=6.54766)	29444.3	44515.4	12435.9	38133.2	45562.5	12164.8	29537.9	24365.7	21531.2	35925.5	51426.2	13533.8	55392.4	57791.6	35798.6	66706.5	69087.9	94482.8	121145	138246		152.909	6.54766	41324.3	20	0.993166	L-6.5-1
1053	L1064 (m/z=587.461397; rt=6.54758)	24713.1	37559.3	10036.4	33289.8	44580.5	12103.3	26030.8	24811.4	18298.3	31279	47521.7	10416.1	43756.4	50713.4	27831.7	50513.9	61450.1	82542	96698.9	112526		587.461	6.54758	35424.6	20	0.993166	L-6.5-1
1054	L1050 (m/z=383.77205; rt=6.54734)	27278	41485.7	10378	33006.9	36730.4	10390.1	25956.3	20311.2	17613.8	31460.1	41756.4	11733.3	47510.2	52279.4	31990.9	59423.7	63705.8	83577.4	115047	125167		383.772	6.54734	34868.7	20	0.993166	L-6.5-1
1055	L1053 (m/z=383.259283; rt=6.54742)	21906.8	36462.2	9805.97	28574.9	35132.1	10291.4	23439.3	20182.6	17626.5	28179.6	38178	12979.3	44033.9	44297.1	27500.1	53381.7	53036.3	73113.3	92403.2	108504		383.259	6.54742	31853.5	20	0.993166	L-6.5-1
1056	L1092 (m/z=336.262458; rt=6.54787)	19361.2	29564.1	10159.9	29676.6	31730	9735.82	21247.8	24508.3	16919.9	25608.3	30127.2	11133.9	35929.6	38148.6	25332	38591.3	46440.3	57125.8	60649.7	73209.8		336.262	6.54787	29620.3	20	0.993166	L-6.5-1
1057	L1049 (m/z=383.777847; rt=6.54724)	25234.9	38191.3	9183.47	31390.5	33897.1	9117.82	24184.7	18882.6	16564.5	29546.9	38276.7	10867.3	43359.3	49023.1	29978.7	56219.9	58765.1	77485.3	107375	118944		383.778	6.54724	32643.8	20	0.993166	L-6.5-1
1058	L1082 (m/z=382.245092; rt=6.5477)	19641.6	31968.8	9426.93	23858.7	31218.6	11314	21363.9	18300.6	13450.9	25457.6	33170	13278.8	32861.6	38793.1	25121.1	48269.5	42375.4	59562	79278.8	85819.1		382.245	6.5477	28338.1	20	0.993166	L-6.5-1
1059	L1095 (m/z=768.518623; rt=6.54809)	18285.9	28626.4	10629	27605.3	30719.6	11533.2	20304.6	20952.5	15107.2	23455.2	34731.6	8499.28	33534.8	35136.3	21312	44095.1	44118	57706.1	74944.9	88470.4		768.519	6.54809	28115.8	20	0.993166	L-6.5-1
1060	L1079 (m/z=382.786935; rt=6.54769)	27420.4	40458.1	9238.38	34689.5	38653.5	9184.24	26648.6	22196.6	15751.3	30647.2	49724.6	11108.1	50772.7	53709.5	31152.2	63199.7	63197.6	95513.6	118862	130097		382.787	6.54769	36671.5	20	0.993166	L-6.5-1
1061	L1074 (m/z=255.513284; rt=6.54766)	19518.1	30537.8	7898.2	24195.9	29970.5	7869.89	18875.8	16802.5	14887.5	23658	33602.6	10771.2	37449.6	38372.2	22643.7	44490.9	44244.9	57658	73196.1	88712		255.513	6.54766	27083.2	20	0.993166	L-6.5-1
1062	L1097 (m/z=152.90724; rt=6.54818)	16362.2	25200.1	7935.36	21101	26504.7	8619.06	15803.6	13276.1	12686.3	20411.3	30987	9486.21	32483.4	33563	19034.7	37525.1	38972.8	57351.4	70370.1	84938.6		152.907	6.54818	23150.6	20	0.993166	L-6.5-1
1063	L1096 (m/z=765.636992; rt=6.54815)	15928.8	21566	7950.71	22329	25700.2	7470.22	16080	14426.5	9478.96	17813	32754.2	7519.4	32002.3	31330.3	19118.3	41906.8	48582.1	67128.1	80781	92659.6		765.637	6.54815	21947.5	20	0.993166	L-6.5-1
1064	L1056 (m/z=191.384475; rt=6.54751)	22586.6	33107.3	NA	27607.3	33829.1	9301.02	20380.3	18268.5	14942.5	25600.6	38811.2	9603.75	40767.5	44905.8	25719	49675.9	52789.4	70045.9	89705.6	104882		191.384	6.54751	33107.3	19	0.993166	L-6.5-1
1065	L1093 (m/z=233.190407; rt=6.54789)	16240.5	28201.2	8788.01	26181.7	32114	7846.89	21324	16679.8	14333.8	24184	33613.2	NA	34089.4	41730.1	18968	40711.8	39589.5	56824.9	80110.5	80670.1		233.19	6.54789	28201.2	19	0.993166	L-6.5-1
1066	L1048 (m/z=191.388002; rt=6.54717)	12577.2	20995.7	NA	16837.1	21209.7	6116.42	13684.2	12061.8	10694	17429.7	19842.6	6583.81	21956.6	27395.8	16811.7	32676.1	29118	37882.9	47348.9	53849.1		191.388	6.54717	19842.6	19	0.993166	L-6.5-1
1067	L1098 (m/z=382.748376; rt=6.54819)	14021.6	22848.8	NA	18379.1	22679.1	5879.36	14350.9	12011.7	9101.37	16921.3	26574.9	6615.99	29968.8	29304.6	15539.2	36260.2	37952.7	55685.6	68361.8	79758.4		382.748	6.54819	22679.1	19	0.993166	L-6.5-1
1068	L1100 (m/z=568.449131; rt=6.54903)	17402.4	26952.2	NA	27320.1	29996.6	10370	21932.7	17913.4	16261.1	23665	33095.8	NA	35192.7	41354.9	23561.1	44503.9	44236	65584.5	77222.4	82869.1		568.449	6.54903	28658.4	18	0.993166	L-6.5-1
1069	L1102 (m/z=568.439154; rt=6.54958)	15425.4	23815.9	NA	23334.1	27653.5	9787.94	19509.7	15827.4	14069.2	20967.6	30358.5	NA	30163.5	38424.2	21158.7	40043.1	40678.8	56746.7	70832.6	71661.4		568.439	6.54958	25734.7	18	0.993166	L-6.5-1
1070	L1077 (m/z=308.231118; rt=6.54767)	15515.8	23848.5	NA	23180.6	31143.4	NA	18734.4	16302	12721	22183.3	34078.5	8012.29	30062.8	32022.4	18523.8	35073.7	44920.1	55069.2	59830.2	75262.7		308.231	6.54767	26955.7	18	0.993166	L-6.5-1
1071	L1022 (m/z=752.527978; rt=6.52324)	23291.5	40464.7	23527.3	69082.5	94911.6	18465	48546.2	47982.4	22292.2	47755.2	72077	9454.52	56757.2	62409.2	23685.6	57851.6	46614.5	42068.2	53731.3	65843.2		752.528	6.52324	47868.8	20	0.965672	L-6.5-2
1072	L1021 (m/z=753.530544; rt=6.52299)	12054.6	16536.5	NA	29913.1	44258.6	8725.98	22330.1	23359.9	13443.7	21218.6	32459.9	NA	27549.2	29187.5	13289.3	29392.5	22674.8	23668.6	27774.6	34294.8		753.531	6.52299	23514.3	18	0.965672	L-6.5-2
1073	L1026 (m/z=798.573605; rt=6.52824)	48377.5	41789.7	32490.4	70541.2	79547.3	36864.6	53284.4	45317	44408	49081	60517.8	17733.5	60798.4	59626.9	39759.3	43538.5	40631	34062.3	29391.6	28026.1		798.574	6.52824	43973.2	20	0.923095	L-6.5-3
1074	L1024 (m/z=798.549167; rt=6.5262)	39301.3	32377.8	26088.6	52795.4	60454.1	30154.4	42145.2	35879	34776.6	38363.4	46057.1	14668.7	47498.8	45535.9	31214	33405.8	31133.3	26318.5	22272.3	23922.3		798.549	6.5262	34091.2	20	0.923095	L-6.5-3
1075	L1027 (m/z=799.578842; rt=6.5289)	21721.2	19101.8	18098.9	30336.9	42762.3	19901.7	25223.1	23377.9	25438.2	26831.3	32433.3	10992.9	25818.6	25194.8	16459.3	23039.8	19476.6	19123.2	15655	17436.7		799.579	6.5289	22380.5	20	0.923095	L-6.5-3
1076	L1025 (m/z=799.554736; rt=6.52714)	18937.3	15812.1	16236.2	24443.8	34075.1	16877.2	20633.1	18874.1	21298.2	21745.6	26718.4	8379.83	19666.5	21425.8	13124	18361.2	14964.8	15138.2	10997.4	16364.8		799.555	6.52714	18617.7	20	0.923095	L-6.5-3
1077	L1023 (m/z=798.534167; rt=6.52481)	21457.6	16216.6	13400	26079.2	30123	16244.5	21975.3	18678.3	18083.4	19022.7	23484.6	8338.5	24394.7	22887.9	16213.3	15641.9	16297.3	13048.3	9788.1	15293.7		798.534	6.52481	17190.4	20	0.923095	L-6.5-3
1078	L1028 (m/z=391.28824; rt=6.54042)	15013.1	8206.37	15643.5	11161	8883.63	14668.2	19180.1	15945.9	12883.6	13804.9	14540.7	16894.6	8702.93	12921.4	10861.1	8881.36	6926.44	10052.2	12963.2	9928.95		391.288	6.54042	12902.5	20	0.994824	L-6.5-4
1079	L1029 (m/z=391.282806; rt=6.54045)	14524.8	8206.37	15643.5	10837	8860.59	14668.2	19180.1	15945.9	12576	13804.9	14540.7	16894.6	8341.73	12921.4	10839.5	8881.36	6926.44	10052.2	12631.7	9549.81		391.283	6.54045	12603.8	20	0.994824	L-6.5-4
1080	L1054 (m/z=792.56931; rt=6.54743)	79141.7	97950.3	127317	251164	295766	77080.2	142125	172062	119983	125280	163270	66954.2	133336	141120	111981	118866	143219	126841	123903	144446		792.569	6.54743	127079	20	0.925045	L-6.5-5
1081	L1031 (m/z=792.541224; rt=6.5451)	40631.4	53513.3	89782	154012	189767	55606.5	87430.9	108266	70814.4	76405.2	97948.1	45257.1	80315.7	80458.1	60640.2	66829.3	75059.1	63900.6	59753.4	66845.3		792.541	6.5451	72936.7	20	0.925045	L-6.5-5
1082	L1046 (m/z=793.572475; rt=6.54672)	40052.6	50268	68308.1	120347	156001	45514.5	78556.5	87494.9	58151.8	67095.4	85596.1	32462.8	60562.5	76273.4	51586	63718.2	65834.4	60940.5	64088.5	65364.9		793.572	6.54672	64726.7	20	0.925045	L-6.5-5
1083	L1037 (m/z=793.558529; rt=6.54572)	40052.6	48555.2	68308.1	120347	156001	45514.5	78556.5	87494.9	58151.8	67095.4	85596.1	32462.8	60562.5	75551.2	51586	62828	65723.1	53169	59174.7	58039.3		793.559	6.54572	61695.3	20	0.925045	L-6.5-5
1084	L1042 (m/z=794.575372; rt=6.54641)	12232.2	16465.9	20274	43669.7	45694.9	13528.1	23663.7	27980	16689.1	17917.8	26870.8	9733.92	24456.8	23046.5	14973.4	19079.8	22739.5	19162.1	20830.7	24580.1		794.575	6.54641	20552.3	20	0.925045	L-6.5-5
1085	L1040 (m/z=794.55575; rt=6.5461)	10699.2	13640.9	16785.9	33314.5	36855.8	10688.2	18856.9	22458.3	12817.4	13804.2	21453	7934.54	19120.4	18084	11519.9	15190.3	17911.2	14814.6	14668.9	18214.7		794.556	6.5461	15988.1	20	0.925045	L-6.5-5
1086	L1044 (m/z=396.284479; rt=6.54649)	NA	13791.8	15934.8	31429.5	39432.1	9354.76	18571.7	23724	14963.5	16813.8	21916.7	NA	17019.5	21266.4	14885.2	16185.2	17145.7	17659.2	17843.5	19875.3		396.284	6.54649	17402.5	18	0.925045	L-6.5-5
1087	L1030 (m/z=792.505135; rt=6.54336)	NA	10292.8	12087.4	24116	26084	6769.92	14960.8	18439.7	11394.7	12637.5	17039.5	NA	12223.3	15788.7	10122.7	12319.1	14588.3	9253.01	8822	NA		792.505	6.54336	12319.1	17	0.925045	L-6.5-5
1088	L1036 (m/z=769.475171; rt=6.54562)	409600	431084	272978	407156	363224	328498	430838	408650	412059	452025	431468	360298	424471	406115	433370	395407	402947	294711	282171	221464		769.475	6.54562	406636	20	0.920347	L-6.5-6
1089	L1038 (m/z=769.495591; rt=6.54578)	442814	464943	287211	445898	395168	344835	464141	441794	441792	487994	472118	379654	459804	443278	473179	429292	435466	323765	310537	240322		769.496	6.54578	441793	20	0.920347	L-6.5-6
1090	L1032 (m/z=770.494275; rt=6.54515)	209489	217945	139083	214478	189617	162374	225059	212022	206013	234958	217501	184128	219076	223484	220730	208567	199380	153870	158362	118308		770.494	6.54515	209028	20	0.920347	L-6.5-6
1091	L1035 (m/z=384.744993; rt=6.54561)	58966.7	62813.4	37120.2	57867.7	52965.8	44832.5	62641.2	58781.8	57231.2	66074.4	61351.1	51397.5	59620.9	60331.9	60489.2	57119.9	62067.1	42825.7	40809	29488.3		384.745	6.54561	58324.8	20	0.920347	L-6.5-6
1092	L1034 (m/z=771.497981; rt=6.54545)	57174.8	65727	40765.3	61636.4	57417.2	44825.4	63068.4	66400.2	58302.2	65836.5	66547	54776	64662.2	68271.1	67822.6	60298.1	64552.2	42652.2	40001.9	29762.5		771.498	6.54545	60967.2	20	0.920347	L-6.5-6
1093	L1039 (m/z=384.751033; rt=6.54588)	55839.4	59919.4	33780.7	55136.7	50508	40313.6	57993	55608.8	53775.6	62397.7	59354.5	46254.9	57413.5	57892.9	57788.6	53851.7	58272.8	40364.9	39927.4	27520.6		384.751	6.54588	55372.8	20	0.920347	L-6.5-6
1094	L1033 (m/z=385.248206; rt=6.54517)	27471.6	31923.2	17875	29608.6	25439	21387.1	30043.1	27439.3	27524.9	32408.9	29892.7	25536.3	28828.6	30253.6	28806.5	27300.7	28010.9	21235.4	24177.9	21611.1		385.248	6.54517	27498.2	20	0.920347	L-6.5-6
1095	L1043 (m/z=256.500666; rt=6.54642)	21468.2	23294.8	13000.9	22885.4	18863.6	14806.9	21578.1	22125.5	19815.4	23556.4	24075.4	17552.3	21579.4	21672	23581.1	19557.2	22534.3	16724.5	15834.2	13288.9		256.501	6.54642	21523.1	20	0.920347	L-6.5-6
1096	L1041 (m/z=785.465201; rt=6.54623)	94939.2	106497	61191.5	107968	103714	66815.5	99595.4	104907	92025.9	110933	104523	79194.4	91942.4	95863.8	101452	92084.5	95244.7	64739.5	58611.5	47599.2		785.465	6.54623	95091.9	20	0.934975	L-6.5-7
1097	L1045 (m/z=786.468917; rt=6.54666)	46125.1	48796.7	32386.5	57465.8	52436.2	34647.3	49303.1	49780.7	42669.3	54333	53316.8	37967.9	47288.5	52521.5	49343.8	44298.9	44104.2	37906.6	30246.3	31413.1		786.469	6.54666	46706.8	20	0.934975	L-6.5-7
1098	L1047 (m/z=787.469963; rt=6.54706)	17708.2	19144.9	11385.4	22353.4	20981.9	13633.6	22581	18617.2	15793.9	21877.1	22383	14280.3	20803.4	20558.2	19334.2	15072.7	21787.9	18629.9	12059.3	NA		787.47	6.54706	19144.9	19	NA	L-6.5-8
1099	L1059 (m/z=806.561778; rt=6.54755)	45255.1	66055.1	15146.5	45425.7	45336.5	17664.5	39463	34994.2	30320.7	46488.2	53082.6	21931.7	59745.5	59803.6	48291.6	70905.5	65844.6	64904.8	59840.1	52612.4		806.562	6.54755	47389.9	20	0.945204	L-6.5-9
1100	L1063 (m/z=806.561732; rt=6.54756)	45255.1	66055.1	15146.5	45425.7	45336.5	17664.5	39463	34994.2	30320.7	46488.2	53082.6	21931.7	59745.5	59803.6	48291.6	70905.5	65844.6	64904.8	59840.1	52612.4		806.562	6.54756	47389.9	20	0.945204	L-6.5-9
1101	L1099 (m/z=805.563214; rt=6.549)	55419.6	84445.6	NA	32138.5	28880	10855.6	31330.7	21820.5	23573.2	45494.6	49479.6	17385.5	73559.2	76241.6	55408.1	102720	92372.1	95476.4	88735.3	68904		805.563	6.549	55408.1	19	0.945204	L-6.5-9
1102	L1101 (m/z=806.526737; rt=6.54913)	18296.6	24311.8	7090.86	18428.9	21080.7	9900.81	17027.5	15845.9	13065	19686.1	21024.8	11560.9	22579.8	22367.3	19505.6	23955	25108	20635.3	20531.7	12739.1		806.527	6.54913	19595.8	20	NA	L-6.5-10
1103	L1103 (m/z=772.511095; rt=6.55532)	15937.3	14473.6	9783.55	17067.1	17664	11132.1	15102.1	15159.7	13123.1	13825.3	14975.6	12499.1	12718.5	12498.6	13975.4	9592.98	12927.8	7470.35	7494	13906.4		772.511	6.55532	13474.2	20	NA	L-6.6-1
1104	L1104 (m/z=437.745075; rt=6.56583)	12959.9	11491.7	10488.7	11870.8	12570.2	13588.2	NA	11998.5	12097.8	12339.1	22395.3	11874.2	17268.7	17015.2	7155.65	27028.5	23442.6	28161	43030.8	58198		437.745	6.56583	12959.9	19	NA	L-6.6-2
1105	L1105 (m/z=388.341144; rt=6.56646)	15400.9	11076.5	22841.4	12555.4	12583	22599	17614.6	22703.5	28536.8	11960.8	17556.9	24227.7	14322.7	18785.8	14675	14379.2	31079.6	13743.7	11536.1	9064.23		388.341	6.56646	15038	20	1	L-6.6-3
1106	L1107 (m/z=388.345121; rt=6.56953)	15400.9	11076.5	22841.4	12555.4	12583	22599	17614.6	22703.5	28536.8	11960.8	17556.9	24227.7	14322.7	18785.8	14675	14379.2	31079.6	13743.7	11536.1	9064.23		388.345	6.56953	15038	20	1	L-6.6-3
1107	L1106 (m/z=800.587099; rt=6.56825)	21994.9	21112.5	14422.4	43016	46538.9	15288.3	40012	32498.5	21664.2	28651.1	33206.1	12225.3	31649.9	29316.7	17089.7	24858.1	17651.4	18093.4	13948.1	21890.5		800.587	6.56825	21942.7	20	0.875161	L-6.6-4
1108	L1109 (m/z=801.587851; rt=6.58541)	10721	9486.36	9321.65	18302	28609.9	9131.52	19621	15348.9	8629.68	15160.7	21939.1	NA	17982.4	16433.5	9361	13495.5	8013.27	8972.56	12037.7	15059.4		801.588	6.58541	13495.5	19	0.875161	L-6.6-4
1109	L1108 (m/z=772.554975; rt=6.57071)	14272.6	12583.3	9177.44	23785.6	22288.5	11278.8	15521.3	11672.8	11062.8	10556.6	15026.8	7501.17	11633.1	8068.75	9813.41	13583.1	8194.44	7257.4	10137.6	19553.1		772.555	6.57071	11456	20	NA	L-6.6-5
1110	L1110 (m/z=802.601429; rt=6.59462)	11266.2	9768.72	10864.6	14929.9	21851.1	11811.6	15898.1	12502.9	12158.6	13980.6	13503.3	NA	12949.2	12226.7	9413.24	19438.3	10789.3	10667.2	10057.1	17040.6		802.601	6.59462	12226.7	19	NA	L-6.6-6
1111	L1114 (m/z=941.533861; rt=6.59733)	73663.4	49523.8	33980.8	24421.5	21797.6	42855.3	19226.4	19322.7	42888.3	26069.5	40714.2	34306.2	44966	44144.6	84150.2	18314.7	61194.7	159669	92137.9	68647.1		941.534	6.59733	42871.8	20	0.991433	L-6.6-7
1112	L1111 (m/z=942.537048; rt=6.5958)	55685.3	33569.3	27167.1	20017.6	14734.6	33318.1	14166.6	13247.5	32778.2	19161.5	30619.8	25435	36184.5	33962.7	62845.8	12963.5	43608.5	112871	77757.6	49992.1		942.537	6.5958	33048.1	20	0.991433	L-6.6-7
1113	L1113 (m/z=942.537002; rt=6.59725)	55685.3	33569.3	27167.1	20017.6	14734.6	33318.1	14166.6	13247.5	32778.2	19161.5	30619.8	25435	36184.5	33962.7	62845.8	12963.5	43608.5	112871	77757.6	49992.1		942.537	6.59725	33048.1	20	0.991433	L-6.6-7
1114	L1112 (m/z=941.584811; rt=6.596)	23533.6	16331.1	10911.2	7290.44	7302.47	14282.7	5527.95	5855.9	13755.2	8198.03	13551.8	10278.8	15299	14646.2	26975.8	NA	21930.8	58620.3	30573.6	28129.5		941.585	6.596	14282.7	19	0.991433	L-6.6-7
1115	L1115 (m/z=952.66427; rt=6.60482)	24550.4	16310.3	19337	13152	19630.7	18681	17743.6	16417.6	18210.1	16074.1	21107.6	13730.6	20831.1	19392.6	19503.3	17204.4	20211.2	42203.9	28108.1	18314.9		952.664	6.60482	19009	20	NA	L-6.6-8
1116	L1116 (m/z=837.559152; rt=6.60772)	13359	13002.9	8429.45	19264.5	22107.9	9341.74	13692.5	15132.6	9910.36	10407.1	15703.9	NA	13871.3	13284.8	16444.3	34936.3	14856.1	16309.5	17035.8	19560.1		837.559	6.60772	14856.1	19	NA	L-6.6-9
1117	L1117 (m/z=477.813741; rt=6.61326)	102469	155114	38295.7	104589	125115	43622.4	91009.2	94203.1	105589	136044	137792	54445.2	179122	185212	115201	217831	249115	343001	454929	521064		477.814	6.61326	130579	20	NA	L-6.6-10
1118	L1118 (m/z=953.659222; rt=6.61367)	12933	9865.01	8817.41	10820.2	13698.1	11013.6	9300.48	NA	12600.2	8463.92	12764.5	NA	11878.5	14395.4	12579.1	13705.3	15326.9	22590.2	25269.1	23095.3		953.659	6.61367	12682.3	18	0.961161	L-6.6-11
1119	L1121 (m/z=953.626375; rt=6.63012)	9660.18	6799.95	6508.12	8387.89	10572.9	7942.89	6760.12	NA	9481.06	6682.22	11828.5	NA	11878.5	14395.4	8968.8	11015	15326.9	22590.2	25269.1	23095.3		953.626	6.63012	10116.5	18	0.961161	L-6.6-11
1120	L1127 (m/z=834.545911; rt=6.6332)	258995	273632	129129	147448	228662	95381.2	137485	164035	190488	213313	110862	171243	277878	275258	335608	828074	316437	336863	381659	348185		834.546	6.6332	243828	20	0.944708	L-6.6-12
1121	L1137 (m/z=760.517602; rt=6.64237)	251054	234180	105500	144531	187967	113985	132566	154786	158749	170681	158654	138942	273249	237919	337548	2.54582e+06	265998	385264	383212	595084		760.518	6.64237	211073	20	0.944708	L-6.6-12
1122	L1124 (m/z=834.519532; rt=6.6325)	199919	206571	103304	112689	174749	76439.1	109413	129020	151340	163099	84277.6	137264	208294	205501	257728	628107	237165	249615	281448	259143		834.52	6.6325	187334	20	0.944708	L-6.6-12
1123	L1126 (m/z=835.55; rt=6.63308)	130398	135972	61296.2	66522.7	109140	45130.1	67393	81552.2	96462.1	97903.4	49486.6	78233.8	139132	124848	156116	404337	147304	167522	188014	169377		835.55	6.63308	116994	20	0.944708	L-6.6-12
1124	L1136 (m/z=761.521558; rt=6.6422)	116026	107022	45850.9	64426.6	87823.5	53480.7	57623.5	73690.3	68893.3	73241.1	70479.8	66316.2	132913	106064	146859	1.12995e+06	115027	163819	168568	252706		761.522	6.6422	96943.6	20	0.944708	L-6.6-12
1125	L1133 (m/z=761.499771; rt=6.64175)	88584.6	80160	35847.9	48235.5	63955.1	42153.6	43415.3	55750	52908.8	54553.8	51376.4	52121.3	97281	76710.9	114200	855843	83522.9	119721	120656	183821		761.5	6.64175	70333	20	0.944708	L-6.6-12
1126	L1123 (m/z=835.517989; rt=6.63203)	81852.4	83283.2	40589.6	41911.9	68025	28498.9	41763.7	53041.8	61619.9	60080.3	30686.3	52097.3	85073.7	74593.9	100742	242524	92275.9	101284	110547	102890		835.518	6.63203	71309.5	20	0.944708	L-6.6-12
1127	L1134 (m/z=760.474494; rt=6.64186)	58277.9	51717.7	25365.2	30911.1	38050.1	25298.1	29463	34988.1	36052.1	36141.1	32949.9	32644.6	57480.7	48715.1	76900.5	608728	54804.1	78430.4	75780.9	121508		760.474	6.64186	43382.6	20	0.944708	L-6.6-12
1128	L1119 (m/z=836.552356; rt=6.62414)	37171.5	42751	16800.6	29364.6	40262.5	17353.4	18615.1	24758	26013.4	27890.1	19033.3	25500.2	37481.8	38461	49132.8	132368	48223.9	56520.1	66262.3	58074.7		836.552	6.62414	37326.6	20	0.944708	L-6.6-12
1129	L1135 (m/z=380.258142; rt=6.64209)	31312.4	27811.7	13725.4	15547.9	22496.5	13664.3	15657.2	18957	19507.8	19549.8	18674.7	15831.7	32439.9	27865.5	40875.7	301857	31130.4	46962.1	46918.3	66851.4		380.258	6.64209	25154.1	20	0.944708	L-6.6-12
1130	L1138 (m/z=380.261631; rt=6.64252)	31312.4	27811.7	13725.4	15547.9	22496.5	13664.3	15657.2	18957	19507.8	19549.8	18674.7	15831.7	32439.9	27865.5	40875.7	301857	31130.4	46962.1	46918.3	66851.4		380.262	6.64252	25154.1	20	0.944708	L-6.6-12
1131	L1131 (m/z=762.525136; rt=6.64125)	29381.8	24514.4	11128.3	17619.4	25637.3	13653.2	16052.5	18741.3	19337.4	20598.5	21867.8	18110.4	28514.7	27071.4	39565.8	293507	28095.1	39785.6	24350.5	40355.5		762.525	6.64125	24432.5	20	0.944708	L-6.6-12
1132	L1122 (m/z=417.272226; rt=6.63172)	31945.2	32430.7	16291.5	16265.1	26747.3	11020.9	17556.1	20613.8	24066.2	24666.2	12134.9	21152	33406.5	31715	40251.8	102453	37923.1	39983.3	48293.2	40251.3		417.272	6.63172	29231.1	20	0.944708	L-6.6-12
1133	L1128 (m/z=417.274093; rt=6.64018)	31945.2	32430.7	16291.5	16265.1	26747.3	11020.9	17556.1	20613.8	24066.2	24666.2	12134.9	21152	33406.5	31715	40251.8	98001.5	37923.1	39618.4	48293.2	37026.2		417.274	6.64018	29231.1	20	0.944708	L-6.6-12
1134	L1125 (m/z=417.278674; rt=6.63271)	30001.2	31790.2	14407.6	15874.3	26125.4	9682.75	16730.3	19097.9	22874.2	23865	12035.8	18945.6	33121.2	31659	38167.3	99957.6	37249.6	39983.3	48293.2	40251.3		417.279	6.63271	28063.3	20	0.944708	L-6.6-12
1135	L1129 (m/z=762.500246; rt=6.64051)	19945.6	18632.1	6375.35	11619.8	15976.7	9415.63	10596.1	12256.4	13263	12301.8	13472.1	11521.9	21366.1	17326.4	25554.9	190396	16209.8	22069.6	13231.8	23410		762.5	6.64051	14724.4	20	0.944708	L-6.6-12
1136	L1120 (m/z=417.775577; rt=6.63005)	15725.4	16458.3	7182.55	7801.35	12641.3	NA	7351.01	8460.95	11200.8	10761.1	NA	9305.81	17470.7	14856.8	18360.4	49297.3	17833.7	18900.6	21817.7	19699		417.776	6.63005	15291.1	18	0.944708	L-6.6-12
1137	L1132 (m/z=571.475714; rt=6.64163)	19634.6	20107.4	NA	11350.3	17051.5	NA	13005.4	15654.4	12912.1	13497.9	14885.2	10905.7	25347	19456.5	27569	216196	23638.2	31189.8	32807.9	53030.8		571.476	6.64163	19545.6	18	0.944708	L-6.6-12
1138	L1139 (m/z=571.475379; rt=6.64443)	19634.6	20107.4	NA	11350.3	17051.5	NA	13005.4	15654.4	12912.1	13497.9	14885.2	10905.7	25347	19456.5	27569	216196	23638.2	31189.8	32807.9	53030.8		571.475	6.64443	19545.6	18	0.944708	L-6.6-12
1139	L1130 (m/z=571.462314; rt=6.64095)	13476.9	12763.6	NA	7655.4	11068.9	NA	8304.16	10745	8938.25	9513.26	10069.8	7546.58	15515.9	12556.5	18119.5	142501	15303.9	19583.6	20391.6	33815.4		571.462	6.64095	12660.1	18	0.944708	L-6.6-12
1140	L1140 (m/z=982.602641; rt=6.64963)	7517.27	7015.03	11138.9	14522.7	19384.8	7365.08	11091.7	11910.7	7218.21	9204.87	12082.4	NA	9069.02	9129.74	7509.01	9139.63	9456.11	7200.99	11148.3	7243.59		982.603	6.64963	9139.63	19	NA	L-6.6-13
1141	L1142 (m/z=982.657666; rt=6.65225)	17257.9	18973.9	27307.9	41131.8	54200.9	18294.3	28660.8	32874.9	21498.1	24804.8	36706.9	15907.7	28836.6	29294.1	20455.5	25791.1	27015.5	20418.6	22011.9	28992.6		982.658	6.65225	26403.3	20	0.892786	L-6.7-1
1142	L1143 (m/z=983.661664; rt=6.65238)	11664.7	12777.4	16301.6	23173.4	30445.1	12043.7	16279.2	18187.8	12130	15591.9	20589.4	NA	18133.6	17201.9	14037.5	17150.4	19004.1	15609.3	17578.4	15371.6		983.662	6.65238	16301.6	19	0.892786	L-6.7-1
1143	L1141 (m/z=983.629342; rt=6.65115)	10396.3	10453.6	13986.1	18142.3	24434.3	10582.3	13826.6	15371.1	9761.86	12961.1	16748.6	NA	14730.8	13560.3	11392.4	13823.5	15277.6	12495.7	12249.9	11301.6		983.629	6.65115	13560.3	19	0.892786	L-6.7-1
1144	L1144 (m/z=335.259775; rt=6.6527)	14703.7	13315.1	10332.5	13407.4	13103.8	9926.28	15446	12455.8	12046.8	12200.9	15202.6	10382.8	20470.6	14461.3	18499.8	10386.4	12410.1	18011.1	11127.7	NA		335.26	6.6527	13103.8	19	NA	L-6.7-2
1145	L1164 (m/z=954.620615; rt=6.65428)	3518690	4.88756e+06	1.55431e+06	3.95027e+06	4601795	1.6872e+06	3.34756e+06	2921592	2.7069e+06	4.10891e+06	5.40044e+06	1.88772e+06	5.91697e+06	6.31447e+06	4.19803e+06	6689794	7.17106e+06	9870425	11659453	13385260		954.621	6.65428	4.39991e+06	20	0.995184	L-6.7-3
1146	L1159 (m/z=955.624378; rt=6.65422)	2003540	2.73768e+06	879873	2.20832e+06	2.57974e+06	1.00877e+06	1.94165e+06	1.6574e+06	1.56147e+06	2323681	3.03006e+06	1.0895e+06	3.33041e+06	3.58149e+06	2.39063e+06	3.76898e+06	3.96107e+06	5460001	6477764	7431535		955.624	6.65422	2.48519e+06	20	0.995184	L-6.7-3
1147	L1153 (m/z=956.628268; rt=6.65413)	656555	884952	287708	709344	832827	313903	618107	525921	509264	740249	981816	360401	1.07363e+06	1151994	776443	1.23038e+06	1.26401e+06	1.76927e+06	2.09422e+06	2370923		956.628	6.65413	804635	20	0.995184	L-6.7-3
1148	L1170 (m/z=477.312104; rt=6.65436)	432929	598742	198638	471054	550556	215054	407857	358191	334177	499797	667366	243845	735698	784440	515977	816967	881348	1.18891e+06	1.41422e+06	1639922		477.312	6.65436	533267	20	0.995184	L-6.7-3
1149	L1163 (m/z=955.547955; rt=6.65426)	289036	386951	123537	295162	339234	144929	273659	233672	226936	329842	425033	155361	473526	521048	341992	526039	570277	761797	915585	1.06372e+06		955.548	6.65426	340613	20	0.995184	L-6.7-3
1150	L1168 (m/z=477.813874; rt=6.6543)	238383	323403	108448	259946	301398	121210	232429	200402	187473	275844	363327	134017	401025	428193	280594	444371	470533	632792	750143	879726		477.814	6.6543	290996	20	0.995184	L-6.7-3
1151	L1166 (m/z=318.212707; rt=6.65429)	172086	232679	75086.6	187441	217496	82103.3	159440	138319	133665	194505	258653	92091.4	282442	302676	205157	314242	338166	467944	548333	630411		318.213	6.65429	211326	20	0.995184	L-6.7-3
1152	L1147 (m/z=957.632448; rt=6.65385)	156864	217781	75100.7	186426	203968	80288.9	156365	137767	124609	185218	251838	86521.4	265829	292159	190730	294416	306524	445907	507161	580250		957.632	6.65385	197349	20	0.995184	L-6.7-3
1153	L1165 (m/z=477.294143; rt=6.65429)	111452	148374	52013.8	106067	123818	57241.5	102225	89803.5	89077.2	122688	155283	66051.3	175167	184032	133343	194167	205703	263798	312477	371793		477.294	6.65429	128580	20	0.995184	L-6.7-3
1154	L1157 (m/z=318.54716; rt=6.65419)	89802.2	121997	39472.9	99126.4	116715	45746.8	85943.2	74187.9	69883.7	104725	135163	48320.7	150945	159720	106731	172818	177299	237850	284280	325578		318.547	6.65419	111723	20	0.995184	L-6.7-3
1155	L1161 (m/z=613.486972; rt=6.65426)	84992.7	120050	37223.7	108258	125897	39871.3	87611.2	79799.3	68118.4	110092	146277	42427.4	157063	168381	102203	174506	184286	246991	275083	326962		613.487	6.65426	115071	20	0.995184	L-6.7-3
1156	L1162 (m/z=613.47575; rt=6.65426)	78460.5	107598	34877.6	96457.1	112899	37531	79124.2	72918.1	63039.3	98832.1	128202	39681.1	139700	147488	92366.5	155556	162991	216894	242500	287385		613.476	6.65426	103215	20	0.995184	L-6.7-3
1157	L1155 (m/z=478.312301; rt=6.65417)	77556.4	107352	34451.5	85452.8	102651	36053.1	74998.2	62803.2	60465.3	89801	121239	42103.9	134026	143418	93044.8	151054	156054	208095	245936	286057		478.312	6.65417	97848.1	20	0.995184	L-6.7-3
1158	L1158 (m/z=478.31839; rt=6.65421)	77556.4	107352	34451.5	85452.8	102651	36053.1	74998.2	62803.2	60465.3	89801	121239	42103.9	134026	143418	93044.8	151054	156054	208095	245936	286057		478.318	6.65421	97848.1	20	0.995184	L-6.7-3
1159	L1152 (m/z=957.571032; rt=6.65409)	42729.4	57078.1	21889.9	44937.8	52101.9	22368	42386.3	35844.3	35791.3	49075.4	61452.8	25171	65311.2	71460.4	50503.5	77816.9	76731.8	108915	126012	144671		957.571	6.65409	51302.7	20	0.995184	L-6.7-3
1160	L1149 (m/z=318.539822; rt=6.65397)	33490.1	42978.7	16756	31877.5	34764.8	19692.4	29720.1	27125.9	27949.4	36717.6	42486.9	19916.5	49643.7	52713.7	38367.8	58089.5	60206.9	81157.7	99696.2	113823		318.54	6.65397	37542.7	20	0.995184	L-6.7-3
1161	L1167 (m/z=318.202661; rt=6.6543)	32359.6	41808.8	16011.4	29892.8	32551.7	16530.3	30748	25803.5	27093.3	36009.6	41961.2	19177.2	46896	51888.7	39948.5	53145.2	57562.4	75922.6	90691.8	103991		318.203	6.6543	37979	20	0.995184	L-6.7-3
1162	L1156 (m/z=614.492777; rt=6.65418)	34518	49417.1	15243.6	46353.7	57174.8	18136.7	37158.2	33983.8	27548.5	46767.1	61044.5	18468.5	68227.8	72363.1	44244.6	70336.1	78146.9	103630	122854	140346		614.493	6.65418	48092.1	20	0.995184	L-6.7-3
1163	L1160 (m/z=614.480477; rt=6.65424)	32666.4	46629.3	14552.6	43351.2	53223.9	18041.6	35708.9	32174.4	26733.4	43884.8	56537.7	18076.3	63584.3	67489.2	42317.5	65440.9	72832.7	95145.3	113761	130528		614.48	6.65424	45257	20	0.995184	L-6.7-3
1164	L1145 (m/z=958.634896; rt=6.65361)	32324.7	42685.6	14623.4	35775.8	44063.7	16707.7	30712.9	27781.9	26446.6	37510.5	51081.4	17408.5	52861.2	58889.5	35491.8	63886.5	64389	87775.9	101311	114738		958.635	6.65361	40098	20	0.995184	L-6.7-3
1165	L1146 (m/z=318.879084; rt=6.65381)	28167.6	37966.5	11789.4	29116.7	34612.1	12876.2	26572.7	23117.6	21011.4	31335.2	40486.7	13906.3	43852.8	46828.6	33820.1	52119.8	53321.3	74827	88624.6	99449.4		318.879	6.65381	34216.1	20	0.995184	L-6.7-3
1166	L1148 (m/z=318.882072; rt=6.65394)	28253	39407.8	11789.4	30812.9	37318	12876.2	27597	23583.8	21011.4	32619.9	44503.5	13906.3	47568.4	51425.5	34578.5	56177.3	58089.3	80663.3	94878.1	107404		318.882	6.65394	35948.2	20	0.995184	L-6.7-3
1167	L1169 (m/z=477.791605; rt=6.65434)	23734.5	30546	9546.76	21923.3	25192.6	11601	23394.8	18198.6	19039.4	26102.6	35149.8	13463.9	39859.4	43538.8	28013.3	41703	47183.8	61013.3	75490.9	89937		477.792	6.65434	27058	20	0.995184	L-6.7-3
1168	L1150 (m/z=238.660198; rt=6.654)	17862	23808	NA	19431.6	22723.3	7217.3	17075.2	14934.8	13299.2	20689.7	24305.3	7738.79	28583.4	29162.9	20297.5	34148.5	33116.8	50559.1	61420.5	68459.6		238.66	6.654	22723.3	19	0.995184	L-6.7-3
1169	L1151 (m/z=478.821194; rt=6.65409)	17628.5	25158	NA	21051.5	23526	7511.43	17801.4	15203.3	15015.3	22081.1	30301.1	9806.9	32371.9	35984.7	23286	34877	37337.2	54215.5	62745	72317.7		478.821	6.65409	23526	19	0.995184	L-6.7-3
1170	L1154 (m/z=478.815841; rt=6.65414)	17628.5	25158	NA	21051.5	23526	7511.43	17801.4	15203.3	15015.3	22081.1	30301.1	9806.9	32371.9	35984.7	23286	34877	37337.2	54215.5	62745	72317.7		478.816	6.65414	23526	19	0.995184	L-6.7-3
1171	L1171 (m/z=238.655423; rt=6.65462)	15231.3	22304.7	NA	16471.8	18785	7153.59	15571.6	12484.3	11594.7	18284.4	29073.7	8806.05	31032	32667.5	19357.5	32797.6	34225.1	42119	50639.9	66397.6		238.655	6.65462	19357.5	19	0.995184	L-6.7-3
1172	L1203 (m/z=800.525016; rt=6.6748)	14881.9	17200.9	15494.1	40019.4	40902.5	15027.8	32322.7	36319.6	13931.8	31853.1	31125.1	7695.34	21189.3	23113.7	10021.8	13700.4	15311.6	6903.84	5185.05	8296.33		800.525	6.6748	15402.8	20	0.871352	L-6.7-4
1173	L1172 (m/z=801.537908; rt=6.65826)	4425.38	9846.87	9321.65	19337.4	22929	7666.35	17044.2	17151.6	7223.68	14111.7	15374.3	NA	13051.4	11536.9	7554.61	8182.05	4411.26	4818.61	8741.39	8285.78		801.538	6.65826	9321.65	19	0.871352	L-6.7-4
1174	L1173 (m/z=391.288442; rt=6.65877)	11083	6876.56	10441	10869.5	8155.9	10798.5	12439.7	9961.94	11342.2	8118.23	10508.7	11482.4	8604.6	11911	8198.49	10344.5	11799.3	NA	13810.9	6402.18		391.288	6.65877	10508.7	19	0.968244	L-6.7-5
1175	L1174 (m/z=391.283388; rt=6.65946)	10453.4	6815.25	10441	10543.7	7427.7	10798.5	12439.7	9961.94	11342.2	7880.4	8934	11482.4	8604.6	11263.4	7690.4	10344.5	11401.2	NA	12548.5	6402.18		391.283	6.65946	10441	19	0.968244	L-6.7-5
1176	L1177 (m/z=959.582032; rt=6.66037)	155846	171559	130588	174650	138200	151411	198098	185035	189142	195535	196925	167816	177785	179733	173104	111410	170135	103338	84906.6	65190.9		959.582	6.66037	170847	20	0.965379	L-6.7-6
1177	L1180 (m/z=959.563178; rt=6.66078)	155846	171559	130588	174650	138200	151411	198098	185035	189142	195535	196925	167816	177785	179733	173104	111410	170135	103338	84906.6	65190.9		959.563	6.66078	170847	20	0.965379	L-6.7-6
1178	L1175 (m/z=960.585945; rt=6.65986)	92183.8	97190.9	71808.6	104880	83725.9	84692.1	121067	107115	103202	117064	107477	97715.1	94671.6	99795.6	94800.9	69468.9	92761.5	54528.7	47735.1	35643.7		960.586	6.65986	94736.3	20	0.965379	L-6.7-6
1179	L1176 (m/z=960.567523; rt=6.66019)	92183.8	97190.9	71808.6	104880	83725.9	84692.1	121067	107115	103202	117064	107477	97715.1	94671.6	99795.6	94800.9	69468.9	92761.5	54528.7	47735.1	35643.7		960.568	6.66019	94736.3	20	0.965379	L-6.7-6
1180	L1179 (m/z=961.584171; rt=6.66074)	31490.1	34229.9	23415.5	37686.7	29007.6	32166.1	39121.3	36242.9	38599.9	39275.7	40239.9	31329.5	33814.3	35107.1	36211.1	27120	32496.6	24803	19130.4	16269.4		961.584	6.66074	33155.5	20	0.965379	L-6.7-6
1181	L1181 (m/z=479.789854; rt=6.66109)	18861.6	20154.1	14646.8	20531.7	16871	16993.6	24284.1	22221.7	23403.5	24209.6	24765.6	19700	22649.7	22910	21477.1	14862.4	22486	13205.6	13368.2	NA		479.79	6.66109	20531.7	19	0.965379	L-6.7-6
1182	L1178 (m/z=975.551241; rt=6.66073)	31021.4	26660.6	23512.9	32204.6	31553	24103.9	34814.8	35498.7	31383.8	33885.8	35261.6	26462.5	32133.1	29212.2	25492.3	19909.9	28149.5	19659.3	16460.3	NA		975.551	6.66073	29212.2	19	NA	L-6.7-7
1183	L1192 (m/z=778.543084; rt=6.66672)	1.17598e+06	2.02178e+06	971345	3908048	5414034	904567	2.5715e+06	2.61217e+06	1.13759e+06	2.61695e+06	3.64124e+06	479032	2.98087e+06	3.23998e+06	1189094	3.15777e+06	2.60286e+06	2.19798e+06	3.13259e+06	4.46636e+06		778.543	6.66672	2.60752e+06	20	0.992307	L-6.7-8
1184	L1188 (m/z=779.547799; rt=6.66657)	562051	973736	466756	1.83917e+06	2.57756e+06	437200	1.26226e+06	1.24525e+06	551297	1.27893e+06	1.765e+06	221220	1451455	1.56417e+06	579241	1.5481e+06	1.25312e+06	1.09026e+06	1.52359e+06	2.16815e+06		779.548	6.66657	1.25769e+06	20	0.992307	L-6.7-8
1185	L1198 (m/z=779.503425; rt=6.66719)	147323	241206	130510	469877	654531	123426	331984	325485	147665	332158	436553	60825.6	341722	373608	149695	369721	299127	250113	354259	516562		779.503	6.66719	328734	20	0.992307	L-6.7-8
1186	L1186 (m/z=780.5503; rt=6.66651)	156373	255853	132881	497782	715877	117409	341224	337747	147162	355056	491138	64943.2	396479	428193	161495	411180	344824	296381	411067	602402		780.55	6.66651	343024	20	0.992307	L-6.7-8
1187	L1196 (m/z=389.272583; rt=6.66701)	145694	243354	121462	475465	670886	113920	311324	318493	141880	314595	437891	59511	359538	390029	149255	381714	312222	261143	376999	536226		389.273	6.66701	313409	20	0.992307	L-6.7-8
1188	L1195 (m/z=778.486081; rt=6.66698)	134376	228602	108395	466477	619735	99438.8	298867	298577	131123	307276	424351	50229	332931	366141	135197	356601	278759	232383	336313	474948		778.486	6.66698	298722	20	0.992307	L-6.7-8
1189	L1197 (m/z=780.521316; rt=6.66708)	93087.4	149820	83808.9	286852	402914	72335.2	206899	204128	90324.5	209869	278663	39165.7	224794	242856	95831.1	233869	195251	164937	227954	329664		780.521	6.66708	205514	20	0.992307	L-6.7-8
1190	L1189 (m/z=389.777037; rt=6.66658)	69139.5	117574	59176.1	228188	326491	56770.5	154766	155648	70030.1	157196	211582	29560.9	170195	187151	71958.4	183946	148102	127820	173252	251693		389.777	6.66658	155207	20	0.992307	L-6.7-8
1191	L1199 (m/z=389.771084; rt=6.66741)	69139.5	117574	59176.1	228188	326491	56770.5	154766	155648	70030.1	157196	211582	29560.9	170195	187151	71958.4	183946	148102	127820	173252	251693		389.771	6.66741	155207	20	0.992307	L-6.7-8
1192	L1193 (m/z=259.518178; rt=6.66678)	55482.3	96281.4	46236.7	186820	258334	42629.6	121842	121281	53307.3	122721	175027	21427.6	142500	153893	55677.9	151736	123440	106391	150025	207982		259.518	6.66678	122282	20	0.992307	L-6.7-8
1193	L1183 (m/z=781.558023; rt=6.66622)	29794.3	52799.1	26370.3	95526.9	139792	21654.1	65673.5	64664	28590.6	67970.5	92813.1	10176.7	80450.8	81363.3	30880	90308.4	69418.1	58798.5	78816.1	115389		781.558	6.66622	66822	20	0.992307	L-6.7-8
1194	L1184 (m/z=781.553483; rt=6.6663)	29794.3	52799.1	26370.3	95526.9	139792	21654.1	65673.5	64664	28590.6	67970.5	92813.1	10176.7	80450.8	81363.3	30880	90308.4	69418.1	58798.5	78816.1	115389		781.553	6.6663	66822	20	0.992307	L-6.7-8
1195	L1187 (m/z=781.538822; rt=6.66656)	29530	50391.2	26370.3	91010.2	131032	21322.9	64020.2	62851.6	28590.6	65274.1	87476.6	10108.5	74845.5	75524.5	29458.4	84424.8	65294.8	55450.2	72806.5	103276		781.539	6.66656	64647.1	20	0.992307	L-6.7-8
1196	L1185 (m/z=259.852965; rt=6.66638)	25682.8	43919.8	21233.2	84021.8	117860	19550.1	57270	57367.6	26115.3	57964.4	79348	8818.75	64173.8	70700	25753.1	69452	57002.7	49384.8	69267.8	100827		259.853	6.66638	57318.8	20	0.992307	L-6.7-8
1197	L1201 (m/z=259.513083; rt=6.66829)	20183.1	32796.3	20383.8	71321.5	97478.1	18035	48478.5	48989.8	21463.8	46937.5	61955.5	8774.2	47265.3	51745.7	20079.4	49721.9	38407.4	33581.3	44245.4	66436.8		259.513	6.66829	45591.4	20	0.992307	L-6.7-8
1198	L1202 (m/z=389.258901; rt=6.66929)	21696.1	32780.6	21692	75995.4	107072	19167.8	50049.7	52037.1	22161	47302.9	61992	9415.4	47553.6	51290.5	21088.7	50235.4	38353.9	32351.2	40218.2	62170.2		389.259	6.66929	43760.6	20	0.992307	L-6.7-8
1199	L1200 (m/z=259.84981; rt=6.66783)	20415.9	32191.9	17203	63568.1	89657.4	16238.8	44751.1	44865.7	20787.1	44199	57540.3	7131.6	43368.4	48326.2	19607.9	47958.4	39574.5	31862.3	45642.8	68061.1		259.85	6.66783	43783.7	20	0.992307	L-6.7-8
1200	L1190 (m/z=390.276215; rt=6.66658)	17545.3	28567.3	14790.2	58223.5	87764.3	13759.4	40789.6	40356	17468.3	41456.7	55112.7	NA	44721.3	48166.6	18934.8	48165	37392.8	32311.3	46371.2	68815.8		390.276	6.66658	40789.6	19	0.992307	L-6.7-8
1201	L1194 (m/z=390.274682; rt=6.66682)	17545.3	28567.3	14790.2	58223.5	87764.3	13759.4	40789.6	40356	17468.3	41456.7	55112.7	NA	44721.3	48166.6	18934.8	48165	37392.8	32311.3	46371.2	68815.8		390.275	6.66682	40789.6	19	0.992307	L-6.7-8
1202	L1182 (m/z=390.280436; rt=6.66596)	16486.7	27474.2	12891.2	56345.1	84682	12585.6	37921.4	37913.5	15894.4	39664.5	53935.9	NA	43947.2	48160.8	18283.3	47198.6	37040.9	31183.2	46031.8	68815.8		390.28	6.66596	37921.4	19	0.992307	L-6.7-8
1203	L1191 (m/z=781.514124; rt=6.66662)	NA	13678.2	8728.82	24781.5	34656.9	6152.76	17835.7	17145.7	8132.13	18269.7	24750	NA	19373.4	19922.6	7891.39	22160.1	17793.8	14612.3	20252.7	26016.3		781.514	6.66662	18052.7	18	0.992307	L-6.7-8
1204	L1204 (m/z=778.615095; rt=6.68098)	19592.2	16423.7	21352.8	37312.2	56087.3	21757	20704.5	20971.9	21768.2	20360.8	32523.3	8267.72	25540.8	29955.7	12893.3	28213.5	23259.1	22480.1	31976.8	40622.9		778.615	6.68098	22124.2	20	NA	L-6.7-9
1205	L1205 (m/z=777.523619; rt=6.69581)	9502.23	7648.04	10684.5	9929.1	17434.8	9874.59	9517.09	10642.4	9578.21	9734.08	11506.9	NA	10033.1	10556.4	6438.8	10606.1	8015.69	8480.17	10599.3	15559.5		777.524	6.69581	9929.1	19	NA	L-6.7-10
1206	L1209 (m/z=776.584556; rt=6.69969)	191087	143477	195293	242386	352488	216852	207006	213018	195207	194065	236618	85990.7	209355	229321	129114	215455	150260	182697	157347	150255		776.585	6.69969	195250	20	0.931163	L-6.7-11
1207	L1207 (m/z=777.588171; rt=6.69893)	88507.7	72958.8	100057	112043	165774	100639	99236.8	101626	88048.7	96918.1	107901	41957.9	96887.7	103868	64657.2	108814	76042.1	88087	73390.9	70547.6		777.588	6.69893	96902.9	20	0.931163	L-6.7-11
1208	L1210 (m/z=776.539221; rt=6.69982)	46038.5	35335.4	48689.5	57148.6	79950.4	54508.6	48727	51287.4	48894.1	48830.6	58584	25491.6	47411.7	50436.7	34037.5	47314.1	32996.8	39071.2	33230.8	28100.2		776.539	6.69982	48050.6	20	0.931163	L-6.7-11
1209	L1208 (m/z=388.293339; rt=6.69962)	28223.4	19912.3	26848.8	29304.8	43739.3	28148.2	30102.4	31525.7	26519.6	29055.1	30257.1	12085.8	29551.8	28829.7	19020.9	29643	20200.2	24247.4	19228.7	18641.7		388.293	6.69962	28185.8	20	0.931163	L-6.7-11
1210	L1206 (m/z=388.794852; rt=6.69782)	11878.2	9658.08	13715.2	15076.4	23393.6	14135.9	13864.4	13881.4	12658	13574.2	16218	NA	13042.6	13532.2	9456.91	13964.4	9385.49	11057.5	NA	8689.52		388.795	6.69782	13553.2	18	0.931163	L-6.7-11
1211	L1211 (m/z=788.59064; rt=6.72186)	7107.46	7556.93	8523.8	8421.58	8916.32	9130.18	8754.83	10093.3	6133.51	7773.82	8128.25	NA	9427.11	8552.12	6897.7	22290.2	6260.34	49773.4	62649.3	107879		788.591	6.72186	8552.12	19	NA	L-6.7-12
1212	L1212 (m/z=950.648958; rt=6.73448)	7439.65	6466.53	11866.8	6861.6	8234.91	11061.8	9747.54	7401.43	10878.1	10636.2	8019.2	NA	7212.68	9236.42	NA	8112.05	7883.72	28458.9	24896.1	49368.1		950.649	6.73448	8735.66	18	NA	L-6.7-13
1213	L1220 (m/z=792.528373; rt=6.77736)	32620.4	52288.9	12045.6	23030.4	32897	12724.8	20349.4	16941.2	18014	29804.7	48858.5	14318.7	57869.8	64262.9	43638.7	86966.7	93293.7	270130	513846	854845		792.528	6.77736	38267.9	20	0.941968	L-6.8-1
1214	L1221 (m/z=792.50856; rt=6.7775)	28205.1	43988.4	10121.3	18514.4	28587.3	10242.2	20349.4	16941.2	16790.1	29720.1	40705.3	11883.7	48321.2	56290.1	37264.4	74940.4	79754.7	223940	416768	682234		792.509	6.7775	33492.3	20	0.941968	L-6.8-1
1215	L1213 (m/z=764.532429; rt=6.77155)	32584	45162.3	10732.5	37569.9	51825.4	12862.9	27790.8	22900	18322.5	30466.2	63666.7	10995.3	64243	70647.3	36497	91521.6	106329	364607	729062	1.69271e+06		764.532	6.77155	41366.1	20	0.941968	L-6.8-1
1216	L1218 (m/z=769.494289; rt=6.77677)	7440.78	16995.9	7808.34	12921.1	18455.2	6621.85	9145.38	9060.81	5138.97	10192.1	20366.6	6112.89	21112	22660.2	14260.8	37987.1	33447.2	55369.6	77233.3	90736.1		769.494	6.77677	15628.4	20	0.941968	L-6.8-1
1217	L1219 (m/z=769.48906; rt=6.77689)	7440.78	16995.9	7808.34	12921.1	18455.2	6621.85	9145.38	9060.81	5138.97	10192.1	20366.6	6112.89	21112	22660.2	14260.8	37987.1	33447.2	55369.6	77233.3	90736.1		769.489	6.77689	15628.4	20	0.941968	L-6.8-1
1218	L1214 (m/z=765.536437; rt=6.77162)	16010	20559.3	4503.01	16678.1	23792.4	5829.58	12249.6	11435.5	9172.27	16228	24072.2	5704.3	32731.3	41076.4	18029.5	60014.2	49041.1	176518	348396	804458		765.536	6.77162	19294.4	20	0.941968	L-6.8-1
1219	L1215 (m/z=765.536849; rt=6.77162)	16010	20559.3	4503.01	16678.1	23792.4	5829.58	12249.6	11435.5	9172.27	16228	24072.2	5704.3	32731.3	41076.4	18029.5	60014.2	49041.1	176518	348396	804458		765.537	6.77162	19294.4	20	0.941968	L-6.8-1
1220	L1216 (m/z=764.487676; rt=6.77247)	6939.36	8043.7	5982.82	7450.03	10286.4	5867.58	5798.13	5476.68	3792.03	6002.74	12854.7	6383.19	13152.8	15349.1	7215.79	21118.9	20105.2	65975.3	142709	311947		764.488	6.77247	7746.86	20	0.941968	L-6.8-1
1221	L1217 (m/z=769.524515; rt=6.77556)	6073	5416.76	330.233	7974.88	10005.7	353.763	6207.68	3493.81	322.702	7602.86	7028.37	356.355	6155.71	8359.06	8165.63	13868.3	10665.7	17440.9	26717.8	29958.3		769.525	6.77556	7315.61	20	0.941968	L-6.8-1
1222	L1226 (m/z=774.5685; rt=6.79914)	53047.3	36718.2	89177.1	118965	181960	80019.8	87447.3	83167.8	68392.8	89538.7	105892	24297.3	77924.3	82986	33722.3	58267.4	66401.9	51010.9	69529.9	151350		774.569	6.79914	78972	20	0.951585	L-6.8-2
1223	L1225 (m/z=775.572513; rt=6.79827)	24634.5	19709.8	44755	53040.9	77315.9	38998.1	41778.5	44983.5	32273.2	36821.4	53917.4	12339.5	32788.8	38909.9	18722.7	29700.3	27429	26734.6	31597.6	65204.1		775.573	6.79827	34805.1	20	0.951585	L-6.8-2
1224	L1223 (m/z=774.532356; rt=6.7834)	15645.5	13749.1	27626.7	32209.8	57533.2	23574.6	25325.9	30145.7	17662.8	22310.5	30562.7	6369.72	17941.5	21668.3	11056.4	17143.6	15460.7	11862.1	12874.1	35462.6		774.532	6.7834	19804.9	20	0.951585	L-6.8-2
1225	L1222 (m/z=775.537098; rt=6.7827)	9554.76	5566.45	13166.8	15020.8	27361.6	11415.4	12680.7	16303.7	11029.7	9792.98	15954.2	4818.88	8622.44	15569.1	4768.61	9556.09	7969.74	7387.88	6026.32	16735.2		775.537	6.7827	10411.4	20	0.951585	L-6.8-2
1226	L1224 (m/z=387.284815; rt=6.79793)	7339.45	6662.29	12326.2	15406	24221.7	8625.45	11225.9	9920.37	8850.53	11968.9	13231.2	NA	10071.6	11244.5	9771.64	7748.83	9462.93	8179.93	8946.79	19857.7		387.285	6.79793	9920.37	19	NA	L-6.8-3
1227	L1227 (m/z=925.495914; rt=6.81461)	39122.9	28024.5	17518	19015.9	22685.9	20250.2	12809.6	12812.9	25000.3	17190.9	24831.7	16463.9	36286.4	36566.1	45214.5	18414.2	32892.5	62681.2	49086.6	33562.1		925.496	6.81461	24916	20	0.879535	L-6.8-4
1228	L1228 (m/z=925.539202; rt=6.81597)	18756.8	13013.5	8819.77	9175.94	11112	8905.67	5812.16	5815.14	12100.4	8849.12	12078	7979.2	16580.6	17986.8	20967.9	6523.35	15162.4	21346.4	15522.1	6849.53		925.539	6.81597	11595	20	0.879535	L-6.8-4
1229	L1229 (m/z=802.59111; rt=6.85467)	8597.33	5368.2	9726.5	11411.1	15903.5	8970	8660.5	8636.14	11283.8	8414.62	10685.3	NA	9081.11	10304.3	5109.18	9313.8	6583.17	8266.74	9083.37	9243.11		802.591	6.85467	9081.11	19	NA	L-6.9-1
1230	L1230 (m/z=802.539836; rt=6.88223)	8597.33	4442.16	7002.44	11411.1	15903.5	7461.34	8660.5	8636.14	6895.89	8414.62	10685.3	NA	7978.51	10118.6	2639.54	9313.8	6583.17	23766.2	18937.4	26123.7		802.54	6.88223	8636.14	19	NA	L-6.9-2
1231	L1233 (m/z=954.619067; rt=6.89941)	27240.4	34102.4	9674	24279.8	35306.4	11092.5	19180.9	17419.7	14864.8	26942.9	32301	9896.83	45665.9	52199.8	29063.4	77892.6	56849.5	149872	223782	370575		954.619	6.89941	30682.2	20	0.97589	L-6.9-3
1232	L1232 (m/z=955.622607; rt=6.89929)	19611.6	22402.3	5095.63	15137.1	21500.9	7853.27	9646.16	8215.11	8712.78	13147.8	22747.8	8303.76	29610.2	27409.9	17997.5	48105.2	36706.1	86337	131623	213235		955.623	6.89929	20556.2	20	0.97589	L-6.9-3
1233	L1231 (m/z=955.575801; rt=6.89801)	9722.36	11486.9	3756.66	7659.34	10855.1	7399.74	5454.63	6050.95	5636.92	7049.85	11616.9	8303.76	16231.8	16245.2	9988.2	22475.8	18833.3	40596.9	67136.7	104251		955.576	6.89801	10421.7	20	0.97589	L-6.9-3
1234	L1234 (m/z=778.545388; rt=6.90841)	3439.73	7349.77	7184.13	10795.7	13495.9	6606.83	6633.02	7278.55	4452.32	9455.26	8772.1	NA	7211.29	12095.2	6083.86	24218.6	5877.25	14541.3	23706.2	37486.1		778.545	6.90841	7349.77	19	NA	L-6.9-4
1235	L1237 (m/z=762.53198; rt=6.93721)	125145	131056	50875.4	86709.2	127734	53159.6	77477.3	81100.7	75827.5	87398.4	97590.7	62137.5	156806	135253	177445	2.08541e+06	165419	404313	530668	1.04253e+06		762.532	6.93721	126439	20	0.997988	L-6.9-5
1236	L1235 (m/z=763.535252; rt=6.93714)	57435.2	58624.4	24752.9	40567.7	60817	25366.2	33773.7	36867.8	33557.5	40104	45516.1	27740.9	72769.6	63914.4	80867.3	930993	75319.4	177064	232370	452043		763.535	6.93714	58029.8	20	0.997988	L-6.9-5
1237	L1238 (m/z=762.499191; rt=6.93733)	56595.4	57511	22029.3	37465.7	56953	22741.9	32263.8	34843.3	33491.2	37831.5	41688.8	26869.3	69194.2	61515.5	80546.3	919227	74064.7	167784	213882	420603		762.499	6.93733	56774.2	20	0.997988	L-6.9-5
1238	L1236 (m/z=763.501222; rt=6.93718)	21550.1	21339.4	8453.13	14238	22072.2	10131.7	13195.8	13468.4	11662.9	13571.5	16191.4	10888	26674.2	23615.3	31080.2	351846	27643.5	66031.3	83910.9	156717		763.501	6.93718	21444.7	20	0.997988	L-6.9-5
1239	L1240 (m/z=774.509065; rt=6.95421)	56771.1	50186.2	43809.3	38197.3	58200	40896.5	33518.3	27225.4	34546.3	27121.1	41866.2	25706.7	55513.6	58032.3	79763.7	59916.8	78790.1	303860	316519	266454		774.509	6.95421	52849.9	20	0.945436	L-7-1
1240	L1239 (m/z=775.513288; rt=6.95372)	35583.9	29561.4	18929.7	18041	24798.2	19971.5	18052.9	12382.1	20228.4	17592	24503.7	14058.6	30825.4	35210.3	41755.7	32575.7	43710.6	157606	170274	136659		775.513	6.95372	27179.8	20	0.945436	L-7-1
1241	L1244 (m/z=927.555664; rt=6.99432)	59738.2	40151.4	11028.7	21572.2	NA	25945.1	NA	6670.83	11332.5	13071.4	32883.6	13931.9	68654.7	45407	80956.4	24430.6	50671.1	242366	271159	213205		927.556	6.99432	36517.5	18	0.945436	L-7-1
1242	L1243 (m/z=927.531455; rt=6.99409)	53713.3	35951	10035.9	19631.3	NA	24008.8	NA	5389.99	10075.2	11841.3	29657	12522.2	62109.2	41208.7	73027.5	18154.9	45410.4	204975	235988	181805		927.531	6.99409	32804	18	0.945436	L-7-1
1243	L1241 (m/z=774.552902; rt=6.95889)	36723	29206.5	53683.9	45622.3	68145.6	50628.2	41409.6	31818.6	34351.9	31225.4	40969.5	15388.7	32235.3	33334.2	40832.2	44267.5	40542.5	160552	165277	141381		774.553	6.95889	40900.9	20	0.977226	L-7-2
1244	L1242 (m/z=775.555999; rt=6.95891)	19185.2	13708.2	23783.4	20956.3	29211.1	23410	21119.7	13903.5	20818.2	10940.3	17950.5	12839.8	15886	17483.2	21067.8	23722	19037.2	80727.3	84932.3	69707.1		775.556	6.95891	20887.2	20	0.977226	L-7-2
1245	L1245 (m/z=800.584798; rt=7.00222)	10096.2	7790.91	16625.2	16499.3	23579.4	13861.4	12737.4	10946.9	13635.1	13873.6	16323.9	6611.58	12467.1	12925.2	8086.43	23107.5	6568.84	11039.8	12942.6	14006.8		800.585	7.00222	12933.9	20	NA	L-7-3
1246	L1253 (m/z=930.62153; rt=7.11744)	16317.6	19042.1	NA	18547	19593.6	8719.85	15554	13389.2	14294.5	14973.7	19052.9	9850.13	25935.5	25519.1	19288.5	39605.7	29632.3	78469	124639	210130		930.622	7.11744	19052.9	19	0.928224	L-7.1-1
1247	L1252 (m/z=930.587317; rt=7.11533)	11374.2	13720.2	NA	13082.9	17879.2	5948.85	10429.5	9858.82	10782.4	14973.7	13504.3	6825.69	17761.2	18434	10730	28168.4	22647	55389.2	83956.4	143205		930.587	7.11533	13720.2	19	0.928224	L-7.1-1
1248	L1246 (m/z=909.540923; rt=7.05822)	32600.8	30456.4	11445.8	17023.2	NA	15004.8	NA	10798.4	16936.4	15518.9	27468.8	15408.6	40633	36788.6	39822.1	26926.9	43270.4	148458	167953	247835		909.541	7.05822	28962.6	18	0.928224	L-7.1-1
1249	L1247 (m/z=909.506928; rt=7.05835)	28154.7	21112.6	7254.27	10982.3	NA	10895	NA	7440.75	11578.2	10410.8	20124.5	10114.7	29326.1	28911.8	30211.6	17825.7	31137.9	99762.5	109079	159424		909.507	7.05835	20618.6	18	0.928224	L-7.1-1
1250	L1248 (m/z=801.526373; rt=7.06467)	6778.86	5347.82	4551.27	6724.13	5557.44	4573.33	4130.67	4910.57	2937.5	3401.71	4494.43	NA	3016.04	4689.77	5733.85	4086.11	5381.44	8219.87	10705.6	21087.4		801.526	7.06467	4910.57	19	NA	L-7.1-2
1251	L1249 (m/z=800.508321; rt=7.07151)	4841.71	4026.2	7825.42	8092.72	10554.5	6373.45	5867.09	5940.33	7233.1	6560.46	8005.03	6198.15	5379.39	7046.59	6057.86	10659.7	3250.95	12318.3	19804.8	31005.1		800.508	7.07151	6803.52	20	NA	L-7.1-3
1252	L1250 (m/z=728.525673; rt=7.09921)	14844.5	23313.6	18269.7	46131.7	74382	17302.1	33709.5	39096.2	20281.1	29782.7	41824.8	NA	32769.5	41053.8	13037.9	35266	26513.8	27443.8	35166.9	76853.9		728.526	7.09921	32769.5	19	NA	L-7.1-4
1253	L1254 (m/z=802.600881; rt=7.1232)	15521.4	11969	14735.3	18391.3	23704.1	12172.4	19632.9	13400.7	12507.8	15404.1	18105	10467.8	19035.5	15212.2	10439.5	18501.3	12099.5	21439.5	21632.9	36499.4		802.601	7.1232	15462.8	20	0.980087	L-7.1-5
1254	L1251 (m/z=802.571392; rt=7.11509)	9740.04	8005.83	11004.5	11726.3	16094.5	8754.26	12402.6	9166.44	8515.79	9653.96	12263.9	6262.43	12632.1	10289.8	8129.62	12368.4	7617.52	13474.4	15154	24945.2		802.571	7.11509	10647.1	20	0.980087	L-7.1-5
1255	L1255 (m/z=803.603809; rt=7.12631)	11039.9	9422.76	11161.3	11088.5	15249.2	9862.8	8655.95	10037.1	8726.83	8735.93	10788.8	NA	10571.6	11296.9	9910.62	11196.1	9723.08	12551.8	14317.3	18033.1		803.604	7.12631	10788.8	19	NA	L-7.1-6
1256	L1265 (m/z=732.565721; rt=7.16426)	418196	349370	668446	847969	1.32346e+06	558386	551362	553039	440002	466909	810981	154525	485715	551149	227186	382864	389029	463879	463032	777304		732.566	7.16426	476312	20	0.984252	L-7.2-1
1257	L1264 (m/z=732.539379; rt=7.16414)	236368	195828	378434	482980	757145	315087	313640	311503	251175	260575	462422	87636.4	274098	311243	129160	210993	219307	253503	246959	412577		732.539	7.16414	267337	20	0.984252	L-7.2-1
1258	L1262 (m/z=733.569331; rt=7.16409)	183930	163053	291579	380705	581086	247984	247637	244755	194116	212307	355621	71231.6	218212	252969	104229	172396	183221	207219	211156	346485		733.569	7.16409	215259	20	0.984252	L-7.2-1
1259	L1257 (m/z=733.542083; rt=7.16388)	95588.3	85274.1	155620	204270	307064	133191	131848	132078	102905	111800	188813	38003.5	115928	133272	53884	90181.9	96119.4	105861	106330	175173		733.542	7.16388	113864	20	0.984252	L-7.2-1
1260	L1266 (m/z=366.281817; rt=7.16428)	53618.3	46043.4	88818.1	112033	174571	72849.7	73166.6	72885.2	57999.2	60819.1	107151	18249.5	63845.3	71941.3	28618.6	47548.8	50111.3	58639.2	57180.4	97055.2		366.282	7.16428	62332.2	20	0.984252	L-7.2-1
1261	L1267 (m/z=366.287217; rt=7.16443)	51150.3	44222.7	84474.3	106863	165722	69350.9	69850	69075.1	55057.3	57764.8	101816	17378.7	61041.6	68273.6	27869.3	45533.9	48209.3	57639.3	56669.3	97055.2		366.287	7.16443	59403.2	20	0.984252	L-7.2-1
1262	L1261 (m/z=734.571623; rt=7.16406)	48174.8	41847.2	78456.8	98007.9	154751	64021.6	69572.8	67029.3	52376.7	54415.1	99346.8	16769.6	58619.1	62419.6	27667.5	43537.3	45669.8	54221.6	56837.6	95062.9		734.572	7.16406	57728.4	20	0.984252	L-7.2-1
1263	L1288 (m/z=858.670239; rt=7.23033)	24000.8	19240.6	32501.7	31252.4	45810.5	29081.5	26178.2	21998.7	24472.4	25753.8	33166.1	12638.3	20109.2	26512.9	18655.9	21697.8	17938.7	25148.1	25584.2	26874.8		858.67	7.23033	25366.2	20	0.984252	L-7.2-1
1264	L1259 (m/z=734.558029; rt=7.16398)	45415.7	39302.1	74254.4	92707.6	145711	60787.9	66832.9	62915	49694.4	51529.1	93157.3	16223	54763.6	59006.3	26108.3	41045.5	43535	50854	51797.6	86670.6		734.558	7.16398	53280.6	20	0.984252	L-7.2-1
1265	L1263 (m/z=366.78838; rt=7.16412)	22609.7	19021.3	35294.8	46925.9	74340.8	30346.2	30744.6	29384.2	22965.2	27181.2	42976.9	7631.9	24678.8	29879.3	11659.8	20755.7	21968.4	23891	26060	42706.8		366.788	7.16412	26620.6	20	0.984252	L-7.2-1
1266	L1256 (m/z=749.592436; rt=7.16143)	20997.5	17474.5	28166.2	39988.4	56890.9	23957.3	27290.6	24200.9	20592.3	24904.7	35131.6	9845.86	24126.5	27746.1	13341.4	21812.3	21482.5	23062.2	23053.7	39620.4		749.592	7.16143	24041.9	20	0.984252	L-7.2-1
1267	L1260 (m/z=366.78349; rt=7.16401)	22609.7	19021.3	35378.2	47251.8	74340.8	30759.5	30744.6	29384.2	23158.1	27181.2	43742.6	7891.44	25442.2	30068.9	11995.5	20755.7	22283.6	23891	26060	42706.8		366.783	7.16401	26620.6	20	0.984252	L-7.2-1
1268	L1286 (m/z=859.673817; rt=7.22245)	14931.3	11835.1	20208	21663.6	27788	20329.5	16700.2	16907.2	16219.8	14115.2	23262.6	NA	16088.2	16606.6	10807.8	11247.6	12015.5	20666.2	15453.9	17006.8		859.674	7.22245	16606.6	19	0.984252	L-7.2-1
1269	L1258 (m/z=244.191717; rt=7.16393)	17056	14201.2	30120	39004.7	62620.1	23574	24134.5	25946.6	19616.4	20044.9	37629.3	NA	21136.5	24119.2	9885.42	16746.4	16223.5	20860.6	20840	37258.4		244.192	7.16393	21136.5	19	0.984252	L-7.2-1
1270	L1268 (m/z=570.511571; rt=7.16476)	12599.2	10704	26230.4	33519.1	55231.4	20724.2	22017.7	20332.8	19014.9	17101.8	32970.3	NA	16522	19520.2	NA	13895.5	15612.4	18493.8	18378.7	29280.9		570.512	7.16476	19267.6	18	0.984252	L-7.2-1
1271	L1270 (m/z=754.546397; rt=7.18767)	50008.3	56742	61857.8	120361	168909	64183	87388.1	86594.3	52404.7	81646.3	113334	29500.6	86347.8	86046.2	42774.7	86858.1	73564.8	81159.3	113830	182447		754.546	7.18767	83846.3	20	0.984296	L-7.2-2
1272	L1282 (m/z=754.524979; rt=7.19011)	39659.2	47417.1	47823.3	101692	142838	51153.5	73535.8	71097.4	42060.5	69026.4	96353	25702.9	73040.4	73965.3	36496.4	74685.3	61735.1	68971.2	94276.5	151380		754.525	7.19011	70061.9	20	0.984296	L-7.2-2
1273	L1269 (m/z=755.551654; rt=7.1874)	22315.8	27325.3	32699.1	55481.5	75865.1	28586.1	43157.3	39546.9	29377.3	33883.2	51406.7	14618.5	41822	42154.6	24573.8	44440.5	31177.2	41520.9	50565.8	88959.8		755.552	7.1874	40533.9	20	0.984296	L-7.2-2
1274	L1278 (m/z=755.53193; rt=7.1899)	22251.3	26491.1	29716	53648.2	72731.9	25330.7	41297.7	36828.2	27063.4	32477.6	49350.1	13132.4	39769.9	40696.3	23601.4	43529.2	30254.1	39318.4	46110.8	82185.6		755.532	7.1899	38073.3	20	0.984296	L-7.2-2
1275	L1274 (m/z=766.549827; rt=7.18897)	231132	364178	87035.9	257496	343436	91024.3	190848	157297	142410	236439	402012	94575.1	444114	491376	286852	779977	677435	1.79307e+06	3.36715e+06	5.82335e+06		766.55	7.18897	315144	20	0.939391	L-7.2-3
1276	L1271 (m/z=767.553517; rt=7.18875)	118692	179446	36227.6	129274	166749	42714.2	93529.4	75019	70347.6	115070	188792	43998	210162	229025	140798	373750	320163	843091	1.59913e+06	2.7234e+06		767.554	7.18875	153774	20	0.939391	L-7.2-3
1277	L1279 (m/z=771.509089; rt=7.18994)	51687.5	79641.2	18470.4	56693.5	62258	23189.7	48065.3	34090.2	40866.1	59955.7	79483.1	23838.1	94754.5	105567	61254.7	136753	126407	176572	225807	232870		771.509	7.18994	61756.3	20	0.939391	L-7.2-3
1278	L1277 (m/z=771.489636; rt=7.18987)	47694.4	74537.1	17339.1	52912.9	57644	21505.5	44278.7	32146.7	38199.8	55727.5	74035.3	22510.7	88197.1	98501.4	57195.4	125478	117103	159194	200561	203040		771.49	7.18987	57419.7	20	0.939391	L-7.2-3
1279	L1272 (m/z=767.517969; rt=7.18886)	44511.7	67368.2	13234.1	47427.1	62302.3	15348.5	33335.3	26920.6	25589.8	42562	70223.9	15500.7	79848.3	88211.7	50754.3	141374	119394	302287	576884	974895		767.518	7.18886	56528.3	20	0.939391	L-7.2-3
1280	L1275 (m/z=766.503555; rt=7.18897)	42048.5	65601	14996.4	45083.6	61915.8	15923.4	33041.4	27422.3	25375.1	42396.8	74533.4	17374.1	82422.9	92373.5	51146	146294	126768	333169	641468	1.1019e+06		766.504	7.18897	56530.9	20	0.939391	L-7.2-3
1281	L1281 (m/z=772.515773; rt=7.19008)	26545.5	40774.6	8292.83	27715.4	31233.5	10125.8	23397.9	19169.9	18751.9	27159.7	40240.4	10708	47442.2	48962.2	31469.4	65448	64221.7	84433.6	112751	106184		772.516	7.19008	31351.4	20	0.939391	L-7.2-3
1282	L1283 (m/z=772.508637; rt=7.19016)	26545.5	40774.6	8292.83	27715.4	31233.5	10125.8	23397.9	19169.9	18751.9	27159.7	40240.4	10708	47442.2	48962.2	31469.4	65448	64221.7	84433.6	112751	106184		772.509	7.19016	31351.4	20	0.939391	L-7.2-3
1283	L1276 (m/z=383.276107; rt=7.18909)	26351.7	43656.7	10086.3	31282.8	42840.3	10532.1	23004.3	18669.3	16498.1	28853.1	50247.6	10493.4	55963.2	60939.3	34250.4	98615.7	85066.9	224855	410739	713608		383.276	7.18909	38545.3	20	0.939391	L-7.2-3
1284	L1280 (m/z=772.535736; rt=7.18995)	14696.8	22372.4	370.691	16599	19338.5	4335.21	12353.5	10829.5	10024.3	15619.8	23276.9	3881.13	27005.4	27381.8	17976.7	37813.2	36784.2	50768.5	70446.5	70708.9		772.536	7.18995	18657.6	20	0.939391	L-7.2-3
1285	L1273 (m/z=768.557056; rt=7.18896)	28666.2	47042.7	NA	33763.8	45323.9	11485.1	24865	22022.8	17201.6	31955.3	50891.1	12544.9	64489.9	63000	38632.7	96002.7	89787.1	244728	436379	761129		768.557	7.18896	45323.9	19	0.939391	L-7.2-3
1286	L1285 (m/z=923.522459; rt=7.2006)	19898	17856.6	12139.4	12796.8	12016.1	12423.4	9033.1	8886.08	15509.3	13663.3	16355.1	11164.2	22336.7	17983.2	20424.4	11116.9	20644.5	71634.2	77591.1	67087.8		923.522	7.2006	15932.2	20	0.996612	L-7.2-4
1287	L1284 (m/z=923.502181; rt=7.19938)	19898	17856.6	12139.4	12701	11840.7	12423.4	9033.1	8886.08	15509.3	13650.3	15544.2	11164.2	20190.2	17714	20424.4	11116.9	20482.7	71634.2	75994.8	63121.1		923.502	7.19938	15526.7	20	0.996612	L-7.2-4
1288	L1287 (m/z=774.509552; rt=7.22525)	16441.6	12899.5	9584.08	7823.46	11235.8	8609.1	11657.2	8503.11	10043.2	9750.98	11326.7	NA	13869.1	15905.6	17536.5	22137.4	20687.5	75298.1	85546.5	372112		774.51	7.22525	12899.5	19	NA	L-7.2-5
1289	L1289 (m/z=774.542927; rt=7.24356)	9661.52	8952.4	11575	12880.3	18861.7	8609.1	15989.1	10667.2	9887.01	14001.5	12446.3	NA	11620.9	13631.8	9867.37	13948	12262.5	43748.9	49531.6	219678		774.543	7.24356	12446.3	19	NA	L-7.2-6
1290	L1290 (m/z=856.654898; rt=7.27635)	28096.2	23012.4	66987	69257.9	99172.9	56138.7	39313.8	38530.1	38604.8	31307.1	48275.9	11823.7	27519.5	34495.3	15233.9	22575.5	22557.9	24501.5	21104.7	30030		856.655	7.27635	30668.6	20	0.987171	L-7.3-1
1291	L1291 (m/z=857.657742; rt=7.27637)	15578.9	10070.7	36189.8	34724.8	50261.7	28500.6	21650.4	20152.5	18856.6	16484.3	26892.6	NA	13720.7	17381.5	8681.36	12041.7	12061.3	12870	12615	15763.6		857.658	7.27637	16484.3	19	0.987171	L-7.3-1
1292	L1292 (m/z=836.55925; rt=7.27801)	28771.5	26063.2	13288.2	14423.5	22691.2	8913.78	13506.2	13401.1	19313	18731.3	11261.9	14500	32465.7	27513.9	33936.3	96563.8	35402.2	63888	70828.3	73599.6		836.559	7.27801	24377.2	20	NA	L-7.3-2
1293	L1344 (m/z=792.565615; rt=7.34734)	1.69918e+06	3.40595e+06	690640	2.81429e+06	3.46211e+06	724023	1.92552e+06	1.55564e+06	1.22071e+06	2.36868e+06	3.86951e+06	700210	4111883	4.63425e+06	2.114e+06	5.97748e+06	5713812	9250846	13522015	18370636		792.566	7.34734	3.11012e+06	20	0.99448	L-7.3-3
1294	L1338 (m/z=793.569408; rt=7.34708)	866899	1.71903e+06	337684	1.41428e+06	1.77548e+06	367300	981823	790262	596817	1.19453e+06	1.95012e+06	351432	2.08843e+06	2.35229e+06	1.07846e+06	3.0456e+06	2.89491e+06	4555454	6826720	9120105		793.569	7.34708	1.56666e+06	20	0.99448	L-7.3-3
1295	L1336 (m/z=794.573786; rt=7.34701)	251271	499185	102489	405776	510606	105794	295775	228595	179857	340676	555056	99365.3	589804	678003	311800	894331	837328	1.33179e+06	2.0208e+06	2.75983e+06		794.574	7.34701	452480	20	0.99448	L-7.3-3
1296	L1342 (m/z=396.28403; rt=7.34733)	220681	444089	89607.1	374449	467028	93463.3	250483	203209	157681	305828	515029	90885	545020	605373	269293	781543	742371	1.1999e+06	1.79467e+06	2.39886e+06		396.284	7.34733	409269	20	0.99448	L-7.3-3
1297	L1300 (m/z=956.637584; rt=7.30049)	125771	175519	53793.9	147915	179454	58825.3	114539	94331.6	89534.2	152936	183233	53064.7	237511	248494	150479	348756	298933	622152	852352	1.14403e+06		956.638	7.30049	164227	20	0.99448	L-7.3-3
1298	L1343 (m/z=794.538988; rt=7.34733)	114769	217545	48340.5	172512	222544	48792.1	129052	102031	83316.8	152918	244110	47785.4	259878	293779	142227	385897	367017	589746	886389	1.21178e+06		794.539	7.34733	195028	20	0.99448	L-7.3-3
1299	L1340 (m/z=396.786079; rt=7.34725)	107638	218073	41524.6	179333	229462	45672	123558	98903.7	75570.3	148195	249796	43348	266301	295722	134395	382759	363781	579148	874982	1.16733e+06		396.786	7.34725	198703	20	0.99448	L-7.3-3
1300	L1293 (m/z=956.636399; rt=7.28354)	123575	172025	41345.9	119456	134200	46326.1	93592.9	81095.3	83200.8	117989	174944	50164.9	214717	215127	135902	319471	280504	601048	852352	1.14403e+06		956.636	7.28354	135051	20	0.99448	L-7.3-3
1301	L1341 (m/z=264.192636; rt=7.34732)	84364.1	168423	31729	138752	172565	33171.8	94905.5	76836.8	59498.1	116021	192486	31740.4	205496	229448	103954	296054	281763	453979	660960	895635		264.193	7.34732	153587	20	0.99448	L-7.3-3
1302	L1301 (m/z=957.640988; rt=7.30054)	71469.5	105337	26608.1	86364.6	104991	32693.3	65054.4	50985	50832.1	84034.3	116004	32805.3	138114	142901	87823.5	197252	171726	362477	497327	630434		957.641	7.30054	96407.1	20	0.99448	L-7.3-3
1303	L1347 (m/z=613.486802; rt=7.34761)	58569.9	122527	24423.3	109969	139849	29186.2	78043.3	63516.9	45322.7	97827.6	158213	24125.9	158738	186360	79494.9	226129	204932	332353	486396	680650		613.487	7.34761	116248	20	0.99448	L-7.3-3
1304	L1335 (m/z=795.577133; rt=7.34697)	48481.3	99731.5	20801	83206.3	104070	22775.4	57557.4	45535.6	35447.5	67332.9	111799	18676.4	116387	141829	62746.5	176142	168881	269304	382606	531520		795.577	7.34697	91468.9	20	0.99448	L-7.3-3
1305	L1348 (m/z=335.259619; rt=7.34793)	40361	76031.9	15265.3	66842.3	86124.5	18693.8	52370.7	43847.5	28582.7	57911.4	92294.6	16280.1	89895.4	105919	53403.6	128261	129009	198195	274292	403681		335.26	7.34793	71437.1	20	0.99448	L-7.3-3
1306	L1334 (m/z=264.527419; rt=7.34693)	40393.9	79962.4	13212.1	66994.6	84905.9	15841.3	46107.7	37106.2	26801.5	55197.6	92186.5	14661.2	98802.8	110876	51074.8	142621	134682	213769	313118	416878		264.527	7.34693	73478.5	20	0.99448	L-7.3-3
1307	L1298 (m/z=957.593846; rt=7.29922)	34976.4	51370.3	13581.2	37036.5	44507.4	16496.6	31360.6	23601.4	25671.4	39232.8	52044.1	15585	62705.2	66802.6	43587.2	82359.2	81817.7	160398	217923	279846		957.594	7.29922	44047.3	20	0.99448	L-7.3-3
1308	L1349 (m/z=613.468058; rt=7.34797)	33425.8	69272.4	14914.9	61302.4	77556.7	17101.8	44723.8	36604.6	26197.6	55858	88240.2	15519	87847.7	103565	46004.2	124932	115584	192553	275837	382547		613.468	7.34797	65287.4	20	0.99448	L-7.3-3
1309	L1350 (m/z=335.255486; rt=7.34817)	35590.3	64508.7	13619.7	55905.9	73056.9	16294.4	44416.5	37470.9	25674.1	50493.7	78674.7	14535	76276.1	89553.4	46715	110813	112201	170254	233023	342383		335.255	7.34817	60207.3	20	0.99448	L-7.3-3
1310	L1337 (m/z=795.549903; rt=7.34705)	32976	64439.6	14310	52330.3	70094.8	15699.9	37285	30831.8	23951.4	45202.7	71725.5	13348.6	74834	88547.5	43402.5	112315	108117	175675	247156	349874		795.55	7.34705	58384.9	20	0.99448	L-7.3-3
1311	L1297 (m/z=956.569608; rt=7.29869)	27907.5	38994.8	11448.7	27586.4	33384.6	12507.2	21925.1	19966.4	19597.5	30566.7	37658.9	12113.5	48109.8	51713.1	33750.5	60973.6	59952.1	115799	149811	207738		956.57	7.29869	33567.6	20	0.99448	L-7.3-3
1312	L1339 (m/z=397.287806; rt=7.34716)	29339	61056.3	12320.8	49718.7	62914.6	11550.3	35719.6	27726.1	20859.5	41430.2	66876.8	11261.1	73302.7	84694.4	37121.8	112338	105700	173734	261033	356415		397.288	7.34716	55387.5	20	0.99448	L-7.3-3
1313	L1299 (m/z=958.643937; rt=7.30007)	24631	35874.6	9380.33	28357.8	32710.2	12767.7	22138.6	18962.4	17121.8	27702.1	35715	9984.34	43852.1	50459.4	28954.9	67304.7	59746	116420	167082	219737		958.644	7.30007	30832.5	20	0.99448	L-7.3-3
1314	L1332 (m/z=264.198037; rt=7.34536)	18196	42591.4	4944.38	41493.8	48327.6	6959.91	22562.3	19740.5	11825.3	28232.6	52637.9	6037.26	56865.5	61509.5	21466	78651.8	72257.6	105418	155989	216273		264.198	7.34536	42042.6	20	0.99448	L-7.3-3
1315	L1351 (m/z=264.522143; rt=7.34836)	17445.6	30891.2	6285.16	21919.2	29084.4	7105.89	18687.3	15034.4	12047.8	20842.8	34091	6150.85	36703.9	39617.7	23132	50680.9	50838.1	84903.2	128645	163234		264.522	7.34836	26108.2	20	0.99448	L-7.3-3
1316	L1333 (m/z=264.531701; rt=7.34551)	13318.9	36505.3	310.688	31771.5	39883.7	373.194	20248.2	16475.5	8340.77	23408.8	41706.7	391.564	44520.9	50505.3	18619	65025	60019.1	92068.7	139329	183607		264.532	7.34551	34138.4	20	0.99448	L-7.3-3
1317	L1345 (m/z=614.49009; rt=7.34738)	23698.3	55327.9	11148.8	51607.1	55274.9	NA	33829.6	28212	21240.9	39826	62015.4	10758.3	64777.1	77614.7	34060.5	93361.3	86032.3	134706	212476	277380		614.49	7.34738	55274.9	19	0.99448	L-7.3-3
1318	L1346 (m/z=614.48004; rt=7.34755)	22887.1	53324.9	10978.6	48649.5	52397.9	NA	32914.1	26961.8	20848.3	38430.2	58867.7	10687.9	61626.1	74088.7	33705.1	88880.9	81944.7	129377	203030	263095		614.48	7.34755	52397.9	19	0.99448	L-7.3-3
1319	L1330 (m/z=788.592872; rt=7.34077)	15154.8	16766.3	9906.02	13735.8	17847.4	8732.99	11061.7	9504.66	11552.4	12417.8	16007.4	NA	15227.8	15543.1	12009.7	19864.4	19081.1	29412	28226.6	22968.2		788.593	7.34077	15227.8	19	0.99448	L-7.3-3
1320	L1296 (m/z=790.608578; rt=7.29597)	19005.3	17923.4	9370.85	14566.7	15469.7	11246.6	11603.6	NA	11178.3	13110.5	17240.3	NA	14726.8	18709	13571.1	20567	19153.1	52926.2	44223.9	55873.6		790.609	7.29597	16355	18	0.99448	L-7.3-3
1321	L1294 (m/z=800.550555; rt=7.28624)	10362.6	11209.4	9799.02	14269	19123.8	10446.9	8751.22	10452.2	10893.3	8348.62	11285	NA	11264.8	9767.12	8694.7	14627.1	8369.48	15494.5	10500.5	15125.1		800.551	7.28624	10500.5	19	NA	L-7.3-4
1322	L1321 (m/z=780.557124; rt=7.32863)	1.79364e+06	3.15797e+06	1.74659e+06	7.04666e+06	9293289	1.59115e+06	4628272	4.60883e+06	1.75775e+06	4560480	5.9776e+06	694240	4.93522e+06	5.17834e+06	1.63936e+06	5.13021e+06	3.8001e+06	3.03465e+06	4141943	5375608		780.557	7.32863	4.35121e+06	20	0.980828	L-7.3-5
1323	L1319 (m/z=781.561556; rt=7.32848)	873055	1.51241e+06	845077	3.32582e+06	4.43185e+06	769278	2.22781e+06	2.21688e+06	851110	2.18227e+06	2.91026e+06	335380	2349732	2.47114e+06	792870	2.45417e+06	1.86976e+06	1.47418e+06	1.94896e+06	2.60776e+06		781.562	7.32848	2065617	20	0.980828	L-7.3-5
1324	L1325 (m/z=390.280195; rt=7.32899)	235854	407640	224009	913690	1.19794e+06	204508	597292	589848	229325	586121	774755	90759.3	644330	677342	215970	664818	506655	399352	553172	720065		390.28	7.32899	569646	20	0.980828	L-7.3-5
1325	L1317 (m/z=782.565799; rt=7.32841)	236809	402646	229974	903830	1.21468e+06	206644	611348	593224	229013	595364	798015	87221.7	640607	679306	211352	684113	506396	394329	535926	722291		782.566	7.32841	564575	20	0.980828	L-7.3-5
1326	L1314 (m/z=782.53386; rt=7.32823)	126327	202914	125942	449813	605599	112775	304413	299482	126003	301318	394651	47702	317743	332071	114501	340983	249071	198855	261881	364046		782.534	7.32823	280682	20	0.980828	L-7.3-5
1327	L1323 (m/z=390.782055; rt=7.32868)	116331	197909	109616	426657	576080	100461	290571	288975	111174	281424	378421	42887.7	305273	323074	105745	313096	245492	193429	252010	337399		390.782	7.32868	266717	20	0.980828	L-7.3-5
1328	L1320 (m/z=781.506144; rt=7.3285)	115623	203748	112579	445412	591639	102925	296876	291115	114331	302273	402690	43270.5	319890	341526	107800	332422	246722	190094	247008	325538		781.506	7.3285	269062	20	0.980828	L-7.3-5
1329	L1322 (m/z=260.189803; rt=7.32865)	89634.8	153485	85363.4	344736	447631	78149.6	223704	223363	86607.9	222216	287286	32503.2	242223	252736	80798.8	247989	182832	143867	194908	251529		260.19	7.32865	208562	20	0.980828	L-7.3-5
1330	L1295 (m/z=780.501717; rt=7.29025)	82604.9	166328	68381.3	325127	506680	60450.7	173099	241985	85481.3	186485	366364	36982.7	285104	322248	74874.8	330629	253709	204698	299905	462329		780.502	7.29025	223342	20	0.980828	L-7.3-5
1331	L1324 (m/z=783.568412; rt=7.32875)	46389.6	82549.2	45402.3	172939	232905	39670.7	112215	116706	42384	115586	155631	17852.9	122618	127694	42532.7	129544	99779.4	82766	108683	147830		783.568	7.32875	110449	20	0.980828	L-7.3-5
1332	L1318 (m/z=260.524438; rt=7.32843)	41377.9	71509.6	37311.4	157442	211087	35546.5	106248	103391	38704.2	103551	139619	13929.7	110744	117620	36911.7	116351	88875.9	71030.2	93077.8	125860		260.524	7.32843	98234.5	20	0.980828	L-7.3-5
1333	L1326 (m/z=391.281617; rt=7.33026)	40300.6	67158.5	36438.1	128479	161540	33892.8	94566.5	96784.6	42421.4	93352.8	113893	21749.9	96794.6	105817	42380.6	96400.2	77030.7	52368.2	60756	82111.4		391.282	7.33026	79571.1	20	0.980828	L-7.3-5
1334	L1327 (m/z=391.287516; rt=7.33094)	40300.6	67158.5	36438.1	128479	161540	33892.8	94566.5	96784.6	42421.4	93352.8	113893	21749.9	96794.6	105817	42380.6	96400.2	77030.7	52368.2	60756	82111.4		391.288	7.33094	79571.1	20	0.980828	L-7.3-5
1335	L1311 (m/z=390.76957; rt=7.32757)	29462.1	46497.2	28323.1	107244	147266	26653.4	72204.6	70528.1	27792.7	71374	91799.4	10828.3	72005.1	73920.3	25932.3	71327.3	54970.4	45128.8	52419.1	76200.2		390.77	7.32757	62749.3	20	0.980828	L-7.3-5
1336	L1310 (m/z=260.520444; rt=7.32736)	24952.6	39230.7	24132.2	88944.4	120109	23384	60670.7	58869.3	24441.1	59087.5	76328.9	8836.58	58708.6	61827.3	21883	62787.6	44573.8	36335.8	45887.9	65651.3		260.52	7.32736	52298.2	20	0.980828	L-7.3-5
1337	L1312 (m/z=260.183004; rt=7.32795)	22267.5	34145.1	20785.1	75278.7	100708	19427.9	47380.8	48204.8	20772	49313	62839.6	8645.43	51129.5	55797.3	18549.2	52525	38967.9	30808.9	35099.1	48985.2		260.183	7.32795	43174.3	20	0.980828	L-7.3-5
1338	L1316 (m/z=781.636824; rt=7.32833)	8374.13	15453.1	6038.5	35559.5	46691.9	3921.71	24275.2	21114.5	7340.69	20232.8	36626.5	467.641	25090.6	29782.3	7996.27	24004.3	19197.8	14407.1	22681.8	29252.5		781.637	7.32833	20673.7	20	0.980828	L-7.3-5
1339	L1313 (m/z=390.261971; rt=7.32797)	15404.3	26002.5	14008.7	54148.8	70736.6	13095.6	37182.9	35864.3	14741.1	38454.1	47365.7	NA	39247.6	43730.1	13307.8	39157.9	31550	20866.2	25447.8	33324.1		390.262	7.32797	33324.1	19	0.980828	L-7.3-5
1340	L1315 (m/z=195.139623; rt=7.32825)	10123.2	18358.2	9800.73	39289.5	49943.2	NA	26163.9	24729.2	10560.8	26078.5	35631.5	NA	29017.6	32282.4	10763.6	30784.4	25462.7	19258.5	25131.2	31109.8		195.14	7.32825	25770.6	18	0.980828	L-7.3-5
1341	L1309 (m/z=195.142814; rt=7.32632)	6859.16	10931.2	7009.45	27099.9	36418.1	NA	15862.8	16128.5	6631.8	15565.6	22813.7	NA	16826.9	18515.8	5938.84	18899.3	14654.7	11911.4	15162.6	18906.1		195.143	7.32632	15714.2	18	0.980828	L-7.3-5
1342	L1303 (m/z=800.557122; rt=7.31975)	15517.2	15309.9	20789.4	25343.3	43994.5	18466.1	20209.1	20111.7	15902.9	17737.3	22799.3	9970.87	18485.2	16773.1	17002.1	22970.4	14514.8	21693.1	19319	18494.9		800.557	7.31975	18490	20	0.970654	L-7.3-6
1343	L1302 (m/z=800.581944; rt=7.30654)	16647.3	15409	24902.1	32228.5	57245.8	21074.9	23748.8	24655.9	18678.4	22261	29963.4	11135.7	22299.9	21611.2	17002.1	28562.7	16924.1	25608.3	22936.6	27777.6		800.582	7.30654	22618.3	20	0.970654	L-7.3-6
1344	L1308 (m/z=802.539717; rt=7.32574)	45241.6	66680.9	50008.6	174137	194295	51498.7	138685	138648	47992	124560	124300	23105.2	90828.2	93677.1	33068.5	71486.4	59205.9	41809	76517.7	102721		802.54	7.32574	74002.1	20	0.960505	L-7.3-7
1345	L1306 (m/z=802.563088; rt=7.3247)	35464.6	51808.5	38435	134348	149182	39604.1	102747	107799	36354.7	98158.6	93153.5	17649.6	67550.1	70554.3	25522.2	54240.5	47377.2	18791.6	26020.5	35161.9		802.563	7.3247	49592.9	20	0.960505	L-7.3-7
1346	L1305 (m/z=803.544363; rt=7.32283)	23230	32441.2	22543	81074.3	91450.5	26010.7	69117.9	69402	22846.1	60469.9	63556.5	11874.5	46642.2	47337.4	17931.2	32843.5	29107.4	14522.9	25443.2	32923.2		803.544	7.32283	32642.3	20	0.960505	L-7.3-7
1347	L1304 (m/z=803.564073; rt=7.32251)	19087.1	27337.5	18783.9	70453.9	79050.6	21214.7	57631.9	58201	18890.2	51515.8	55429.7	9900.71	39873.5	41008.1	14730.2	28576.2	25134.7	6880.61	12514.4	17082.3		803.564	7.32251	26236.1	20	0.960505	L-7.3-7
1348	L1307 (m/z=818.517794; rt=7.32492)	8808.47	13296.9	9048.61	46403.7	55618.8	NA	32939.1	33996.3	10884.9	28028	28735.9	NA	20649.4	20556	9836.92	16386.9	13626.7	7717.41	11244.8	8586.94		818.518	7.32492	15006.8	18	0.960505	L-7.3-7
1349	L1328 (m/z=820.558393; rt=7.33635)	9204.94	16038.9	15780.6	40076.6	57956.5	10807.7	23892.4	24460.5	11461.9	19256.3	36649.4	NA	24323.4	32128.6	13711.1	27038.3	29746.4	55428.1	64077.8	91861.9		820.558	7.33635	24460.5	19	NA	L-7.3-8
1350	L1329 (m/z=818.550331; rt=7.33766)	7523.87	12322.4	6902.99	34486.7	41037.6	NA	24764.9	24930.4	8715.58	21180.8	22516.4	NA	16324	17825.4	11344.2	14503.2	16822.3	14720.5	19051.2	13239.6		818.55	7.33766	16573.1	18	NA	L-7.3-9
1351	L1331 (m/z=801.570196; rt=7.34301)	14395	10249.5	13874.9	16333	25691.9	15844	15770.6	16079.6	14342.3	15559.2	15533	NA	15839.5	14773.9	9820.38	13310.9	20930.5	58799.1	99948.2	125833		801.57	7.34301	15770.6	19	NA	L-7.3-10
1352	L1355 (m/z=813.49638; rt=7.34966)	46875.6	71832.5	24960.4	66855.6	72370.7	27993.6	63440	52809.1	40251.6	71234.6	76342.4	29307.8	79454.5	81560.3	55608.5	79487.9	88033.2	61258.6	59583.2	42053.4		813.496	7.34966	62349.3	20	0.976075	L-7.3-11
1353	L1352 (m/z=813.523604; rt=7.3489)	29242.2	49527.6	15612.5	45016.6	49836.9	18182	41965.5	33998.7	25202.7	48761.6	53581.7	18198.6	53132.7	56573.2	35480.3	54766.7	60694.6	44477.4	40842.4	29805.1		813.524	7.3489	43221.4	20	0.976075	L-7.3-11
1354	L1354 (m/z=814.50052; rt=7.34943)	23611.2	34579.2	12035.5	32360.7	35247.9	13222.7	29035.8	25923.2	22296.6	34392.7	42228.6	14354.8	42098.8	43658.9	28467.6	42112.7	42284.3	38106.6	32337	27385		814.501	7.34943	32348.8	20	0.976075	L-7.3-11
1355	L1353 (m/z=388.343638; rt=7.34921)	16714.7	20588.9	9975.25	23948.1	20423.8	13893.9	25312.6	20717.6	17247	25901.8	19128	14618	22776	20147.8	22820.6	15220.7	18317	9826.71	9177.28	3212.52		388.344	7.34921	18722.5	20	NA	L-7.3-12
1356	L1358 (m/z=797.531178; rt=7.35179)	241434	343851	106907	249811	245005	126943	241477	201724	195952	287666	342638	143468	344895	368594	282619	343576	369145	296669	283908	201148		797.531	7.35179	266215	20	0.978001	L-7.4-1
1357	L1364 (m/z=797.511261; rt=7.35243)	241434	343851	106907	249811	245005	126943	241477	201724	195952	287666	342638	143468	344895	368594	282619	343576	369145	296669	283908	201148		797.511	7.35243	266215	20	0.978001	L-7.4-1
1358	L1360 (m/z=798.52806; rt=7.35186)	122628	165323	51647.2	132653	121123	64881.4	120468	103620	101340	141435	162399	68590.5	168914	175057	139569	168716	188631	145929	131100	88264.4		798.528	7.35186	131877	20	0.978001	L-7.4-1
1359	L1365 (m/z=798.503317; rt=7.35248)	97512.7	132757	41560	103943	96578	51915.7	96041.2	81734.5	81974.7	112650	125995	55597.3	133651	137262	111603	132776	148002	116636	108473	72474.7		798.503	7.35248	106208	20	0.978001	L-7.4-1
1360	L1362 (m/z=398.761075; rt=7.35216)	30544.7	45437.5	11398	32163.9	30299.7	15237.3	28476.2	24269	24622.4	35422.8	42965.4	17037.9	44223.1	47790.3	35640.4	45598.8	49561.6	41425.5	37716.7	31028.5		398.761	7.35216	33793.4	20	0.978001	L-7.4-1
1361	L1359 (m/z=799.528547; rt=7.35181)	31707.2	47710.5	13393.6	35907.6	33971.8	17732.1	34490.5	26609.2	24659.7	42178.6	47467.6	20538.6	49028.6	52724.1	42393.4	49690.5	53733.1	46837.5	35962.3	29231.1		799.529	7.35181	35934.9	20	0.978001	L-7.4-1
1362	L1356 (m/z=398.767268; rt=7.35103)	26599.7	41736.3	9858.78	29464.1	28082.4	13207.6	25111.4	21856.2	20972.9	32725	39703.9	14502.1	40032.3	43757.9	30860	41317.2	45683.9	38579.7	34888.2	28470.1		398.767	7.35103	30162	20	0.978001	L-7.4-1
1363	L1363 (m/z=399.263681; rt=7.35219)	13227.9	20706.7	NA	14203.5	14964.6	6904.11	13477.6	11759.2	12323.1	17287.4	20423.5	8328.24	21413.9	23333.7	16163.3	21701.2	24133.1	20535.2	20946.3	18865.4		399.264	7.35219	17287.4	19	0.978001	L-7.4-1
1364	L1361 (m/z=820.602716; rt=7.35213)	18733.1	32923.6	24679.5	71620	104211	17842.1	42688	42599.2	21891	36961	67916.8	10061.7	46944.7	61697	25713.5	56149.7	59751.3	58058.2	71551.2	82516.5		820.603	7.35213	44816.3	20	0.900678	L-7.4-2
1365	L1368 (m/z=742.541789; rt=7.41348)	14405.8	18463.5	15398	45805.2	77497.8	16211	28901.8	31063.6	16264.2	30819.4	44171.4	NA	33616.5	35054.6	10684.6	31275.6	25498.5	24099.3	32815	57198.8		742.542	7.41348	30819.4	19	0.900678	L-7.4-2
1366	L1357 (m/z=821.604608; rt=7.35127)	9044.94	18537.1	13966.7	39718.8	59421.4	8399.22	21089.4	21193.7	11046.2	21465.3	33546.9	NA	24482.4	28213.3	14311.8	26061.6	31188.5	30983.9	37074.1	46693.1		821.605	7.35127	24482.4	19	0.900678	L-7.4-2
1367	L1366 (m/z=801.521976; rt=7.39025)	9248.48	17902.6	9742.81	12690.2	14913.5	9908	10113.7	12835.1	10098	10005.9	15121.9	NA	19508.8	24283.1	11064.2	12400.5	35379.8	91215.4	160610	202281		801.522	7.39025	12835.1	19	NA	L-7.4-3
1368	L1367 (m/z=716.570944; rt=7.40866)	9751.14	NA	16223.8	27504.5	37234.6	11791.6	11513.5	12310.9	12134.7	10475.4	20003.6	NA	13520.9	15441.6	NA	7996.72	9011.39	14490	14893.4	20718.5		716.571	7.40866	13520.9	17	NA	L-7.4-4
1369	L1369 (m/z=776.583101; rt=7.47511)	37396.4	19114.6	79142.1	46527.2	77517	64668.5	35525.4	39592.8	49644.3	29312.3	41051	20354	29300.3	32383.2	23559.8	25341.8	16853.6	29251.6	25259.5	47854.1		776.583	7.47511	33954.3	20	0.909106	L-7.5-1
1370	L1370 (m/z=776.56853; rt=7.47593)	36458.2	19044.1	77301.9	46465.5	77140.5	63396.8	34953	38712.1	48917.9	28853.9	39835.8	19591.9	28887	31336.9	22852	24987.5	16826.2	28470.7	22957.3	45793.8		776.569	7.47593	33145	20	0.909106	L-7.5-1
1371	L1372 (m/z=777.587013; rt=7.47703)	21706.7	14684.3	36917.1	20670.3	39274.6	37742.3	15570	17402.5	28308.5	14842.5	18693.7	9663.9	13420.8	16676	13870.7	13566.6	9290.28	20800.8	15265.1	19417.8		777.587	7.47703	17039.3	20	0.909106	L-7.5-1
1372	L1373 (m/z=777.587013; rt=7.47703)	21706.7	14684.3	36917.1	20670.3	39274.6	37742.3	15570	17402.5	28308.5	14842.5	18693.7	9663.9	13420.8	16676	13870.7	13566.6	9290.28	20800.8	15265.1	19417.8		777.587	7.47703	17039.3	20	0.909106	L-7.5-1
1373	L1371 (m/z=776.544716; rt=7.47644)	11264.1	8708.93	22643	13646.2	20729.1	18772.1	10211.9	10756.5	15132.1	8404.58	10773.2	NA	7748.71	7748.73	6811.03	6619.73	9315.89	9474.55	8803.65	8181.85		776.545	7.47644	9474.55	19	NA	L-7.5-2
1374	L1381 (m/z=911.515006; rt=7.53212)	49075.4	39404.1	17318.3	24348.3	25069.5	25723.9	15763.6	17298.9	24013.2	23009.6	37044.5	17171.5	62755.2	49787.8	51860.2	26441.1	44687.8	141558	149535	146559		911.515	7.53212	31742.8	20	0.962983	L-7.5-3
1375	L1374 (m/z=912.528637; rt=7.49704)	39206.2	33013.1	18416.6	23553.4	10058.2	28538	NA	13708.8	19781.5	18648.6	28499.1	19426.1	42006.9	40850.5	45539.7	24767.2	37515.5	118412	123280	96321.5		912.529	7.49704	28538	19	0.962983	L-7.5-3
1376	L1378 (m/z=912.49985; rt=7.50503)	34371.1	29654.8	16852.2	21121.8	10058.2	25180.4	NA	12357.4	17308.2	14937.6	23157.3	17160	34900.9	36405.4	39792.2	21552.3	31615.6	93134.1	103095	81691.4		912.5	7.50503	25180.4	19	0.962983	L-7.5-3
1377	L1376 (m/z=738.511213; rt=7.50026)	23610.3	28867.1	43140.1	139155	197786	41914	78239.5	108411	25222.5	66720.5	95560.7	NA	76950.5	62905.7	14381.5	109368	20868.4	10930.9	14102.7	13938.8		738.511	7.50026	43140.1	19	0.998854	L-7.5-4
1378	L1377 (m/z=738.509431; rt=7.50027)	23610.3	28867.1	43140.1	139155	197786	41914	78239.5	108411	25222.5	66720.5	95560.7	NA	76950.5	62905.7	14381.5	109368	20868.4	10930.9	14102.7	13938.8		738.509	7.50027	43140.1	19	0.998854	L-7.5-4
1379	L1375 (m/z=738.533541; rt=7.49993)	14466.3	18238.6	25901.5	87863.9	125393	25330.4	47982.9	66513.4	14892.2	40833.8	59210.7	NA	47052.1	38882.6	9026.3	64632.5	12884.2	6344.27	8397.96	8396.37		738.534	7.49993	25901.5	19	0.998854	L-7.5-4
1380	L1380 (m/z=982.654389; rt=7.52368)	18718.9	32568.7	NA	21546.5	27870.7	NA	16658.9	12238.3	17293.5	21571.8	30215.7	11195.4	40549.9	42070.8	27737.9	69517	53723.4	126129	204424	317292		982.654	7.52368	29043.2	18	0.999978	L-7.5-5
1381	L1379 (m/z=982.62027; rt=7.52362)	15767.2	27060.5	NA	17482.6	23371.3	NA	14299.1	10030	14609.6	18560.1	24653	9235.34	34269.9	34467.4	23060.7	57940.8	44293.6	105379	168688	259363		982.62	7.52362	24012.1	18	0.999978	L-7.5-5
1382	L1392 (m/z=909.499309; rt=7.58873)	110842	92315.2	54925.9	67693.1	70345.3	67702.4	42863.3	41110.3	86284.5	56712.3	87162.8	56330.1	100057	116929	119241	62193.6	139309	460757	450622	493198		909.499	7.58873	86723.6	20	0.95036	L-7.6-1
1383	L1393 (m/z=909.506812; rt=7.5888)	110842	92315.2	54925.9	67693.1	70345.3	67702.4	42863.3	41110.3	86284.5	56712.3	87162.8	56330.1	100057	116929	119241	62193.6	139309	460757	450622	493198		909.507	7.5888	86723.6	20	0.95036	L-7.6-1
1384	L1390 (m/z=910.510148; rt=7.58828)	82283.1	69426.2	41381.8	46648.6	51651.3	48447.2	31115.3	28573.5	58604.9	43737.1	63716.4	39984.7	80098.7	80113.9	93206	49653.7	97262.4	337310	331336	359151		910.51	7.58828	61160.7	20	0.95036	L-7.6-1
1385	L1391 (m/z=910.502746; rt=7.58828)	82283.1	69426.2	41381.8	46648.6	51651.3	48447.2	31115.3	28573.5	58604.9	43737.1	63716.4	39984.7	80098.7	80113.9	93206	49653.7	97262.4	337310	331336	359151		910.503	7.58828	61160.7	20	0.95036	L-7.6-1
1386	L1388 (m/z=926.535473; rt=7.58533)	32488.5	28643.5	17409.7	14672	19441.8	18747.2	13279.8	13579.7	22116.1	16541	20711.7	20545.2	28577.8	30583.8	33703.7	15616.2	41999.9	135532	138989	136351		926.535	7.58533	21413.9	20	0.95036	L-7.6-1
1387	L1389 (m/z=926.507982; rt=7.58547)	31703	27068.7	17409.7	14592.1	17886.5	18133.5	12458.8	12512.5	20467.7	16541	20711.7	18975.6	27496.6	30561.6	32021.4	14723	40656.9	129086	133701	125590		926.508	7.58547	20589.7	20	0.95036	L-7.6-1
1388	L1384 (m/z=923.522057; rt=7.57347)	25879.9	21610.7	14091.8	20814.9	16060.6	13126.9	11985	15005.4	15079	16867.9	21189.2	14213.4	30207.8	33967.3	31141	14146.8	37150.8	113660	136352	149472		923.522	7.57347	21002	20	0.95036	L-7.6-1
1389	L1394 (m/z=927.539542; rt=7.59798)	24777	21825.7	15496.6	13789.7	14685.5	14279.7	15227.8	10560.5	20372.8	15187.3	16661.5	15732.7	22765	24823.8	21868.7	15906.7	29511.8	105043	104447	104662		927.54	7.59798	18517.2	20	0.95036	L-7.6-1
1390	L1382 (m/z=911.474589; rt=7.56848)	19026	18987.7	15268.6	18636.5	19999.5	15375.1	11885.2	11202	21693.4	13224.3	18943.9	16359.7	23653.9	23780.2	23672.1	15073.4	28009.4	97889.3	92664.1	104602		911.475	7.56848	19006.9	20	0.95036	L-7.6-1
1391	L1383 (m/z=923.485697; rt=7.57336)	18125.1	15125.6	10699.6	14759.5	10941.2	12029.5	7939.41	11067.9	10245.5	13927.6	14259	10707.5	21506.6	23664	21843.5	8775.55	25899.2	78716.1	90818.3	98166.4		923.486	7.57336	14509.2	20	0.95036	L-7.6-1
1392	L1386 (m/z=924.52711; rt=7.57369)	16510.9	19982.9	11399.9	16001.9	13193.1	15176.5	9334.49	11813.6	13219.2	13390.2	19247.8	15282	24171.4	21480.5	22257.8	12086.8	27459.7	84059.9	104166	121317		924.527	7.57369	16256.4	20	0.95036	L-7.6-1
1393	L1385 (m/z=924.497716; rt=7.57355)	14155.3	16696.9	9650.62	13592.6	13193.1	13854.9	8238.38	10128.2	9065.65	10860.6	16283.9	13510.4	20372.7	18451.5	19519.3	10590	23599.5	71269.4	85438	100170		924.498	7.57355	14005.1	20	0.95036	L-7.6-1
1394	L1387 (m/z=927.509668; rt=7.58444)	24777	21825.7	10277.7	11983.4	11734	12571.6	8097.91	NA	14868.3	12032.7	16661.5	10929.3	22021.4	24823.8	20556.7	15906.7	29511.8	90392.2	90910.6	87366		927.51	7.58444	16661.5	19	0.95036	L-7.6-1
1395	L1395 (m/z=780.557237; rt=7.61583)	5974.14	9586.49	6578.31	20211.1	28256.9	6381.07	14936.3	10286.6	5505.49	11264.8	18042.1	7747.15	14829.5	19527.3	5979.33	20856	10408.7	15323.8	28030.7	47570.8		780.557	7.61583	13047.1	20	0.881552	L-7.6-2
1396	L1396 (m/z=781.56125; rt=7.61712)	3900.5	8851.8	5502.92	11280.6	12149.4	6821.4	7853.72	6544.73	8194.29	6948.63	9153.68	NA	10041.5	11243.4	6266.15	9850.4	5875.68	8744.44	12168	24494.7		781.561	7.61712	8744.44	19	0.881552	L-7.6-2
1397	L1397 (m/z=730.540982; rt=7.62448)	9917.18	16263.8	12278.2	24043.1	25625.6	12607.1	17299.7	12164.8	13146.3	17119.5	17593.5	NA	17742.4	19292.8	NA	22509.4	13162	13089.8	20631.5	27351.1		730.541	7.62448	17209.6	18	0.881552	L-7.6-2
1398	L1401 (m/z=764.54776; rt=7.6285)	41497.7	36623.5	28080.9	40189.5	58624.9	26431.9	27358.4	33295.3	31309.5	30087.1	30573.1	18486.2	46840.1	46576.8	47069	500758	42136.6	103618	101370	208624		764.548	7.6285	40843.6	20	0.980947	L-7.6-3
1399	L1400 (m/z=764.519979; rt=7.62849)	22520.4	19541.2	15108.7	22518.4	31806.7	14507.8	15351.6	18512.3	18120.8	15836	17139.3	9944.33	25091.5	23614.4	25691.2	275295	22788.8	53759.6	47311.6	93451.4		764.52	7.62849	22519.4	20	0.980947	L-7.6-3
1400	L1399 (m/z=765.551613; rt=7.62804)	18558.7	18859.2	11923.6	16854.2	25829.5	11434.4	9507.17	13699	12084	13767.6	13988.9	NA	22367.9	18794	21855.5	215362	16888.4	47731.8	46603.8	88483.3		765.552	7.62804	18558.7	19	0.980947	L-7.6-3
1401	L1398 (m/z=765.526724; rt=7.62768)	12252.2	13250.3	7624.73	11248	17153.3	6667.11	6312.6	8854.42	8221.61	9090.78	8356.08	NA	15226.3	12621.6	14623.4	140823	11619.9	29724.8	26955	47895.8		765.527	7.62768	12252.2	19	0.980947	L-7.6-3
1402	L1402 (m/z=792.565983; rt=7.63018)	9563.86	16926.8	8002.78	13968.8	13144.5	NA	8400.72	8670.3	8601.31	11364.5	16953.1	8505.49	18879.8	25264.6	10703.1	36892.4	28013.5	76402.5	134842	288742		792.566	7.63018	13968.8	19	0.973459	L-7.6-4
1403	L1403 (m/z=792.540315; rt=7.64521)	6383.31	12050.5	4805.61	10263.3	8613.33	NA	7583.66	8379.58	8432.02	6528.97	11233.9	6289.09	12616.9	18012.5	7682.24	25406.9	15829.4	54484.4	94736.9	199292		792.54	7.64521	10263.3	19	0.973459	L-7.6-4
1404	L1409 (m/z=905.583088; rt=7.65526)	164190	136076	114786	99545.8	161925	111111	102987	77526.2	177274	111473	131240	116723	97550.7	166636	164593	267511	221578	782640	668981	1.15183e+06		905.583	7.65526	149000	20	0.987683	L-7.7-1
1405	L1411 (m/z=905.554105; rt=7.65544)	131880	108554	92715.1	79260.6	128655	88476.5	82727.7	63404.9	142762	88800.7	105474	93966.4	79584.3	132955	132158	210734	177424	613877	523073	894047		905.554	7.65544	118604	20	0.987683	L-7.7-1
1406	L1407 (m/z=906.587279; rt=7.65516)	99820.1	85268.4	70608.8	61306.1	98404.8	65751.8	60753.5	49018.8	107330	63908.5	85973.2	62966.7	66171.7	98004	98485	164237	135721	495312	428575	702785		906.587	7.65516	91988.6	20	0.987683	L-7.7-1
1407	L1413 (m/z=905.536727; rt=7.65685)	69942.8	55985.3	52009.1	43471	66259.6	45122.3	46421.7	34092.2	74877.5	48379.9	57550.5	52253.4	42304.2	69205	71420.2	106611	92416.1	307653	261349	449134		905.537	7.65685	61905.1	20	0.987683	L-7.7-1
1408	L1410 (m/z=906.550328; rt=7.65543)	67865.5	55132.2	47834.8	39804.4	64054.9	43383.8	40744.5	31640.3	69645.6	45980.5	57542	44329.6	43468.4	65086.8	67933.1	103921	88413	309503	262860	431326		906.55	7.65543	60798.4	20	0.987683	L-7.7-1
1409	L1404 (m/z=907.589541; rt=7.65495)	33399	31558.2	26662.7	22827.5	36150.9	22700	21320.9	16307.7	40647.9	23044.4	28409.6	22915.2	21224.4	36832.1	35461.9	60348.8	51743.9	165256	140959	243130		907.59	7.65495	32478.6	20	0.987683	L-7.7-1
1410	L1406 (m/z=452.791083; rt=7.65511)	20541.4	18005.3	14106.6	12777.2	21008	13970.3	12832.7	9385.99	22388.5	13512.2	15779.5	13523.9	10701.5	21406.8	20864.1	35702.1	29581.7	100053	84981.9	140296		452.791	7.65511	19273.4	20	0.987683	L-7.7-1
1411	L1408 (m/z=452.795849; rt=7.65519)	20541.4	18005.3	14106.6	12777.2	21008	13970.3	12832.7	9385.99	22388.5	13512.2	15779.5	13523.9	10701.5	21406.8	20864.1	35702.1	29581.7	100053	84981.9	140296		452.796	7.65519	19273.4	20	0.987683	L-7.7-1
1412	L1412 (m/z=452.792708; rt=7.65613)	20541.4	18005.3	14106.6	12777.2	21008	13970.3	12832.7	9385.99	22388.5	13512.2	15779.5	13523.9	10701.5	21406.8	20864.1	35702.1	29581.7	100053	84981.9	140296		452.793	7.65613	19273.4	20	0.987683	L-7.7-1
1413	L1405 (m/z=907.548946; rt=7.6551)	17210.5	15067.3	12424.8	10579.2	17104.2	11160.9	10540.2	7998.18	21990.7	10731.4	13799.8	10456.1	11483.9	19470.6	16742.5	29566.6	24725	79962.2	66157.9	117069		907.549	7.6551	15904.9	20	0.987683	L-7.7-1
1414	L1414 (m/z=925.539658; rt=7.70764)	19135.1	16221.3	8774.78	9976.99	8494.44	13075	9362.42	9644.46	12718.6	10624.8	14519.1	13399.6	18647.2	20207.7	24196.7	23400.7	27588.4	118118	105670	174155		925.54	7.70764	15370.2	20	0.993862	L-7.7-2
1415	L1415 (m/z=925.512652; rt=7.70774)	16085.4	14036.9	7136.12	9038.52	7049.19	10113.2	8241.97	8018.64	9175.56	7259.26	12431.8	12020.3	15025.3	18236.8	20559.1	21163.7	23438.4	101832	91734.6	148151		925.513	7.70774	13234.4	20	0.993862	L-7.7-2
1416	L1418 (m/z=889.556965; rt=7.82273)	28302.6	43054.5	22960.6	24804.7	66402.8	16364.7	37655.5	19316.3	31604.6	28445.2	36087.4	18035.2	14234.5	30888.4	18280	26861.7	29505.9	46313.5	53104.4	105791		889.557	7.82273	28975.5	20	0.965399	L-7.8-1
1417	L1417 (m/z=889.541442; rt=7.82154)	28302.6	43054.5	22960.6	24804.7	66402.8	16039.4	37655.5	19316.3	31604.6	28445.2	36087.4	18035.2	14234.5	30888.4	18280	26861.7	29505.9	46313.5	53104.4	105791		889.541	7.82154	28975.5	20	0.965399	L-7.8-1
1418	L1419 (m/z=890.567468; rt=7.82308)	21454.9	27418.2	16514	18428.1	43175.7	10174.9	23549	12797.7	19996.9	16067.6	21068.4	13138.6	10869.4	16391.2	12294.4	15906.8	19885.4	27822.8	32683.9	69743.2		890.567	7.82308	19156.8	20	0.965399	L-7.8-1
1419	L1416 (m/z=890.542543; rt=7.82128)	21454.9	27418.2	16499.7	16781.3	43175.7	10174.9	23549	12797.7	19996.9	16067.6	21068.4	13138.6	10869.4	16391.2	12294.4	15906.8	19885.4	27822.8	32683.9	69743.2		890.543	7.82128	18333.3	20	0.965399	L-7.8-1
1420	L1420 (m/z=812.559586; rt=7.8668)	27746	22867.9	23984.4	13308	19833	16644.3	14374.7	15663.7	23943.8	17377.7	NA	14492.1	19707.8	21573.7	26660.1	54724.2	18222.8	28352.7	25958.9	19443.5		812.56	7.8668	19833	19	NA	L-7.9-1
1421	L1422 (m/z=885.558396; rt=7.87876)	18883.6	20286.2	16145.8	19717.4	43268	14514.4	20982.7	14345	21049.9	16668	23592.6	NA	11414	19869.8	9558.19	22851.5	18262	53559.9	45345.7	55894.7		885.558	7.87876	19869.8	19	0.993526	L-7.9-2
1422	L1423 (m/z=885.558865; rt=7.87877)	18883.6	20286.2	16145.8	19717.4	43268	14514.4	20982.7	14345	21049.9	16668	23592.6	NA	11414	19869.8	9558.19	22851.5	18262	53559.9	45345.7	55894.7		885.559	7.87877	19869.8	19	0.993526	L-7.9-2
1423	L1421 (m/z=885.528757; rt=7.87705)	13890.2	14365.9	11559	12230.6	28877	9882.34	14928.3	9416.16	15589.1	11267.6	16592.7	NA	7897.85	13738.1	6591.21	16160.4	13304.6	35074.7	29585.3	37625.9		885.529	7.87705	13890.2	19	0.993526	L-7.9-2
1424	L1424 (m/z=953.541784; rt=7.8852)	17928.6	19270.9	11582.8	20141.4	20958.8	13408.4	15605	14171.5	15579.4	18006.9	19478.7	11429	20785.4	22474.7	20101.5	17187.2	21912.8	13555.7	14932.9	40974.6		953.542	7.8852	17967.8	20	NA	L-7.9-3
1425	L1430 (m/z=937.592552; rt=7.88914)	113932	134288	70076.7	125580	120374	82601.2	106476	82331.3	100124	112290	125338	85992.6	134264	127911	132463	123340	135396	98804.7	88103.4	70342.6		937.593	7.88914	113111	20	0.923637	L-7.9-4
1426	L1429 (m/z=938.595778; rt=7.88877)	61675.7	72170	42930.2	68951.1	66362.6	47873.1	59803	49595	56696.5	61005.4	62703.8	48371.2	70918.9	74204.7	69958.2	63345.9	73973.6	56703.4	47504.9	39531.5		938.596	7.88877	61340.6	20	0.923637	L-7.9-4
1427	L1427 (m/z=938.562162; rt=7.88639)	47389.1	53750.1	31406.6	52983.2	51175.2	36023.7	43812.3	39051.9	43767.9	47411.8	46370.9	36205.5	51735.4	54948.7	51909.4	44072.1	53571.3	42156.8	33969.7	25692.8		938.562	7.88639	45221.5	20	0.923637	L-7.9-4
1428	L1425 (m/z=937.541131; rt=7.88552)	45131.6	47614.6	27830.6	47218.4	46236.8	34091.2	43369.4	33780.1	39897.8	43318.5	47619.1	34999	50762.2	45164.2	48434	42856.9	47745.8	35741.5	31396.2	23423.7		937.541	7.88552	43344	20	0.923637	L-7.9-4
1429	L1428 (m/z=939.599988; rt=7.88726)	23491	29096.6	12865.3	25913.6	23703.2	14438.7	22004.4	13411.1	21410.7	22168.8	23506.2	16769	29174.4	26028.2	25159.4	15267.8	25749	16696.8	14912.2	NA		939.6	7.88726	22168.8	19	0.923637	L-7.9-4
1430	L1426 (m/z=468.797405; rt=7.88604)	14872.1	17303.2	8672.12	15990.2	15890.1	9952.92	13473.6	10213.6	11827.6	14035	15914.8	12592.9	17239.3	17035.6	16599.8	17928	17734.5	15885.4	14164.8	11673.2		468.797	7.88604	15378.7	20	NA	L-7.9-5
1431	L1431 (m/z=953.568179; rt=7.88953)	19744.2	21281.1	12852.2	21885.5	23308	14602.7	17404.2	15092.3	17039.3	19706.6	21057.5	12784.7	21754	24886.6	22561.5	22275.2	24422.7	17033	16466.7	23088.9		953.568	7.88953	20400.8	20	NA	L-7.9-6
1432	L1432 (m/z=953.614044; rt=7.89403)	7834.37	8556.26	357.274	8834.14	9233.39	4812.51	7007.06	4169.43	6494.45	8170.82	8574.42	5496.2	8915.42	10522.1	8724.31	10108.3	9533.83	10909.6	12016.7	9871.86		953.614	7.89403	8649.37	20	NA	L-7.9-7
1433	L1434 (m/z=391.286679; rt=7.8975)	9268.16	10650.5	8797.67	9487.72	8459.07	10764.4	7494.35	5886.69	8645.84	11130.8	11904.8	7206.77	8132.72	7590.14	NA	9353.77	6865.22	10981.5	9796.07	7786.01		391.287	7.8975	8797.67	19	0.996514	L-7.9-8
1434	L1433 (m/z=391.283354; rt=7.89661)	9268.16	10027.7	8797.67	9487.72	8459.07	10764.4	7154.28	5857.93	8645.84	11086.4	11904.8	7206.77	8132.72	7590.14	NA	9353.77	6539.3	10981.5	9796.07	7746.41		391.283	7.89661	8797.67	19	0.996514	L-7.9-8
1435	L1447 (m/z=932.636174; rt=7.90407)	1.19487e+06	1.51561e+06	669990	1.3476e+06	1.42744e+06	679606	1.0845e+06	862480	835312	1.16337e+06	1.52473e+06	557499	1.60119e+06	1.81487e+06	1.27997e+06	2.44433e+06	2.10467e+06	3.89314e+06	4624475	5412605		932.636	7.90407	1.38752e+06	20	0.986336	L-7.9-9
1436	L1446 (m/z=933.64108; rt=7.90392)	663277	844310	374747	755206	810910	376684	614505	486429	475520	642848	857083	314731	930946	1.02703e+06	714464	1.36082e+06	1.19085e+06	2.15164e+06	2562460	2.947e+06		933.641	7.90392	783058	20	0.986336	L-7.9-9
1437	L1439 (m/z=933.594705; rt=7.90185)	335473	419100	187373	325919	350521	189196	291499	227775	239077	306873	404648	162148	437555	450675	357431	627570	561398	1.01118e+06	1.22129e+06	1.38167e+06		933.595	7.90185	353976	20	0.986336	L-7.9-9
1438	L1444 (m/z=934.644324; rt=7.90383)	212053	271859	121989	244148	250420	119233	186857	154710	145794	200343	259607	103854	291956	321005	226819	429525	374740	688682	820941	917636		934.644	7.90383	247284	20	0.986336	L-7.9-9
1439	L1440 (m/z=934.608819; rt=7.90233)	155112	194924	90268.6	167453	168562	87611	130512	110126	105579	142250	180102	76500.7	206086	218406	165568	299533	263993	477403	568761	633027		934.609	7.90233	168008	20	0.986336	L-7.9-9
1440	L1445 (m/z=466.320014; rt=7.90391)	151322	193175	89907.7	173679	181927	89911	140051	111191	106789	147827	191781	73234.7	200935	230089	158651	299343	260836	469545	558256	650202		466.32	7.90391	177803	20	0.986336	L-7.9-9
1441	L1462 (m/z=768.567682; rt=7.9182)	172379	259973	77253.5	210273	227923	84325.2	141881	121968	119231	174352	249423	70034.8	284277	317091	190450	423027	402339	815440	1.0609e+06	1.46789e+06		768.568	7.9182	219098	20	0.986336	L-7.9-9
1442	L1441 (m/z=466.817917; rt=7.90291)	83453.9	105621	48102.4	92435.1	101150	49381.2	78850.9	64655.4	62040.3	81603.1	106204	38829.8	117774	125687	90477.5	161567	145442	251657	299959	343859		466.818	7.90291	96792.4	20	0.986336	L-7.9-9
1443	L1451 (m/z=466.826657; rt=7.9051)	83453.9	105621	48102.4	92435.1	101150	49381.2	78850.9	64655.4	62040.3	81603.1	106204	38829.8	117774	125687	90477.5	161567	145442	251657	299959	343859		466.827	7.9051	96792.4	20	0.986336	L-7.9-9
1444	L1464 (m/z=769.571439; rt=7.91871)	82725.8	119538	42237.8	108743	100037	41907.3	72000	54548.7	58189.3	85402.2	124119	39825.6	139413	153914	96875.3	206934	199582	392504	514887	708403		769.571	7.91871	104390	20	0.986336	L-7.9-9
1445	L1448 (m/z=310.884288; rt=7.90426)	59154.5	74358.5	31898.2	69555.8	72079.4	33495.7	54292.5	44116.5	42210.1	58251	72313.6	26712.6	79226	91090.4	65107.2	118148	99942.6	187466	221059	258138		310.884	7.90426	70817.6	20	0.986336	L-7.9-9
1446	L1443 (m/z=935.647551; rt=7.90353)	56847.3	71892.5	29985.7	65018.5	60745.4	28946.8	47600.7	43449.6	41291	50607.9	70811.1	26155.8	76878.6	76616.7	65216.1	106811	94071.7	167579	200016	223775		935.648	7.90353	65117.3	20	0.986336	L-7.9-9
1447	L1437 (m/z=466.300225; rt=7.89864)	26599	33784.3	14362.5	24863.6	23156.9	15315.4	21708.2	17712	20251.3	24804.8	27910.5	12609.7	32848.9	34239.3	28318.5	44423.1	42155.6	64951.3	77743.9	88510.9		466.3	7.89864	27254.8	20	0.986336	L-7.9-9
1448	L1435 (m/z=310.877356; rt=7.89853)	25710.7	31567.6	13117.4	21289.7	23309.1	14651.2	20377.2	17777.5	18362.3	23341	28457.6	11993.2	32451	31813.2	27464.9	39599.6	39418.5	62261.7	74527.1	82824.3		310.877	7.89853	26587.8	20	0.986336	L-7.9-9
1449	L1449 (m/z=311.218901; rt=7.90432)	32053.7	41491.8	17179.2	37486	40029	17201.4	29525.2	23157	21515.6	31319.7	41727.2	13481.4	45345.4	49527.5	34504.6	62011.5	55824.5	95298.1	111902	128676		311.219	7.90432	38757.5	20	0.986336	L-7.9-9
1450	L1461 (m/z=769.53583; rt=7.91783)	36311.6	44154.4	16769.2	38061.3	35683.6	16326.5	31435.6	20684.2	24608.2	33105.4	42480.1	17533.8	49527.2	55826.3	44029.7	73148.9	71715.1	143624	186251	260145		769.536	7.91783	40270.7	20	0.986336	L-7.9-9
1451	L1453 (m/z=591.503149; rt=7.90711)	25032.3	37985.9	15355.5	44606.3	42767.1	16949.2	28059.5	24000.1	22583.1	31982.3	42766.3	11228	45106.2	49582.4	29992.7	62318.3	55592.9	91627.5	116002	126428		591.503	7.90711	40376.1	20	0.986336	L-7.9-9
1452	L1452 (m/z=591.490911; rt=7.90631)	20714.2	31322.8	13124.8	36619.1	35108.6	14798.6	23249.7	19927.8	19220.1	26663.1	34876.9	9625.33	37357.1	40301.7	25267.3	51042.1	45190.1	75550.8	94965.2	102669		591.491	7.90631	33099.8	20	0.986336	L-7.9-9
1453	L1442 (m/z=467.322202; rt=7.90338)	27343.5	35436	15360.7	31950.2	33117.8	15214.4	24011.8	19487.3	18553.5	26889.4	34699.1	12180.1	39893.6	43687.5	29207	56656.5	49392.2	85193.2	100492	111903		467.322	7.90338	32534	20	0.986336	L-7.9-9
1454	L1450 (m/z=467.327978; rt=7.90476)	27343.5	35436	15360.7	31950.2	33117.8	15214.4	24011.8	19487.3	18553.5	26889.4	34699.1	12180.1	39893.6	43687.5	29207	56656.5	49392.2	85193.2	100492	111903		467.328	7.90476	32534	20	0.986336	L-7.9-9
1455	L1460 (m/z=770.574336; rt=7.91782)	28777.8	33903.8	11784.3	32670.1	39115.4	12492.3	21147.6	20630.3	19997.7	26782.4	41362.8	10706.2	38756	48706.1	31348.9	56711.1	58419.7	108569	145938	193402		770.574	7.91782	33287	20	0.986336	L-7.9-9
1456	L1458 (m/z=768.514125; rt=7.91597)	23479.4	33237	10476	22636.9	24217.5	11304.7	16768.7	13157.3	15780.9	20653.1	26010.5	9886.4	31609.9	31139.9	27271.5	43162.2	44602.6	99406.4	125166	179731		768.514	7.91597	25114	20	0.986336	L-7.9-9
1457	L1463 (m/z=384.283293; rt=7.91847)	24579.3	34396	11727	29666.4	31902.7	11432.5	19431.4	15559.7	16300.2	23695.1	35392.5	9576.39	40078.9	42264.7	25984	52959.4	50978.1	95574.3	128316	169740		384.283	7.91847	30784.5	20	0.986336	L-7.9-9
1458	L1465 (m/z=384.286823; rt=7.91898)	24579.3	34396	11727	29666.4	31902.7	11432.5	19431.4	15559.7	16300.2	23695.1	35392.5	9576.39	40078.9	42264.7	25984	52959.4	50978.1	95574.3	128316	169740		384.287	7.91898	30784.5	20	0.986336	L-7.9-9
1459	L1436 (m/z=311.212947; rt=7.8986)	16305.2	21772.3	8321.98	13305.8	14039	9135.69	13464.5	10001.2	11266.4	14599.9	18377.1	7446.12	21361.8	20947	17128.2	27507.1	26210	41166.1	46290.3	52740.6		311.213	7.8986	16716.7	20	0.986336	L-7.9-9
1460	L1438 (m/z=935.587552; rt=7.89946)	13872.1	17249	6218.57	13520.1	12103	7792.4	10405.2	9260.14	9878.07	10731.1	14147.8	NA	16999.2	17230.7	15568.9	17995.3	20249.6	28254	34910.4	31077.2		935.588	7.89946	14147.8	19	0.986336	L-7.9-9
1461	L1459 (m/z=770.542739; rt=7.91704)	12804.8	15997.9	NA	15749.3	16129.5	6697.27	9155.78	8881.93	8191.58	11287.6	18076.7	NA	17484.8	23006.9	13763.2	26842.4	26775.9	44883.7	61145.6	79655.5		770.543	7.91704	16063.7	18	0.986336	L-7.9-9
1462	L1456 (m/z=773.523228; rt=7.90914)	31609.1	36823	15100.7	29843.6	28742.3	15621.6	24975	17500.9	25009.7	28092.5	26398.9	18833.6	35097.3	37513.2	37776.8	32283.6	54077.1	60146.2	56367	46465.1		773.523	7.90914	30726.3	20	0.945978	L-7.9-10
1463	L1454 (m/z=774.527507; rt=7.90734)	17299.1	21139	NA	14082.7	13730.9	8801.13	11626.5	NA	10601.8	13394.5	18604.3	9393.01	21252	20249.9	19395.5	19227.7	24371.5	29743.9	25442.9	22644.8		774.528	7.90734	18916	18	0.945978	L-7.9-10
1464	L1455 (m/z=774.550754; rt=7.90738)	11778.6	13585.9	NA	10605.2	9597.49	6947.09	9605.06	NA	7223.43	9453.15	13435.8	5928.88	15094	12994.8	11692.5	15024.3	18744.4	24644.1	16819.3	16561.1		774.551	7.90738	12386.7	18	0.945978	L-7.9-10
1465	L1457 (m/z=388.343832; rt=7.91226)	13867.3	16819.1	13277.4	12039.6	10692.7	16212.4	13603.1	11201.2	20508.5	13326.7	11588.6	15024.1	12760.8	11333.6	14179	10462.1	7798.77	NA	8096.42	11773.7		388.344	7.91226	12760.8	19	NA	L-7.9-11
1466	L1466 (m/z=738.537995; rt=7.9195)	20118.1	15090	30129.3	24972.9	16291.1	25805	17787.8	16199.4	18346.6	16384.5	17989.3	10116.8	12918.6	NA	28048.4	250764	17368.1	42751	33806.5	38059.5		738.538	7.9195	18346.6	19	NA	L-7.9-12
1467	L1483 (m/z=716.571836; rt=7.93894)	354155	288840	590147	631266	803667	528002	456639	438635	432451	388418	529173	146325	358833	380925	206268	238415	284256	317521	268635	330969		716.572	7.93894	369879	20	0.990906	L-7.9-13
1468	L1467 (m/z=716.541497; rt=7.93134)	147581	119141	247139	239260	303585	221480	179267	168829	180285	154403	207490	66451.5	142192	150562	90162.6	88894.8	115822	128736	106570	129790		716.541	7.93134	149071	20	0.990906	L-7.9-13
1469	L1473 (m/z=717.576433; rt=7.93871)	152539	132437	253354	282590	350587	227114	203046	191959	184282	168510	243308	63383.1	158402	163345	89816	111526	126747	133563	119236	144196		717.576	7.93871	160873	20	0.990906	L-7.9-13
1470	L1474 (m/z=717.55087; rt=7.93873)	94056.7	77980.7	151336	155787	198465	139203	112219	110443	113063	95784.7	138110	40137.6	93826.7	93844	55295.6	65088.3	72695.3	78453.7	70849	85866.9		717.551	7.93873	93950.4	20	0.990906	L-7.9-13
1471	L1468 (m/z=716.525973; rt=7.93437)	52211.8	44532.9	81947.5	80736.7	102012	78101.6	59667.2	57428.6	62403.5	50547.5	69624.1	21239.7	49111.3	52482.2	30928.6	33818.4	43380.4	46356.8	40655.8	50666.8		716.526	7.93437	51439.3	20	0.990906	L-7.9-13
1472	L1492 (m/z=358.288817; rt=7.93915)	47049.8	37824.9	79269.5	83435.6	105348	70227.9	60252.8	58465.4	56644.7	50777.9	69915.2	18097.2	48663.8	49479.5	26058.9	31714.1	36423.9	39463.3	33222	42354.8		358.289	7.93915	49071.7	20	0.990906	L-7.9-13
1473	L1500 (m/z=358.284075; rt=7.93941)	47049.8	37824.9	79269.5	83435.6	105348	70227.9	60252.8	58465.4	56644.7	50777.9	69915.2	18097.2	48663.8	49479.5	26058.9	31714.1	36423.9	39463.3	33222	42354.8		358.284	7.93941	49071.7	20	0.990906	L-7.9-13
1474	L1479 (m/z=718.580796; rt=7.93884)	42321.4	35669.6	72877.1	78009.1	93796.1	62045.4	54244.2	54088.6	45916.2	47041.5	68249.6	17991.4	41347	45275	23876.2	28203.8	33693.3	38642.9	29197.4	39868.2		718.581	7.93884	43798.2	20	0.990906	L-7.9-13
1475	L1478 (m/z=718.562552; rt=7.93883)	35860.8	29761.9	61006.3	63730.7	80210.6	52296.3	45237.7	44505.2	38953.4	38737.3	56396.8	15989	33927.6	37371.4	20510.8	22794	27868.7	31184.7	23949.9	33027.5		718.563	7.93883	36616.1	20	0.990906	L-7.9-13
1476	L1485 (m/z=358.792133; rt=7.93903)	17790.4	15458	30235.4	36731.2	46313.2	27359.9	25423.5	23694.3	21920.5	21942.3	29646.8	NA	18889.2	20645.6	9363.08	12756.9	14481.2	16210	15000.1	18480.5		358.792	7.93903	20645.6	19	0.990906	L-7.9-13
1477	L1499 (m/z=358.787461; rt=7.93931)	18795.6	16233.4	32160.5	37086.8	48349.6	29593.3	26865.3	24359.6	23394.8	22416.8	31224	NA	19390.1	21337.6	10008.1	13487.8	15297.4	16808.1	15000.1	19901.3		358.787	7.93931	21337.6	19	0.990906	L-7.9-13
1478	L1497 (m/z=238.861499; rt=7.93927)	16563.3	13358.1	28131.7	31096.5	39164.5	26262.8	21832.2	20220.9	20432.2	17101.2	25212.3	NA	16464	17905	9494.51	10656.3	13217.6	13829	12248	16682.9		238.861	7.93927	17101.2	19	0.990906	L-7.9-13
1479	L1502 (m/z=238.859561; rt=7.93954)	16563.3	13358.1	28131.7	31096.5	39164.5	26262.8	21832.2	20220.9	20432.2	17101.2	25212.3	NA	16464	17905	9494.51	10656.3	13217.6	13829	12248	16682.9		238.86	7.93954	17101.2	19	0.990906	L-7.9-13
1480	L1508 (m/z=554.517178; rt=7.94051)	16082.5	15073.3	31005.9	38215.3	54344.5	25279.7	23768	24416.9	21003.5	20967	33035.3	NA	16522.2	22494.1	NA	13482	13879.3	13646.5	12169.8	16731.6		554.517	7.94051	20985.3	18	0.990906	L-7.9-13
1481	L1486 (m/z=756.556924; rt=7.93904)	4.02373e+06	6391710	4772951	13351769	18578206	4.82538e+06	10044195	10865267	4.46581e+06	9488227	12172116	1.5426e+06	9377969	10467371	3.0194e+06	8929642	7153202	4.87289e+06	6272811	9740574		756.557	7.93904	8041422	20	0.991309	L-7.9-14
1482	L1482 (m/z=757.560639; rt=7.93892)	1.91725e+06	2.88475e+06	2.29104e+06	6242433	8725674	2280686	4.66454e+06	5.10966e+06	2.08101e+06	4.37909e+06	5.51943e+06	724670	4317391	4.75669e+06	1.42128e+06	4107154	3.27127e+06	2.28893e+06	2923393	4.50633e+06		757.561	7.93892	3.68921e+06	20	0.991309	L-7.9-14
1483	L1498 (m/z=378.279673; rt=7.9393)	532389	818293	639493	1.76537e+06	2460612	644602	1.32157e+06	1.4287e+06	594763	1.25897e+06	1.61157e+06	206621	1.21695e+06	1.36996e+06	395858	1.15764e+06	909920	599797	770997	1223583		378.28	7.9393	1.03378e+06	20	0.991309	L-7.9-14
1484	L1475 (m/z=758.567863; rt=7.93877)	491452	759041	582402	1.64272e+06	2.26592e+06	607508	1218311	1.35175e+06	561538	1158151	1.44984e+06	189841	1.14969e+06	1.25209e+06	362951	1061589	867202	586612	746787	1178657		758.568	7.93877	964395	20	0.991309	L-7.9-14
1485	L1490 (m/z=378.781595; rt=7.93914)	242754	371914	297668	807902	1.13754e+06	302015	606773	659535	271402	570596	727685	92698.4	553398	623824	178093	525227	417648	275073	355592	556360		378.782	7.93914	471437	20	0.991309	L-7.9-14
1486	L1489 (m/z=758.533162; rt=7.93908)	222564	331014	258865	708642	966254	267439	527142	580259	251185	501948	628250	92903.6	502651	541485	166678	462873	377422	253664	330589	511654		758.533	7.93908	420148	20	0.991309	L-7.9-14
1487	L1494 (m/z=252.189377; rt=7.93917)	195129	302283	232584	642678	896041	231295	479208	521116	216406	458288	591044	78036.6	444344	498717	152787	423870	339595	229652	292566	457909		252.189	7.93917	381732	20	0.991309	L-7.9-14
1488	L1470 (m/z=758.606611; rt=7.93839)	90456.1	145759	111346	315060	446843	117012	236443	261633	105381	220864	272328	32231.1	215444	237819	63671.2	197881	170170	111794	136524	224583		758.607	7.93839	184026	20	0.991309	L-7.9-14
1489	L1477 (m/z=759.568946; rt=7.9388)	97483.4	141305	118505	305426	412948	118317	221233	257987	109466	208894	290261	36672.2	206835	223240	70119.2	196585	163615	122691	139486	210461		759.569	7.9388	180100	20	0.991309	L-7.9-14
1490	L1487 (m/z=252.523965; rt=7.93904)	91941.8	137850	110069	283174	401416	107095	215915	234883	99369	199019	254987	33356	197027	215566	68622.2	189360	149673	105307	130501	201442		252.524	7.93904	169517	20	0.991309	L-7.9-14
1491	L1480 (m/z=379.28644; rt=7.93884)	63886.7	97966	78632.2	213195	295629	80315.2	162040	177071	73862.4	152864	188190	21587.2	147657	161922	45047.2	135147	112212	72827.8	93354.2	145001		379.286	7.93884	123680	20	0.991309	L-7.9-14
1492	L1491 (m/z=379.280692; rt=7.93915)	63886.7	97966	78632.2	213195	295629	80315.2	162040	177071	73862.4	152864	188190	21587.2	147657	161922	45047.2	135147	112212	72827.8	93354.2	145001		379.281	7.93915	123680	20	0.991309	L-7.9-14
1493	L1493 (m/z=759.538736; rt=7.93916)	48363	71409.2	60460.6	145526	199994	58505.5	110643	127078	56097.6	102793	140850	19600.5	105458	112387	35751.4	97650.1	81518.4	61087.9	72153.7	105211		759.539	7.93916	89584.2	20	0.991309	L-7.9-14
1494	L1509 (m/z=378.264178; rt=7.94069)	46784.9	59880.9	53105.2	123661	171292	53353.1	93928.8	106908	52702.8	93558.3	122116	15588.9	90769	100293	34057.5	81604.3	64016.6	43965.6	52460.4	88705.3		378.264	7.94069	72810.4	20	0.991309	L-7.9-14
1495	L1503 (m/z=252.519585; rt=7.93977)	43139.5	61164.9	49409.9	125014	180010	46991.9	97945.6	109077	45032.2	92238.8	120508	17094.9	92233.8	99847.2	33299.2	86284.5	66314.2	43455.8	58041.8	90074.4		252.52	7.93977	76299.3	20	0.991309	L-7.9-14
1496	L1506 (m/z=252.182656; rt=7.94018)	40038.7	54638.8	42560.4	113866	155750	43365.8	84820.2	95322.8	44288.9	84079	107092	15467	82842.9	89423.9	31016.8	76162.9	58208.6	41250	52372.4	85770.2		252.183	7.94018	67185.7	20	0.991309	L-7.9-14
1497	L1504 (m/z=378.767913; rt=7.93996)	32003.1	49479.6	40872.3	114425	158965	39946.3	83844.9	92269.2	36282	78755.9	102494	11620.4	76724.2	86026.3	25094.4	68611.3	53825.1	31662.8	43457.5	70822.9		378.768	7.93996	61218.2	20	0.991309	L-7.9-14
1498	L1501 (m/z=189.139591; rt=7.93951)	25522.8	35067.9	28407	76026.3	103276	28856.9	55080.5	61958.3	27788.2	54506.9	67792.9	9084.76	50999.1	59665.9	18238.7	47556.6	38075	26064.8	32205.6	54072.3		189.14	7.93951	42815.8	20	0.991309	L-7.9-14
1499	L1472 (m/z=252.858794; rt=7.93866)	21205.9	34727.3	26127.2	74857	105152	25995.4	55987.7	61755.1	24310.8	53354.9	67786.2	NA	53117.2	58130.4	15551.2	48122.7	39024.3	26339.4	33541	51834.6		252.859	7.93866	48122.7	19	0.991309	L-7.9-14
1500	L1471 (m/z=189.142879; rt=7.93847)	15839.1	28926.6	18669.6	60581.7	85406.7	18262.2	45106.2	48304	17355.9	42328.8	52864.2	NA	41619.1	47585.4	13329.2	40131.8	31320.7	23173	29403.7	45386.7		189.143	7.93847	40131.8	19	0.991309	L-7.9-14
1501	L1496 (m/z=252.855676; rt=7.93923)	15052.3	23337.7	18539.4	48831.1	67079	18460.7	35981.9	40380.2	17716.6	34662.4	43608.9	NA	35279.7	37371.2	11623.6	31038.1	24678.6	17254.4	21899.1	33251.1		252.856	7.93923	31038.1	19	0.991309	L-7.9-14
1502	L1495 (m/z=151.313088; rt=7.93923)	14398.5	23560.6	17044.4	50459.6	71314.4	17363.3	36429.7	39790.4	17681.6	35091.4	43826.9	NA	34723.8	36965.5	10375.2	31296	26034.6	16634.5	20995.9	35612.5		151.313	7.93923	31296	19	0.991309	L-7.9-14
1503	L1484 (m/z=760.571578; rt=7.93895)	13748.6	25242.9	16657.7	45343.6	65573.7	16416.3	35962.8	39461.4	15335.4	34899.8	41558.8	NA	32949.9	36943	11693	29025	24160.7	17644.5	21649.7	40577.8		760.572	7.93895	29025	19	0.991309	L-7.9-14
1504	L1481 (m/z=379.784437; rt=7.93891)	10530	16537	13811.6	37591.9	53345.2	12890.4	26635.8	31360.8	11855.8	25652.5	35361.1	NA	24762.5	27654.7	8737.33	23577.2	18563.8	14549.8	17151.3	25055.2		379.784	7.93891	23577.2	19	0.991309	L-7.9-14
1505	L1476 (m/z=379.788124; rt=7.93878)	10530	16537	13811.6	37591.9	53345.2	12890.4	26635.8	31360.8	11855.8	25652.5	35361.1	NA	24762.5	27654.7	8159.36	23577.2	18563.8	14549.8	17151.3	25055.2		379.788	7.93878	23577.2	19	0.991309	L-7.9-14
1506	L1488 (m/z=189.390513; rt=7.93905)	11374.7	16950.3	13299.8	37983.3	53531.8	14041.4	27932.2	30585.1	12732	25283.3	30990.5	NA	24553.9	27552.6	NA	22757.2	17157.6	11792.4	15703.5	23467.3		189.391	7.93905	23112.2	18	0.991309	L-7.9-14
1507	L1469 (m/z=189.393535; rt=7.93775)	7957.79	11650.9	7864.96	21099.9	27539.4	7637.75	17017.6	18300.4	8343.66	16306.4	18970.4	NA	16533.3	16993.5	NA	15800.1	11651.1	9285.54	13013.6	20051		189.394	7.93775	16053.2	18	0.991309	L-7.9-14
1508	L1507 (m/z=151.311605; rt=7.94023)	6541.82	10330.4	7461.7	17485	23494.6	6433.81	12439.5	13964.2	7676.09	11835.3	16095.2	NA	12506.1	13683.6	NA	10547.7	8697.35	6750.37	7680.42	13834		151.312	7.94023	11191.5	18	0.991309	L-7.9-14
1509	L1505 (m/z=184.073559; rt=7.94015)	NA	10854.6	11397.8	19198.3	29510.1	10943	19046	19611.4	12263.7	17922.2	20821.7	NA	17562.5	18641.9	7933.69	15849.5	15050.7	NA	10447.1	14090.5		184.074	7.94015	15849.5	17	0.991309	L-7.9-14
1510	L1511 (m/z=778.543122; rt=7.94479)	116243	177956	130701	281208	245050	145121	296623	308225	131952	276911	273300	57122.3	227784	234360	88641.6	171081	149870	45905.3	51133.6	59372.5		778.543	7.94479	160476	20	0.997602	L-7.9-15
1511	L1513 (m/z=778.529461; rt=7.94509)	116243	177956	130701	281208	245050	145121	296623	308225	131952	276911	273300	57122.3	227784	234360	88641.6	171081	149870	45905.3	51133.6	59372.5		778.529	7.94509	160476	20	0.997602	L-7.9-15
1512	L1512 (m/z=779.530473; rt=7.94503)	50154.6	82037.1	64473	130061	108899	67719.3	140443	139067	66568.2	120532	116898	23996.2	106300	106121	36142.5	78953.4	69606.5	21075.5	21608.8	25081.5		779.53	7.94503	74280	20	0.997602	L-7.9-15
1513	L1510 (m/z=779.550194; rt=7.94464)	50154.6	82640.9	64473	132217	109443	67719.3	142474	141381	66568.2	123664	119191	23996.2	106842	109148	36142.5	79248.1	69958.1	21325	21681.8	25572.4		779.55	7.94464	74603.1	20	0.997602	L-7.9-15
1514	L1521 (m/z=758.564651; rt=7.96812)	365816	582454	391992	1.46339e+06	1.77889e+06	396752	891377	1.07027e+06	392571	875164	1.1697e+06	140536	945843	1.04016e+06	274818	855036	640825	501875	631150	1.06464e+06		758.565	7.96812	747931	20	0.989776	L-8-1
1515	L1517 (m/z=252.858566; rt=7.96726)	15053	26735	17723.8	67597.1	82549.4	15944.6	40230.8	49263.6	16344.4	39472.7	51882.4	NA	43249.1	47602.1	10008.8	40005.5	28301.9	22129.5	26750.3	48817		252.859	7.96726	39472.7	19	0.989776	L-8-1
1516	L1515 (m/z=756.688772; rt=7.96601)	5388.14	9688.03	6946.73	25366.6	32809.9	6160.25	13980.6	18569.4	6942.13	14379.5	19698.2	NA	17434.9	16982.9	125.799	13808.1	10416.7	8935.13	10115	18798.9		756.689	7.96601	13808.1	19	0.989776	L-8-1
1517	L1514 (m/z=379.790352; rt=7.965)	4350.78	10893.2	6977.89	29493.9	32526.2	7024.31	15345.9	20872.3	5775.63	15632.7	22388.7	NA	15793.8	19192.4	2993.83	14123.5	10225	7893.63	10080.9	18298.5		379.79	7.965	14123.5	19	0.989776	L-8-1
1518	L1522 (m/z=718.578182; rt=7.96899)	33713.3	32886	50308	78009.1	80148.2	47721	42772.3	44107.6	41368.1	37832.2	52951.8	12175.5	38523.5	37388.1	20248.7	26201	26865.4	33174.4	26007	37648.4		718.578	7.96899	37740.3	20	0.982452	L-8-2
1519	L1516 (m/z=238.860426; rt=7.96641)	12916.6	11921.7	22668.3	28823.2	35173.9	19987.7	17083.5	18234.8	15752.5	15257.3	22546.9	NA	14262.9	16442.4	7328.52	9920.92	11058.5	13697.3	11472.7	13728.6		238.86	7.96641	15257.3	19	0.982452	L-8-2
1520	L1518 (m/z=358.788451; rt=7.96737)	15761.9	13231.2	27085.9	37086.8	40170.6	24568.7	20282.5	20616.5	19408.9	18560.8	26236.4	NA	17439.7	19018.6	8337.07	13487.8	13527.1	16808.1	12056	18097.3		358.788	7.96737	18560.8	19	0.982452	L-8-2
1521	L1519 (m/z=768.532674; rt=7.96769)	30301.2	41123.4	14886.8	28006.7	31493	16089.4	23058.4	19708.6	22873.9	20348	37850	14607.3	53167.6	52205.3	38212.9	75730.2	67894.2	154292	204775	295324		768.533	7.96769	34671.5	20	0.954313	L-8-3
1522	L1532 (m/z=795.546569; rt=8.04416)	28075.4	41892.3	15195.4	41795.2	39796.2	14099	34907.5	43188.6	18130	33497.2	43863.2	9027.91	43993.2	51267.4	29882.5	78685.9	73459.3	191659	312676	536072		795.547	8.04416	41843.8	20	0.954313	L-8-3
1523	L1520 (m/z=769.549082; rt=7.96786)	29019.5	42702.4	11522.1	31139.6	29752	16166.5	24683.9	22608.1	18946.9	25935	45949.7	15597.3	45748	56167.1	31333.2	75404.9	66032.2	153168	199983	279629		769.549	7.96786	31236.4	20	0.954313	L-8-3
1524	L1528 (m/z=923.524171; rt=7.99629)	101041	89688.5	39327.7	64905.6	55223.6	51779.3	37891.2	41166.8	58323.4	58251.3	95396.3	41755.8	124810	114131	120044	57817.6	122163	343995	336434	292641		923.524	7.99629	77297	20	0.972052	L-8-4
1525	L1530 (m/z=923.485324; rt=7.99685)	68171.7	59614.9	31224.7	45741.3	36772.3	38096.7	27244.8	29151.7	39519.7	41891.2	61523.9	32731	81903.1	72257.5	79232.4	39602.3	81437.4	218433	210219	178291		923.485	7.99685	52678.1	20	0.972052	L-8-4
1526	L1527 (m/z=924.52559; rt=7.99616)	76845.9	71177.4	30529.9	49587.4	44414.5	39796	34279.7	29047.2	44550.8	42321.4	67980.5	38086.7	96033.8	89808.2	89307.6	48458.2	93533.5	262791	263403	221804		924.526	7.99616	58784	20	0.972052	L-8-4
1527	L1529 (m/z=924.496896; rt=7.99679)	64389.8	57154.4	28602.2	41687.3	35645.5	35678.8	27701.5	26779.1	37459.8	34933.7	55463.5	32232.6	78694.7	73523.9	75002	39948	77236.2	213598	211711	173308		924.497	7.99679	48575.4	20	0.972052	L-8-4
1528	L1525 (m/z=925.527831; rt=7.99541)	29220.6	31139.4	10075.3	17327.7	15787.6	16215.3	12997.4	14888.6	17903.5	18392.1	29754.6	14864	37175.9	38321.4	34864.8	25986.7	43020.5	108057	122783	118697		925.528	7.99541	27603.6	20	0.972052	L-8-4
1529	L1526 (m/z=925.507558; rt=7.99564)	29220.6	31139.4	10075.3	17327.7	15787.6	16215.3	12997.4	14888.6	17903.5	18392.1	29754.6	14864	37175.9	38321.4	34864.8	25986.7	43020.5	108057	117668	108336		925.508	7.99564	27603.6	20	0.972052	L-8-4
1530	L1524 (m/z=926.508072; rt=7.9954)	11702.6	11452.2	7804.66	7827.95	13765.1	7008.25	8740.72	7418.26	11736.7	10788.1	11701.5	11247.9	11849.1	17324.5	14202.8	13844	22306.5	63176.7	70180.1	76021.9		926.508	7.9954	11719.6	20	0.972052	L-8-4
1531	L1523 (m/z=926.535366; rt=7.99465)	11702.6	11531.1	7804.66	6230.71	13765.1	5652.39	10113.1	7418.26	11736.7	10788.1	11701.5	11998.1	11849.1	18959.3	14202.8	14358.2	22560.9	69498.4	74535.4	91282.9		926.535	7.99465	11792.9	20	0.972052	L-8-4
1532	L1531 (m/z=794.530419; rt=8.02115)	29586.8	43799.5	33713.4	83619.5	91831.8	36821.8	78617.9	90743.8	28537.1	66555.3	70211.9	12045.2	47957.6	53461	36613.5	85581.4	78316.1	225742	376956	675027		794.53	8.02115	68383.6	20	NA	L-8-5
1533	L1558 (m/z=794.582634; rt=8.05743)	120931	191725	45075.3	163859	228819	48286.5	114033	96293.8	84025.1	131580	238737	39987.5	236144	266660	133689	378096	329370	852505	1.50566e+06	2.66001e+06		794.583	8.05743	177792	20	0.983542	L-8.1-1
1534	L1533 (m/z=958.652059; rt=8.05091)	69566.7	84751.4	31535.2	74895.4	88893.1	35924	54415.2	47852.7	56691.5	68804.6	101696	30903.1	109054	119268	76952.8	161825	142015	322242	460685	660684		958.652	8.05091	80852.1	20	0.983542	L-8.1-1
1535	L1560 (m/z=795.586014; rt=8.05749)	63937.1	102727	24078.8	90792.4	121388	25018.4	62525.4	49230.7	42190.3	72099.9	126168	21306.6	123961	142313	68609.7	201570	175337	454640	787034	1.34317e+06		795.586	8.05749	96759.6	20	0.983542	L-8.1-1
1536	L1536 (m/z=958.614693; rt=8.05113)	53827.3	60800.5	22248.2	55313.2	56787	25478.9	41092.7	35144.2	42051.7	53393.8	73396.4	22510.7	73728.9	83765.2	54896.5	112368	100489	224426	307658	432296		958.615	8.05113	56050.1	20	0.983542	L-8.1-1
1537	L1534 (m/z=959.657687; rt=8.05104)	46263.3	55549.3	16574.8	45061.8	63372.8	20760.3	31892.9	28079	27545.1	40172.7	59471.2	17736.9	65007	72789.5	48076.4	98830.4	83192.1	191177	259829	375878		959.658	8.05104	51812.8	20	0.983542	L-8.1-1
1538	L1535 (m/z=959.618261; rt=8.05107)	33022.7	38474	11875.8	29619.1	42241.3	14755.2	21592.4	19838.6	19538.2	27720.7	40173.9	13006.6	49399.6	52441.8	35717.4	67345.4	58539.7	131956	173103	240647		959.618	8.05107	37095.7	20	0.983542	L-8.1-1
1539	L1564 (m/z=799.522707; rt=8.05962)	27886.3	33022.7	9057.69	20596	24236.2	11731	19363	17376	17414	24149.7	36637.7	9771.96	40627.9	43918.4	27494.7	53540.7	56961.1	94636.5	134370	126942		799.523	8.05962	27690.5	20	0.983542	L-8.1-1
1540	L1562 (m/z=799.541949; rt=8.05942)	27900.3	33022.7	9324.41	20768.6	24949.5	11731	19387.4	17596.5	17448.9	24464.4	37617.2	9909.6	41276.1	45118.3	27536	55016	57157.2	97085.8	139327	134130		799.542	8.05942	27718.2	20	0.983542	L-8.1-1
1541	L1548 (m/z=782.572339; rt=8.05672)	974745	1.42919e+06	901756	3.59935e+06	5209784	868060	2158268	2.16212e+06	888914	2.05921e+06	3042111	362425	2326294	2537882	776425	2.75047e+06	1.76726e+06	1702055	2763461	4245517		782.572	8.05672	2.10874e+06	20	0.993723	L-8.1-2
1542	L1546 (m/z=783.576718; rt=8.05664)	472553	712543	447449	1.77703e+06	2.59549e+06	428304	1.07301e+06	1.04216e+06	451553	988689	1466449	175871	1.13597e+06	1.2534e+06	387926	1.34463e+06	873789	847802	1.37089e+06	2.11587e+06		783.577	8.05664	1.01543e+06	20	0.993723	L-8.1-2
1543	L1544 (m/z=784.580576; rt=8.0566)	132063	193655	125468	454078	686499	124585	281142	278076	118251	263440	380290	44231.3	304458	332512	106285	357162	225230	220435	360412	559738		784.581	8.0566	270758	20	0.993723	L-8.1-2
1544	L1552 (m/z=391.287414; rt=8.05684)	106270	172967	102231	453150	686645	94752.1	273847	269160	98064.8	260536	382951	30371.2	296349	317126	82638.1	340907	222068	204935	353304	552008		391.287	8.05684	264848	20	0.993723	L-8.1-2
1545	L1555 (m/z=784.556155; rt=8.05695)	97259.2	143591	94283.7	327638	488003	91832.9	207017	205071	88607.6	195217	277584	33226.8	222420	242309	79106	259541	164381	159019	254960	393068		784.556	8.05695	200144	20	0.993723	L-8.1-2
1546	L1551 (m/z=782.513908; rt=8.05675)	95453.2	149995	82502	395096	545782	80597.8	232292	229774	85450.2	221832	334231	32868.3	262061	285574	72445.2	309794	191200	185481	313806	469700		782.514	8.05675	225803	20	0.993723	L-8.1-2
1547	L1547 (m/z=783.525166; rt=8.05667)	73272.3	112514	68861.8	287609	409858	66340.2	169406	164431	69140.9	159896	238367	26850.6	180882	200214	60409	214899	137837	130512	214334	330101		783.525	8.05667	162164	20	0.993723	L-8.1-2
1548	L1543 (m/z=391.792694; rt=8.05649)	59529.4	90845.9	55268	223421	337487	51212.4	135763	130701	57167.5	124771	183248	26269.8	143445	159837	47930	166886	112400	107060	171671	267711		391.793	8.05649	127736	20	0.993723	L-8.1-2
1549	L1554 (m/z=391.786568; rt=8.05694)	59529.4	90845.9	55268	223421	337487	51212.4	135763	130701	57167.5	124771	183248	26269.8	143445	159837	47930	166886	112400	107060	171671	267711		391.787	8.05694	127736	20	0.993723	L-8.1-2
1550	L1549 (m/z=260.861434; rt=8.05672)	45345.7	71330	43478.9	175998	253745	39489.3	104283	104351	42894.1	98931.7	146421	18362.7	113854	124535	36511.5	132625	86985.8	83929.5	135309	207436		260.861	8.05672	101608	20	0.993723	L-8.1-2
1551	L1556 (m/z=785.568468; rt=8.05716)	29763.8	39231.2	26401.6	85403.1	138671	24905.5	54011.9	54113.2	27647.6	52528.9	74083.7	12628.7	63688	59975.6	24984.8	67505.7	48243.5	42055.2	70155.7	104013		785.568	8.05716	53270.4	20	0.993723	L-8.1-2
1552	L1553 (m/z=785.583208; rt=8.05686)	29763.8	39231.2	26401.6	87579.3	145838	26060.7	54672.4	54248	27647.6	53057.4	75599.5	12628.7	64606.8	61069.8	25245.4	68453.7	48243.5	42818.1	73491	109000		785.583	8.05686	53652.7	20	0.993723	L-8.1-2
1553	L1545 (m/z=261.19637; rt=8.05663)	24452	32953.4	24266.2	80874.5	118763	21285.5	51183.6	49015.7	23707.5	46904.3	67333.9	8607.3	53136.1	59313.2	19934.9	60919.7	42623	38934.2	62782.4	97870		261.196	8.05663	47960	20	0.993723	L-8.1-2
1554	L1561 (m/z=261.193075; rt=8.05762)	19275.4	28994.2	19928	61699.2	86571.4	17267.7	42588.4	38788.7	19043.4	37935.8	51793.4	6656.16	40565.1	45972	15929.4	46116.4	35382.1	32282.6	42885.8	67714.7		261.193	8.05762	38362.3	20	0.993723	L-8.1-2
1555	L1559 (m/z=260.855947; rt=8.05743)	19385.8	29484.3	18917.2	63855.3	85822.8	18117.8	41311.4	38979	19751.7	37863.4	53768.2	6524.74	42949.8	44374.3	15702.5	46105.8	34904.8	27141.9	39727.2	62379		260.856	8.05743	38421.2	20	0.993723	L-8.1-2
1556	L1550 (m/z=391.273037; rt=8.05672)	19292.4	27889.7	16268.7	71248.7	97524.7	14449.6	43921.3	43640.9	15633.4	40102.5	60469.1	8728.94	46057.2	50769.7	15924.9	54510.5	34112.6	28903.3	49620.7	78578.4		391.273	8.05672	41871.7	20	0.993723	L-8.1-2
1557	L1538 (m/z=392.295469; rt=8.05554)	12015.7	16096.7	11180.8	52254.1	89798.4	10490.3	27841	27073.4	10655.6	24424.8	41500.9	NA	32045	32769.5	9474.69	36211.6	20954	19000	35662	67414.9		392.295	8.05554	27073.4	19	0.993723	L-8.1-2
1558	L1537 (m/z=392.289323; rt=8.05544)	12015.7	14218.3	11180.8	52254.1	89798.4	10490.3	27841	27073.4	10655.6	24424.8	41500.9	NA	32045	32769.5	9474.69	36211.6	19449.6	17045.4	35662	67414.9		392.289	8.05544	27073.4	19	0.993723	L-8.1-2
1559	L1557 (m/z=785.544287; rt=8.05741)	8475.21	13126.5	8340.33	27054.7	36208.2	7836.83	18537.2	18470.2	7796.25	17632.7	23617.6	NA	20229	19173.2	6526.45	22163.6	15135.7	14463.9	22174	30064.3		785.544	8.05741	18470.2	19	0.993723	L-8.1-2
1560	L1572 (m/z=714.510935; rt=8.1307)	116560	118911	203782	666529	1.04821e+06	228994	365663	541896	131183	300998	430365	33797.1	308087	256687	57343.7	479127	82630.9	32224.8	36137.3	35856.8		714.511	8.1307	216388	20	0.921445	L-8.1-3
1561	L1574 (m/z=714.48344; rt=8.13094)	63050.8	62633.7	104352	330676	512308	113059	178989	267784	69158.3	147831	212009	15049.1	150050	124361	28020	237192	43863.9	16342.1	19297.4	17375.3		714.483	8.13094	108706	20	0.921445	L-8.1-3
1562	L1571 (m/z=715.516197; rt=8.13069)	52300.9	53947	87513.4	280585	449169	102997	165749	231925	59683.5	130274	191402	15248.1	132244	111359	26255.3	205933	36701.5	18473.7	19484.9	16028.4		715.516	8.13069	95255.1	20	0.921445	L-8.1-3
1563	L1573 (m/z=715.497715; rt=8.13092)	45107.4	47676.9	79611.4	239808	377841	88704.6	142086	198321	51159.8	111300	163461	13031.8	112824	95118.7	22803.7	175282	31221.2	15491.9	16759.6	13231.6		715.498	8.13092	84158	20	0.921445	L-8.1-3
1564	L1540 (m/z=804.561193; rt=8.05621)	32838.3	54532.7	35196	140911	187513	35317.1	102402	97497.9	36102.2	96679	121189	18400.6	87712.1	93840	29613.1	78822.6	54765.7	28042.8	34108.3	33238.4		804.561	8.05621	54649.2	20	0.921445	L-8.1-3
1565	L1541 (m/z=804.553813; rt=8.05645)	32838.3	54532.7	35196	140911	187513	35317.1	102402	97497.9	36102.2	96679	121189	18400.6	87712.1	93840	29613.1	78822.6	54765.7	28042.8	34108.3	33238.4		804.554	8.05645	54649.2	20	0.921445	L-8.1-3
1566	L1539 (m/z=804.58087; rt=8.05584)	26376.9	39504.9	26310.7	103479	140687	26985.3	73457.7	68045.9	28105.2	68865.9	88214.7	12393.3	64019.4	67679.4	23519.7	56945.7	39088.9	24522	25398.7	23659		804.581	8.05584	39296.9	20	0.921445	L-8.1-3
1567	L1542 (m/z=805.559321; rt=8.05647)	21668.8	30424.5	17550.6	70569.3	92451.7	19740.7	49211.3	47976.5	21929.6	50748.9	55989.4	NA	42478.8	42969.4	17411.3	36483.5	26187.2	17737.3	20825	19583.9		805.559	8.05647	30424.5	19	0.921445	L-8.1-3
1568	L1563 (m/z=838.575498; rt=8.05947)	30160.5	25470.9	16095.5	12547.5	24222.8	11856.8	13101.4	15237.8	21614.4	17554.4	8182.71	15660.4	27765.5	25676.3	35125	89173.1	29095.3	49855.9	52236.2	42022.9		838.575	8.05947	24846.8	20	NA	L-8.1-4
1569	L1565 (m/z=926.54402; rt=8.11231)	18964.6	12872.8	11773.1	15385.3	17231.3	15246.7	10086.7	8230.33	10310	12018.6	14941.4	10201	23550.5	16642.5	20557.3	5074.2	13713.4	68470.5	61190.8	135277		926.544	8.11231	15094	20	0.925026	L-8.1-5
1570	L1567 (m/z=926.511963; rt=8.11459)	14004.4	10178.2	9056.84	12724.4	13484	13293	7947.65	8230.33	9360.78	9833.15	10753.3	7987.83	17390.7	11777.2	15928.7	3937.78	9923.19	49724.8	45640.5	98689.9		926.512	8.11459	11265.2	20	0.925026	L-8.1-5
1571	L1566 (m/z=925.542262; rt=8.11256)	21977.1	10922.4	10456.5	18265.7	13630.9	14015.3	9347.75	11907.4	10475.6	10631	20295.3	6382.03	29407.6	16880	23865.9	4203.59	19000.5	91761.3	75676.1	198383		925.542	8.11256	15447.7	20	0.925026	L-8.1-5
1572	L1568 (m/z=925.495717; rt=8.11728)	9426.18	4051.13	7423.68	9222.92	4990.73	8194.58	6108.31	8002.82	4537.54	4814.63	8983.73	5288.3	12129.5	5881.41	10662.5	2122.63	4531.7	30473.8	17420	78636.4		925.496	8.11728	7713.25	20	0.925026	L-8.1-5
1573	L1569 (m/z=858.671067; rt=8.12381)	19956.4	13673.3	38271.5	41901.9	64108.1	31982.2	27240	28261.3	22439.3	19486	34732.5	NA	19512.4	25528.6	10887.9	14807.2	15671.3	15811.3	18065.6	29448.8		858.671	8.12381	22439.3	19	0.975478	L-8.1-6
1574	L1570 (m/z=859.674689; rt=8.12564)	9999.43	NA	21437.3	27818.7	39478.3	16512	15435.6	14437.5	13149	10640.2	20690.1	NA	9878.55	13171.5	NA	8148.06	8842.91	11138.7	9780	16365.8		859.675	8.12564	13171.5	17	0.975478	L-8.1-6
1575	L1575 (m/z=744.557123; rt=8.15523)	19804.1	23607.9	26836.3	64376.5	98185.6	23807.7	41966.7	46928.6	22961.9	40647.8	50811.5	NA	40049.8	41962	14345.4	42855.5	26452.7	27493.2	35324.7	56467.1		744.557	8.15523	40049.8	19	0.968067	L-8.2-1
1576	L1576 (m/z=745.561096; rt=8.15532)	8052.76	10356.5	11115.9	29140	49009.4	10277.5	18362.1	20777.1	11129.5	18457	24838.2	NA	18881.2	18560.2	NA	17634.2	12194.1	12792.3	14302	27633.7		745.561	8.15532	17998.2	18	0.968067	L-8.2-1
1577	L1583 (m/z=891.56871; rt=8.18422)	60807.5	60204.1	24384.3	52466.9	62317	31278.9	35196.2	30100.9	40901.4	42717.6	65942.9	29290.3	71350.1	73689.1	60789.1	76721.4	91593.7	252314	284718	328697		891.569	8.18422	60798.3	20	0.914762	L-8.2-2
1578	L1584 (m/z=891.532147; rt=8.18435)	39268.1	37723.8	17973.1	33704.4	39063.6	22539.7	23926.8	20539.7	27080.8	27595.4	42064.9	20575.1	45887	46950.6	39510	47397.8	57916.2	155143	172947	196386		891.532	8.18435	39165.8	20	0.914762	L-8.2-2
1579	L1581 (m/z=892.571884; rt=8.18367)	35059.9	36367.1	21241.2	30396.1	46787.5	24489.3	24488.3	23237.1	25601.7	27913.3	42825	21249.7	42048.6	44205	36186.6	53351.8	51914.9	158908	167277	209140		892.572	8.18367	36276.9	20	0.914762	L-8.2-2
1580	L1577 (m/z=887.572691; rt=8.16434)	32557.2	25937.8	22483.3	26256.3	64833.4	20039.4	28603.3	21387.1	29037.6	24643	34703.4	14696.3	24933.8	31551.9	21348.5	42657.6	40619.4	143317	125143	178026		887.573	8.16434	28820.4	20	0.914762	L-8.2-2
1581	L1582 (m/z=892.535418; rt=8.18371)	22578.5	22593.5	13589.7	22497.1	29379.4	14426.6	16372.1	13208.4	19134.7	18144.1	27526.2	12568.4	26455.4	27904.9	23326.3	33619.4	33051	94527.7	98935	120448		892.535	8.18371	22959.9	20	0.914762	L-8.2-2
1582	L1578 (m/z=887.54487; rt=8.16476)	25005.7	21911.7	18153.5	19970	49526.9	17104.6	21762.3	16795.7	24341.5	18901.6	26082.8	11496.2	18297	25694.1	18226.2	32181.4	31853.4	108301	93931.8	131865		887.545	8.16476	23126.6	20	0.914762	L-8.2-2
1583	L1579 (m/z=888.576241; rt=8.16525)	19221.5	17883.4	13923.7	16790.4	35707.7	16004.5	17419	14258.9	21202.9	16056.7	26556.8	11747.5	11796.9	26456.2	18244.7	27852.1	26365.1	87240.1	74998.1	114220		888.576	8.16525	18733.1	20	0.914762	L-8.2-2
1584	L1580 (m/z=888.55572; rt=8.1654)	18020.3	16493	12601.6	15764.4	34247.4	14948.4	16320.5	13255.3	19231.1	14724.7	24663.6	10577.2	10773.8	24891.3	16776.9	26962.4	25367	78499	67230	102748		888.556	8.1654	17398.6	20	0.914762	L-8.2-2
1585	L1593 (m/z=932.633439; rt=8.24392)	9633.65	11293.1	7917.71	8673.18	14939.8	9141.85	6256.76	7017.44	9631.42	6462.8	10695.1	NA	14575.6	13475.4	12205.8	20545.5	17463.9	45904.1	63355.5	106292		932.633	8.24392	11293.1	19	0.914762	L-8.2-2
1586	L1594 (m/z=932.633945; rt=8.24532)	9633.65	11293.1	7917.71	8673.18	14939.8	9141.85	6256.76	7017.44	9631.42	6462.8	10695.1	NA	14575.6	13475.4	12205.8	20545.5	17463.9	45904.1	63355.5	106292		932.634	8.24532	11293.1	19	0.914762	L-8.2-2
1587	L1590 (m/z=909.542215; rt=8.2406)	30069.6	28086.8	9185.84	15416	NA	15115.2	NA	8626.59	12167.4	12927.5	19382.8	11864.5	34824.3	24744.5	35598	14253.6	27734.4	127329	152894	159387		909.542	8.2406	22063.6	18	0.914762	L-8.2-2
1588	L1592 (m/z=909.508331; rt=8.24162)	19004.9	20862.6	6169.1	9990.85	NA	9854.41	NA	3078.83	7526.36	8229.65	16327.6	8121.94	23573	22115.9	24633.2	13896.9	18702.7	82262.7	96787.4	100622		909.508	8.24162	17515.1	18	0.914762	L-8.2-2
1589	L1589 (m/z=923.524473; rt=8.2182)	18125.4	15782	7494.89	7256.56	11609.4	10258.1	8309.89	7258.29	12113.1	11793.4	13148.1	9597.92	16748.6	21593	15363.2	7801.32	26048.4	65417.1	72508.3	43157		923.524	8.2182	12630.6	20	0.92578	L-8.2-3
1590	L1586 (m/z=924.498092; rt=8.19986)	11721.1	10512.7	9182.17	8152.18	12140.3	8243.49	7819.66	8422.96	9665.28	6469.23	10993.3	8933.17	10003.1	13498.6	10633.8	5494.02	16200.3	44391.9	52378.1	23590.8		924.498	8.19986	10257.9	20	0.92578	L-8.2-3
1591	L1585 (m/z=924.524549; rt=8.19978)	12995.9	11530.2	9812.38	8871.75	12140.3	9264.26	7819.66	8422.96	10271.6	7445.01	13151.3	9552.39	11636.7	15939	12473.6	5494.02	19390.5	53645.8	62719.3	29967.7		924.525	8.19978	11583.5	20	0.92578	L-8.2-3
1592	L1587 (m/z=923.486904; rt=8.20007)	11390.7	11312.6	7464.52	4881.02	8098.91	8864.39	8309.89	6748.2	8167.76	9416.76	9379.64	7373.88	10102.2	14991.3	10295.1	4840.03	18274	41068.4	43106.3	14168.2		923.487	8.20007	9398.2	20	0.92578	L-8.2-3
1593	L1588 (m/z=437.730534; rt=8.21713)	NA	NA	7510.89	6461.22	18219.2	10921.5	13095.1	12336.2	8764.79	12308.7	9010.43	13500.4	15633.8	10307.8	12704.5	12455.6	10441.5	11254.1	9128.72	8764.03		437.731	8.21713	11087.8	18	NA	L-8.2-4
1594	L1595 (m/z=740.542361; rt=8.24757)	15547.4	17150.1	23013	95157	123133	31226.6	48125.8	74686.7	17607.6	41270.8	60323.5	NA	45313.3	32625.2	16970.4	161169	10062	49243.1	40768.2	61505.2		740.542	8.24757	41270.8	19	0.945558	L-8.2-5
1595	L1591 (m/z=740.520903; rt=8.2415)	19581.2	20706.8	26830	99385	127950	34254.2	51462.8	77231.1	20344.5	44052.6	63795.9	NA	48253.4	35335.2	11109.2	101110	13649.9	36695.6	28802.6	47720.2		740.521	8.2415	36695.6	19	0.945558	L-8.2-5
1596	L1600 (m/z=756.556074; rt=8.28772)	12579.2	18689.9	14561.6	38193.5	60524.8	11707.6	25100.3	29938.8	12611.6	19857.8	31943.7	5482.81	23188.6	32123.1	9776.76	30944	22435.2	21155.1	30059.7	54182.3		756.556	8.28772	22811.9	20	0.954136	L-8.3-1
1597	L1601 (m/z=757.559572; rt=8.28782)	7146.71	8413.26	6343.3	20068.5	31699.5	7768.44	12266.3	15917.7	6936.52	12490.1	18264.1	NA	10065.9	16551	8271.19	15566.5	11506.5	8010.82	13899.4	29132.1		757.56	8.28782	12266.3	19	0.954136	L-8.3-1
1598	L1597 (m/z=757.559344; rt=8.2746)	6733.36	8413.26	6343.3	20068.5	31699.5	7768.44	12266.3	15917.7	6936.52	12490.1	18264.1	NA	9997.3	16551	6807.94	15566.5	11506.5	8010.82	13899.4	29132.1		757.559	8.2746	12266.3	19	0.954136	L-8.3-1
1599	L1596 (m/z=808.588552; rt=8.27076)	NA	15773.4	9970.08	32639.7	51583.9	10058.5	23464.6	23033.2	9107.28	22533.2	28676.4	NA	25560.3	28487.9	NA	29205.4	18757.2	20030.5	29375.1	57020.7		808.589	8.27076	23464.6	17	0.954136	L-8.3-1
1600	L1599 (m/z=903.568455; rt=8.27632)	13621.5	17017.8	11485.9	14975.8	22875.2	9900.35	13774.6	14747.2	11026.6	12259.6	14297.3	12334.6	14035.2	17847	11079.6	13152.5	23226.3	60485.2	100306	99198.7		903.568	8.27632	14166.3	20	0.962127	L-8.3-2
1601	L1598 (m/z=903.548968; rt=8.2763)	13621.5	17017.8	11300.7	12787	22875.2	9828.88	12203.4	13474.7	11026.6	12259.6	14192	12334.6	11131.3	17847	11079.6	13152.5	23226.3	60485.2	100306	97101.3		903.549	8.2763	13313.6	20	0.962127	L-8.3-2
1602	L1603 (m/z=891.568964; rt=8.29586)	11941.2	10828.4	6401.49	8060.36	9321.96	7219.84	6027.47	8615.43	8486.26	7450.75	8490.12	6089.21	13554.1	10413	14808.4	13516	18700.7	60851.5	71457	29338.7		891.569	8.29586	9867.5	20	0.978813	L-8.3-3
1603	L1602 (m/z=891.532837; rt=8.29577)	7763.71	7076.32	4424.27	5660.18	6527.42	5411.71	5399.42	6440.52	4783.53	3784.78	6641.3	4143.84	10048.8	6849.76	9508.19	8416.05	12460.6	39003.6	44178.5	18371.2		891.533	8.29577	6745.53	20	0.978813	L-8.3-3
1604	L1606 (m/z=934.569132; rt=8.3706)	23800.6	12365	23885	9796.43	17558.7	14846.8	13082	6729.24	25880.6	10797.1	10067.9	13726.7	NA	12106.2	16463.5	20758.7	15290.5	49600.9	16382.5	20059.2		934.569	8.3706	15290.5	19	0.980034	L-8.4-1
1605	L1604 (m/z=934.597963; rt=8.35743)	20349.7	10517.4	20435.9	8579.23	15189.7	12246	11469.6	6141.47	21975.9	8870.47	8870.83	11725.7	NA	10514	14336.1	17664	13457.3	41183.4	14460.3	23717		934.598	8.35743	13457.3	19	0.980034	L-8.4-1
1606	L1605 (m/z=887.567789; rt=8.36938)	15855	15064.5	11705.7	16087.3	27204.3	9490.61	13804.7	12332.9	16715.2	12917.5	16603.1	11856.5	10541.7	17946.1	13620.4	22730.6	19079.5	68515.3	60000.7	101008		887.568	8.36938	15971.2	20	NA	L-8.4-2
1607	L1607 (m/z=437.752312; rt=8.39698)	11733.2	11925.7	10462.2	14944.1	14133.9	11549	12550.3	12336.2	7541.62	10304.2	12638.2	13500.4	15544.3	12034.4	5346.45	12455.6	10537.6	13087.2	15679.8	13290.7		437.752	8.39698	12395.9	20	NA	L-8.4-3
1608	L1610 (m/z=939.515233; rt=8.42451)	105728	71992.1	41388.6	46424.3	53687.4	60200.4	33278	30063.5	75103.6	43668.7	62859.7	47967	82808.5	81424.1	106523	348564	113294	548456	604264	1387018		939.515	8.42451	73547.9	20	0.994791	L-8.4-4
1609	L1612 (m/z=940.518515; rt=8.42462)	85174.9	53826.3	30964.5	31228.6	38300.6	42629.7	25820.2	20862.2	56891	30106.6	49737.2	37269.7	60240.8	66716.7	83736.3	256136	87195.4	412908	455394	1.06129e+06		940.519	8.42462	55358.6	20	0.994791	L-8.4-4
1610	L1613 (m/z=941.518156; rt=8.42505)	37277	29847.5	20061.4	17893	22002.3	24428.2	12491.7	11054.2	27385.7	18246.9	29131.8	20866.4	32080.9	32276.8	38883.3	136365	42358.8	209958	239066	586681		941.518	8.42505	29489.7	20	0.994791	L-8.4-4
1611	L1608 (m/z=939.570927; rt=8.42245)	30519.5	20569.4	10959.2	12271.7	14966.7	15928	8263.49	8959.31	19984.4	12718.2	18128.6	13588.1	22655.6	23239.4	30890	100564	31183.7	154676	173173	414880		939.571	8.42245	20276.9	20	0.994791	L-8.4-4
1612	L1611 (m/z=941.564783; rt=8.42457)	18723.6	13284.6	8706.48	8278.48	9095.88	10864.9	5390.75	3261.16	12779.7	7969.61	12322.5	9358.35	13111.9	14838.1	19547	59889	20126.6	87954	103108	259743		941.565	8.42457	12945.8	20	0.994791	L-8.4-4
1613	L1609 (m/z=940.576795; rt=8.42258)	20327	12589.5	6139.08	8024.46	8453.75	9267	5650.22	640.075	13070	7082.83	12230.2	8508.45	15257.3	15039.8	20073.1	63814	19373.5	97122.5	106489	263713		940.577	8.42258	12829.7	20	0.994791	L-8.4-4
1614	L1616 (m/z=766.563327; rt=8.43323)	54047.6	36632.5	23471.2	18606.2	25772	25558.6	16139.1	20419.4	30191.2	22467.8	20841.2	25115.3	39527.9	31936	65548.3	558734	43178.8	116102	108680	70817.1		766.563	8.43323	31063.6	20	0.995742	L-8.4-5
1615	L1614 (m/z=766.535652; rt=8.43285)	30971.8	20082.1	13097	9409.23	13600.5	13660.3	8786.85	11021.7	16938.6	11444.7	10664.9	14412	22321	17391.3	37763.5	315757	22978.3	67755.8	63819.3	39723.5		766.536	8.43285	17164.9	20	0.995742	L-8.4-5
1616	L1617 (m/z=767.567724; rt=8.43336)	21887.8	16600.8	11123.3	7895.39	11351.3	11038.4	7482.6	9961.06	12394.9	10191.6	NA	11904.5	16751.4	14494.7	26532.5	249057	17377.9	58204.6	48711.1	34322.3		767.568	8.43336	14494.7	19	0.995742	L-8.4-5
1617	L1615 (m/z=767.547125; rt=8.43303)	17080.7	13372.5	8146.83	5443.44	8268.51	7647.43	5533.29	7579.41	9589.47	7467.19	NA	9412.69	13280.4	10825.5	19954.6	197131	13586.8	45255.9	40014.8	27396.9		767.547	8.43303	10825.5	19	0.995742	L-8.4-5
1618	L1619 (m/z=732.559317; rt=8.47383)	23328.7	16579.9	36167.8	43798.7	60372.9	32784.5	31531.4	36287	22294.2	26697.1	33519.6	9524.25	31855.1	26047.5	15920.9	27953.5	16767.7	23255	21320.4	9060.33		732.559	8.47383	26372.3	20	0.877722	L-8.5-1
1619	L1620 (m/z=732.538311; rt=8.47433)	18728.1	13154.4	29291.1	36031.4	47694.6	26155.4	25391.3	29116.3	18373.8	21471.3	27061.5	8704.95	24271.6	20608.7	13110.3	21283.9	13518.2	18858.3	17107.2	6917.69		732.538	8.47433	20946.3	20	0.877722	L-8.5-1
1620	L1618 (m/z=733.560851; rt=8.47337)	12131.6	7924	15728.8	17650	28567.3	12859	12501.9	12912.8	13854.8	15567.8	16872.7	8769.77	10987.4	11321.2	8322.62	14512	8521.5	8368.73	8679.79	5019.6		733.561	8.47337	12316.7	20	0.877722	L-8.5-1
1621	L1621 (m/z=771.547333; rt=8.47575)	NA	6921.84	5270.28	16993.8	24382.9	5907.36	12109.1	12791.3	NA	9870.73	14813.5	NA	11969.8	11057.7	7407.86	29270.6	8114.43	6498.33	9045.81	7423.88		771.547	8.47575	9870.73	17	NA	L-8.5-2
1622	L1622 (m/z=770.57505; rt=8.48277)	14775.4	17744.1	18634	48119	77372.5	17381.3	28950.2	35340.4	17135.1	25729.3	41824.3	NA	25810.5	32909.4	13651.9	19631	20192.3	17407.5	17717.8	16832.4		770.575	8.48277	19631	19	0.89179	L-8.5-3
1623	L1623 (m/z=770.55412; rt=8.48315)	14770.7	16910.4	16372	40896.5	66141.5	15521.9	24859.7	30162	15119.4	21459.1	35664.8	NA	22913	28256.8	11384.5	16356.6	17829.4	15796.1	15475.7	16649.5		770.554	8.48315	16910.4	19	0.89179	L-8.5-3
1624	L1624 (m/z=771.575135; rt=8.48323)	NA	10816.7	9826.55	27707.4	34676.5	8766.82	19565.7	20493.9	NA	16688.1	20902.3	NA	20430.5	18407	5764.84	21985.8	11501.8	8434.83	9061.38	10614.1		771.575	8.48323	16688.1	17	0.89179	L-8.5-3
1625	L1625 (m/z=923.522508; rt=8.492)	15659	20784.5	10237	9443.94	14799.2	7065.12	11025	8909.6	15409.3	12112.1	12652.4	13680.7	11114.2	22049.4	9828.42	880886	39074.2	163289	245313	1.06721e+06		923.523	8.492	14240	20	0.959249	L-8.5-4
1626	L1626 (m/z=923.485406; rt=8.49256)	9864.68	13996	7716.2	6238.74	10940.2	7065.12	11025	5762.04	11644.4	12112.1	7797.34	12859.1	6783.7	13680.5	5995.84	608004	27255.1	101008	156910	712539		923.485	8.49256	11334.7	20	0.959249	L-8.5-4
1627	L1628 (m/z=904.572552; rt=8.55178)	7173.03	8845.46	8066.12	8599.52	13622	8478.26	7030.54	7021.52	7875.24	9856.75	6112.11	8756.74	9560.76	6765.13	7072.43	11439.6	8910.65	35479.1	49375.4	62645.7		904.573	8.55178	8678.13	20	0.896578	L-8.6-1
1628	L1627 (m/z=904.542929; rt=8.5506)	5538.06	7046.67	6901.18	8599.52	11689.9	6536.42	5938.59	7021.52	6899.1	9856.75	5835.14	6372.49	9011.33	7196	7072.43	8891.03	7157.47	29597	38541.3	48867.9		904.543	8.5506	7114.95	20	0.896578	L-8.6-1
1629	L1630 (m/z=903.569045; rt=8.55883)	9038.67	11847.1	10230.7	7080.08	14043.7	9431.42	7880.61	8728.14	10136	8016.19	8134.79	9523.04	7485.37	9425.23	8127.6	13778.9	13589.3	50166	75784.4	95416.8		903.569	8.55883	9477.23	20	0.963098	L-8.6-2
1630	L1629 (m/z=903.533415; rt=8.55735)	6742.37	8044.87	8058.18	6032.63	9295.38	9431.42	6465.18	7225.45	7507.53	6431.92	6901.58	9523.04	5770.57	7449.53	6545.47	8304.5	9819.91	33478.4	50754.9	64695.8		903.533	8.55735	7776.2	20	0.963098	L-8.6-2
1631	L1631 (m/z=887.575428; rt=8.59518)	11574.3	10345.4	11017.9	10436.2	19794.6	9701.58	10993.3	8875.41	12301	7413.52	8483.94	8656.12	9100.34	11534.9	10664.6	13427	11659.7	65175.9	52427.1	88332.5		887.575	8.59518	11005.6	20	0.912479	L-8.6-3
1632	L1632 (m/z=887.545378; rt=8.59721)	11574.3	10345.4	8797.46	8293.05	16023.4	8153.38	10993.3	7193.5	10234.9	7310.93	8134.27	5897.03	8826.86	9240.07	10664.6	10344.5	8341.42	45072.6	34992	53829.7		887.545	8.59721	9737.49	20	0.912479	L-8.6-3
1633	L1633 (m/z=366.279522; rt=8.60107)	NA	NA	10139.5	9653.01	13109.6	10589.8	8945.47	11608.2	8825.99	9804.97	10073.4	NA	11031.9	11717	NA	10673.6	7475.05	8889.53	8083.04	14938.8		366.28	8.60107	10106.5	16	NA	L-8.6-4
1634	L1636 (m/z=732.559326; rt=8.60172)	39210.2	31764	48895.3	68519.4	107585	52877.8	46045.6	55878.6	39776	45744	57865.4	17021.8	45420.5	55238.1	24144.6	56563	36383	43834.2	41811.6	86990		732.559	8.60172	45894.8	20	0.971501	L-8.6-5
1635	L1634 (m/z=732.537958; rt=8.6011)	30645.8	25595.1	39581.7	55391.7	88713.3	41962.2	36046.6	45545.7	32189.3	36489.6	45541.4	13870.1	35537.7	43398.3	19013	45134.4	27965.4	34647.1	32111.1	65647		732.538	8.6011	36268.1	20	0.971501	L-8.6-5
1636	L1635 (m/z=733.561099; rt=8.60162)	18803.4	15145.5	22950	31642.8	48131.9	24303.9	22027.1	23146.9	22336.8	20603.2	25848.1	9139.68	19808	24511.9	11980.9	25784.9	16210.2	17735.9	16053.7	32949.3		733.561	8.60162	22182	20	0.971501	L-8.6-5
1637	L1658 (m/z=934.651585; rt=8.64277)	448192	519528	225642	438851	573503	243628	339097	296143	320820	399013	537104	200590	616591	652349	497732	972461	830272	1.73193e+06	2183284	3098295		934.652	8.64277	508630	20	0.991407	L-8.6-6
1638	L1652 (m/z=935.655344; rt=8.64246)	246347	288951	127204	234146	299097	131138	192662	162705	182900	212391	303426	111518	340205	359272	278593	532060	447742	969917	1.19684e+06	1.66482e+06		935.655	8.64246	283772	20	0.991407	L-8.6-6
1639	L1657 (m/z=936.658946; rt=8.64271)	78380.3	98543	42755.3	82140.4	95209.4	43282.9	62078.9	55157.6	60411.3	67334.8	95857.7	37058.6	108790	113688	98838.6	167069	140106	307014	382233	527853		936.659	8.64271	95533.6	20	0.991407	L-8.6-6
1640	L1650 (m/z=934.585655; rt=8.64118)	91859.2	105850	47690.7	80248.6	99902.5	54564.8	71277.5	55417.9	68846.2	82338.8	103388	46982.7	121113	128837	101349	194212	164185	360272	449094	631852		934.586	8.64118	100626	20	0.991407	L-8.6-6
1641	L1651 (m/z=936.623615; rt=8.64135)	59918.4	75459.3	30733.8	58043.1	66070.4	31158.5	48922.3	38282.8	46577.7	50579.3	70705.8	27267.4	79989.3	84361.2	73626.3	119651	101971	220944	271386	362464		936.624	8.64135	68388.1	20	0.991407	L-8.6-6
1642	L1654 (m/z=467.324512; rt=8.64248)	60756.3	66627.8	29465	56780.3	73933.4	31172.2	43984.7	40269.3	42732	52375.5	70200.2	25951.5	85589.2	81440.7	66335.1	123944	108937	210434	259365	362984		467.325	8.64248	66481.4	20	0.991407	L-8.6-6
1643	L1660 (m/z=467.3301; rt=8.64386)	60756.3	66627.8	29465	56780.3	73933.4	31172.2	43984.7	40269.3	42732	52375.5	70200.2	25951.5	85589.2	81440.7	66335.1	123944	108937	210434	259365	362984		467.33	8.64386	66481.4	20	0.991407	L-8.6-6
1644	L1653 (m/z=467.827005; rt=8.64247)	31594.2	36841.9	16229.5	29979.5	38649.7	16030.5	26263.1	20826.9	22963.9	28143.6	40329.7	13952.9	44995.7	47293.7	36091	71826.6	60008.1	119671	144522	197152		467.827	8.64247	36466.5	20	0.991407	L-8.6-6
1645	L1655 (m/z=935.578986; rt=8.64251)	29591.4	34777.4	15001.2	27237.8	35768.8	15479.3	23105.8	19112.4	22782.1	25610.7	37064.7	14512.7	40893.9	44673.5	33660.2	66132.2	55866.7	116478	140867	193945		935.579	8.64251	34218.8	20	0.991407	L-8.6-6
1646	L1661 (m/z=467.835784; rt=8.64445)	27856.2	32683.3	14568.3	28443.7	38350.1	14664.6	23430.2	19275.4	20675.3	25245.2	36302.1	12142.9	40787.5	42635	31263.4	64239.9	54183.7	109587	134413	184409		467.836	8.64445	31973.3	20	0.991407	L-8.6-6
1647	L1656 (m/z=937.66167; rt=8.64251)	20991.9	24695	8574.06	20403.8	26139.4	11579.2	13782.8	12692.2	13746.5	19462.9	23249.2	10028.4	29270.3	27091.3	21366	45138.7	35682.9	77649.2	93903.2	133061		937.662	8.64251	22307.6	20	0.991407	L-8.6-6
1648	L1639 (m/z=937.661198; rt=8.62079)	16673.9	23619.7	7783.14	13138.8	22581.8	7246.94	12638.5	9326.71	13315	13032.3	19086.2	7541.17	25411.8	23812.4	20813.4	38535	31239.3	75174.4	92500.4	133061		937.661	8.62079	19949.8	20	0.991407	L-8.6-6
1649	L1659 (m/z=311.555899; rt=8.64356)	20602.6	24930.3	9946.29	22125.5	27361.7	10114.3	15734.3	13787.7	14161.7	19288.6	26130.7	NA	30524.7	31971.9	23455.7	49853.7	41093.4	87543.6	108569	148856		311.556	8.64356	24930.3	19	0.991407	L-8.6-6
1650	L1648 (m/z=311.551099; rt=8.63872)	14786.9	17309.3	6339.72	13206.3	15750.2	6926.5	10014.3	8697.26	9929.89	11880.1	15171.2	NA	18790.9	20624.3	16248.6	32650.8	26976.2	55637.1	68768.9	89862.4		311.551	8.63872	15750.2	19	0.991407	L-8.6-6
1651	L1637 (m/z=901.552226; rt=8.61471)	12151.8	14084.8	9174.98	14703.1	37015	7588.42	18639.2	11313.2	15100.3	16344.3	14878.4	10313.3	NA	16388.9	10787.3	21757.3	27375.1	54498.2	58395.5	108639		901.552	8.61471	15100.3	19	0.991407	L-8.6-6
1652	L1641 (m/z=901.554022; rt=8.62948)	12151.8	15045.5	9174.98	14703.1	37015	7588.42	18639.2	11313.2	15100.3	16344.3	14878.4	10313.3	NA	16551	10787.3	21757.3	27375.1	55558.7	58874.1	116860		901.554	8.62948	15100.3	19	0.991407	L-8.6-6
1653	L1640 (m/z=901.52216; rt=8.62753)	8882.15	11946.8	6642.86	11038.9	27582.5	5641.38	17398.7	7690.14	13553.4	12228.3	13214.6	7620.22	NA	14226.1	7655.64	15959.8	19677.3	39250.2	41739	79597.7		901.522	8.62753	13214.6	19	0.991407	L-8.6-6
1654	L1638 (m/z=552.499971; rt=8.61582)	10344.4	9826.85	7993.14	15954.9	18233.2	10798.4	11348.8	12339.4	10322.1	10380.6	13070.3	12611.2	12085.4	14888.6	9708.19	15634.6	14819.8	21036.8	25504.6	33714.5		552.5	8.61582	12475.3	20	NA	L-8.6-7
1655	L1645 (m/z=939.608755; rt=8.63608)	75058.8	86029.5	39874.4	67219.3	69465.6	45612.7	59804.8	48712.4	60972.8	69002	83039.1	41410.6	91885.6	88813.3	79477.3	113855	108027	125828	130927	110635		939.609	8.63608	77268.1	20	0.909372	L-8.6-8
1656	L1646 (m/z=940.611341; rt=8.63636)	37051.2	48142.4	20497.3	32400.5	34412.3	25335.1	33058.7	28615.7	32973.7	36411.5	39503.6	22819.5	48722.1	50765.8	43976.3	63589.5	59019.5	67367.7	72069.4	59779		940.611	8.63636	38277.4	20	0.909372	L-8.6-8
1657	L1649 (m/z=939.567561; rt=8.64015)	45598.4	52424.4	24153.4	40112.5	42222.9	28354	35967.4	29430.6	36863.3	42113.8	47367.5	27295.8	50980	53355.4	44973.3	62325.8	63918.4	62437.8	64048.9	38208.9		939.568	8.64015	43598.1	20	0.909372	L-8.6-8
1658	L1647 (m/z=940.573869; rt=8.63783)	25510.4	32766.9	13744	21220.4	21687.6	17367	21797.8	18993.7	23369.2	24972.7	25740.1	16009.1	33447.7	34967.4	30910.4	37171.5	38785.8	37528.3	39723	23269.8		940.574	8.63783	25241.6	20	0.909372	L-8.6-8
1659	L1644 (m/z=941.606412; rt=8.63345)	16410.6	15659.8	8374.76	13588.9	13891.2	8564.08	9876.8	8274.28	10569.3	13172.1	14014.2	7743.43	17235.3	17187.9	13915.2	18486	19115.7	25528.4	24890.3	21748.7		941.606	8.63345	13964.7	20	0.909372	L-8.6-8
1660	L1642 (m/z=941.573692; rt=8.63025)	14474	13214.8	7126.4	11850.7	11738.9	8203.82	8053.16	6837.15	10766.5	10506	11726.7	7456.03	15070.4	14155	13331.1	16272.6	16358.5	22353.1	17605.9	13024.9		941.574	8.63025	12437.8	20	0.909372	L-8.6-8
1661	L1643 (m/z=926.544395; rt=8.63322)	22850.9	24050.5	10096.6	21503	12484.3	14645.7	11811.9	14914.1	10623.6	18163	26633.5	13550.3	39320.8	27504	27108.7	125878	28553.5	55273.9	92759.4	76275.7		926.544	8.63322	23450.7	20	NA	L-8.6-9
1662	L1663 (m/z=925.53108; rt=8.68542)	29401.1	31893.5	13138.4	21026.5	11029.5	13785.2	12324.6	18431.6	10269.5	17741.3	26761.7	9081.25	47567.1	31854.3	37817.2	360865	31615.6	52151.5	91071.1	282798		925.531	8.68542	28081.4	20	0.946899	L-8.7-1
1663	L1662 (m/z=926.509583; rt=8.65451)	17016.6	18805.7	7757.01	17413.2	9554.4	11701.4	9108.31	12397.2	7966.29	13924.4	20771.8	10728.9	30344.1	20597.6	19918.3	122925	21082.1	37743.7	62556.5	76275.7		926.51	8.65451	18109.5	20	0.946899	L-8.7-1
1664	L1670 (m/z=925.493128; rt=8.70484)	10336.8	11423.8	7910.44	12607.7	6296.2	8832.51	7232.68	10928.6	7797.59	8172.07	11223.6	6333.5	20654.9	12282.5	14995.6	262459	13577.5	40581	40173.2	230557		925.493	8.70484	11323.7	20	0.946899	L-8.7-1
1665	L1664 (m/z=388.344284; rt=8.68742)	12874.6	12503.5	12214	10242.2	9535.63	11833	16420.7	14592.9	17189.7	13856.5	11156	12298.7	10174.6	14454.8	15023.9	14146.1	11330.2	7455.57	6770.72	6310.95		388.344	8.68742	12256.4	20	NA	L-8.7-2
1666	L1665 (m/z=391.286526; rt=8.6978)	17759.2	19109.5	26264.9	21016.5	14584.9	22734.5	23382.5	24726.8	17801	21138.3	19082.3	12397.7	15953.3	18638.9	17303.3	15577.6	16352.5	8709	5146.5	6109.47		391.287	8.6978	17780.1	20	NA	L-8.7-3
1667	L1669 (m/z=780.559092; rt=8.70482)	168765	216471	267775	372765	318874	299813	404537	404266	233744	377994	353379	83593.7	307384	299788	112901	72906.1	178598	31777.3	33220.8	22526.3		780.559	8.70482	250759	20	0.995366	L-8.7-4
1668	L1671 (m/z=780.535129; rt=8.70509)	133478	168620	207460	286456	241904	232073	304182	307006	183168	288735	270326	68612.4	238406	227365	91825	55914.9	137177	26811	28071.5	18203.6		780.535	8.70509	195314	20	0.995366	L-8.7-4
1669	L1667 (m/z=781.562978; rt=8.70439)	84191.1	98826.2	127463	168734	146292	135863	187485	185082	113478	176869	164429	41177.3	147202	140301	51054.3	33170.4	86055.6	17937.5	16519.6	15267.6		781.563	8.70439	120470	20	0.995366	L-8.7-4
1670	L1668 (m/z=781.539966; rt=8.70457)	73696.6	79613.5	102412	134848	115852	110918	148946	149283	96663.1	140165	132086	35244	119113	111970	42917.7	26712	72215.4	14395.7	13530.5	11986.5		781.54	8.70457	99537.8	20	0.995366	L-8.7-4
1671	L1666 (m/z=796.554206; rt=8.69979)	28855.1	35909.5	60377.8	105166	123977	62207.9	108483	105520	46822.9	83051.5	78520	11571.5	58993.2	62592.2	18572.7	9436.31	27631.4	8803.46	6012.98	7347.51		796.554	8.69979	52908	20	0.995366	L-8.7-4
1672	L1690 (m/z=758.572754; rt=8.70703)	4989091	6.2457e+06	7202101	14374331	20010354	6.97319e+06	10366823	12016794	5849615	9651926	11825099	1.90841e+06	9341818	10003701	3.50697e+06	5897105	6660989	3.68444e+06	4.10069e+06	3695736		758.573	8.70703	6.81709e+06	20	0.99168	L-8.7-5
1673	L1685 (m/z=759.576558; rt=8.70689)	2.20415e+06	2.80567e+06	3229108	6438831	8922048	3.1261e+06	4.61416e+06	5375262	2.61103e+06	4.32242e+06	5.29873e+06	864434	4.12331e+06	4.45066e+06	1.6037e+06	2597122	2999934	1.64701e+06	1820446	1.63521e+06		759.577	8.70689	3.06302e+06	20	0.99168	L-8.7-5
1674	L1695 (m/z=379.287508; rt=8.70714)	650804	820801	954608	1.92205e+06	2.6448e+06	917399	1365457	1.56473e+06	770044	1.29305e+06	1.56173e+06	255328	1.22753e+06	1.31459e+06	471534	752984	870014	456464	512304	460285		379.288	8.70714	893706	20	0.99168	L-8.7-5
1675	L1691 (m/z=759.536817; rt=8.70704)	653229	801107	914962	1.84398e+06	2532901	891636	1.30319e+06	1.49312e+06	759603	1.24855e+06	1.5162e+06	263006	1.18063e+06	1.26383e+06	470614	767281	853319	473246	520290	474966		759.537	8.70704	872477	20	0.99168	L-8.7-5
1676	L1684 (m/z=760.582838; rt=8.70685)	582819	747039	864377	1.7346e+06	2401881	839168	1.24408e+06	1.42774e+06	695441	1.18145e+06	1415247	230073	1.11175e+06	1.20335e+06	437701	705992	796820	446372	474358	429654		760.583	8.70685	817994	20	0.99168	L-8.7-5
1677	L1686 (m/z=379.789476; rt=8.7069)	287653	378795	439351	873863	1.22039e+06	422057	624430	721089	347008	589311	721018	115996	562322	602144	215848	331470	404560	206345	231479	206821		379.789	8.7069	413308	20	0.99168	L-8.7-5
1678	L1694 (m/z=252.861237; rt=8.70709)	245581	298024	345677	700499	965674	334574	494591	566289	284177	469380	571264	99237	449149	483509	173214	283813	318083	173660	192515	174955		252.861	8.70709	326329	20	0.99168	L-8.7-5
1679	L1693 (m/z=760.545029; rt=8.70707)	220875	270428	309351	624715	857809	300283	440526	499937	259497	425672	505294	92982.3	402373	434722	168541	267099	287505	168690	177260	161255		760.545	8.70707	293894	20	0.99168	L-8.7-5
1680	L1677 (m/z=761.58482; rt=8.70664)	114273	143409	165605	334117	479976	156436	236716	265546	137219	221825	277450	48335.1	217491	231032	85014.8	127791	156226	83161	90824.4	81146.6		761.585	8.70664	156331	20	0.99168	L-8.7-5
1681	L1688 (m/z=253.196352; rt=8.70695)	110063	135867	153579	307419	422612	148508	219302	250288	127717	207943	252379	43338.1	197466	211715	81353.3	124101	144394	78872.6	84818.5	78115.6		253.196	8.70695	146451	20	0.99168	L-8.7-5
1682	L1682 (m/z=380.293379; rt=8.70679)	77268.8	99821.3	116990	222399	310655	110338	159247	187867	91293.5	150757	182020	28219.1	145611	155144	57323.5	86826.9	105726	56616.5	56559	51223.2		380.293	8.70679	108032	20	0.99168	L-8.7-5
1683	L1692 (m/z=380.287553; rt=8.70704)	77268.8	99821.3	116990	222399	310655	110338	159247	187867	91293.5	150757	182020	28219.1	144261	155144	57323.5	86243.3	105726	56616.5	56559	51223.2		380.288	8.70704	108032	20	0.99168	L-8.7-5
1684	L1687 (m/z=761.556019; rt=8.70695)	67902.1	84678.1	93588.1	185569	264487	89531.1	129085	143825	82163.1	129848	153528	31124	120942	128990	50494.9	76287.8	91319.1	52349.5	52613	46718.6		761.556	8.70695	90425.1	20	0.99168	L-8.7-5
1685	L1702 (m/z=379.272252; rt=8.70804)	57627.5	64222.5	72701.8	142962	187398	69196.1	102381	113894	65741.9	103022	117901	23565.6	89996.1	97660.6	46071.7	66222.6	67337.1	37522.1	42034	35039.1		379.272	8.70804	68266.6	20	0.99168	L-8.7-5
1686	L1701 (m/z=252.854767; rt=8.70788)	53805.3	55327.7	62654.9	124663	165620	61893.5	88903.1	103535	58083.6	89853.9	106418	22164.4	84509.9	92497.4	38955.9	61399.4	58858.8	36393.2	38080.5	33959.7		252.855	8.70788	61646.5	20	0.99168	L-8.7-5
[truncated: 1,118 more rows]

## Sheet: proc
		Lipids: Processed Data																			Peak Information				Heatmap Clusters
[truncated: 2,807 more rows]
