# Supplementary material for: A Topological Map of the Compartmentalized Arabidopsis thaliana Leaf Metabolome
Source: PLoS One. 2011 Mar 15;6(3):e17806. doi: 10.1371/journal.pone.0017806 (PMC3058050; doi:10.1371/journal.pone.0017806)
Supplement: Data S3 — Raw and processed UPLC-FT/MS data of secondary metabolites. (XLS) [file pone.0017806.s011.xls]

## Sheet: raw
		Secondary Metabolites: Raw Data																					Peak Information
	Fraction	F0		F1			F2			F3			F4			F5			F6
	Gradient	1	2	1	2	3	1	2	3	1	2	3	1	2	3	1	2	3	1	2	3		Peak		T/S Cluster
#	AnalyteID	F0.G1	F0.G2	F1.G1	F1.G2	F1.G3	F2.G1	F2.G2	F2.G3	F3.G1	F3.G2	F3.G3	F4.G1	F4.G2	F4.G3	F5.G1	F5.G2	F5.G3	F6.G1	F6.G2	F6.G3		m/z	RT	median intensity	count data	median correlation	T/S cluster
1	S1 (m/z=437.77124; rt=0.40646)	13561.8	15122.2	14167.8	13001.6	14364.7	11560.2	13132.7	11542.2	13203.7	11855.5	14610.3	14255.6	14247.6	14146.2	10544.5	14415.5	15874.2	14672.3	15726.5	16245.8		437.771	0.406463	14207.7	20	NA	S-0.4-1
2	S2 (m/z=437.739853; rt=0.46198)	8972.33	13600.7	12428.4	13965	11285.9	13010.9	14206.6	7242.51	13440.6	12874	12841.9	14458.8	11089.7	13370	10869.2	13984	12823.2	8226.8	13151.4	12430.1		437.74	0.461984	12857.9	20	NA	S-0.5-1
3	S3 (m/z=437.773809; rt=0.68232)	14596.2	15122.2	14167.8	12087.3	14364.7	11560.2	13125.6	11317.9	13327.2	12587	11681.1	14255.6	12796.1	14406.9	3356.46	14608.8	14639.6	14672.3	13874.9	16245.8		437.774	0.682321	14021.4	20	NA	S-0.7-1
4	S4 (m/z=222.289788; rt=0.86786)	2147.21	NA	8885.29	8492.64	2414.97	9741.01	10639	9650.93	8939.51	2197.75	10134.5	2987.34	2869.18	5317.25	1692.79	3249.52	4124.74	2932.62	1927.36	2129.83		222.29	0.867857	3249.52	19	NA	S-0.9-1
5	S5 (m/z=437.790096; rt=0.9975)	NA	NA	7110.33	5397.51	7577.97	14535.6	659.062	NA	1513.14	12858.8	9192.41	12571.1	11802.9	12573.1	2593.01	11208.3	10146.3	9248.42	1340.58	487.867		437.79	0.997499	9192.41	17	NA	S-1-1
6	S9 (m/z=664.119181; rt=1.14933)	11734.6	NA	23670.1	50987	71319.2	24029.1	15973.3	21220	30412.7	26527.9	29631.1	NA	17323.2	38900.6	16627.9	NA	23173.6	57518.3	57708.7	134846		664.119	1.14933	26527.9	17	0.955362	S-1.1-1
7	S8 (m/z=664.087804; rt=1.14812)	2636.93	NA	5422.04	12121.6	18639.5	4664.5	4135.59	4728.27	7296.01	6116.87	7057.88	NA	3880.78	9962.57	3526.58	NA	6051.84	14158.6	13081.7	33907.9		664.088	1.14812	6116.87	17	0.955362	S-1.1-1
8	S6 (m/z=665.122478; rt=1.1478)	NA	NA	4151.97	14720.2	18795.5	5390.53	3461.83	5519.99	7819.8	4701.05	8044.83	NA	4514.98	10267.7	4488.73	NA	5976.03	11458.3	16393.1	32317.2		665.122	1.1478	6897.92	16	0.955362	S-1.1-1
9	S7 (m/z=302.135194; rt=1.14793)	4941.82	NA	21050.7	38579.6	57504.1	12420.6	12690.8	12264.9	10932.5	9133.12	14302.5	NA	5691.18	10714.7	4747.18	NA	5300.18	6920.76	4557.38	12738.2		302.135	1.14793	10932.5	17	NA	S-1.1-2
10	S10 (m/z=455.071188; rt=1.16776)	1226.7	NA	4820.27	7401.52	24536.5	1567.17	3457.72	2705.8	2640.24	1462.57	2488.03	NA	2398.9	1543.79	1868.97	NA	2285.45	2128.47	1386.13	1290.7		455.071	1.16776	2285.45	17	NA	S-1.2-1
11	S11 (m/z=455.083486; rt=1.2086)	4599.04	NA	18383.4	17715.2	60735.4	7298.91	12553.9	12581.7	3810.16	4566.77	6852.41	NA	8028.39	3118.89	4561.23	NA	5471.62	4279.46	4416.49	13347.4		455.083	1.2086	6852.41	17	NA	S-1.2-2
12	S12 (m/z=437.771517; rt=1.26495)	14596.2	13820.7	14449.3	14106.5	13859.1	14535.6	13612.4	13529.6	13327.2	14078.8	15104.3	14263.8	14085.4	14406.9	13987.3	14608.8	14639.6	12486.4	13959.9	16245.8		437.772	1.26495	14095.9	20	NA	S-1.3-1
13	S13 (m/z=437.74301; rt=1.28657)	14900.3	13859.6	13587.2	14335.3	14688.5	13888.9	15095.2	14465.4	14588.8	15275.9	13492.1	14458.8	13840.4	14661	13473.4	13984	14100.8	13016.4	14558.7	14909.7		437.743	1.28657	14397.1	20	NA	S-1.3-2
14	S14 (m/z=437.78932; rt=1.38364)	4666.31	6416.99	11998.5	6000.25	12917.6	4278.52	13612.4	1491.14	3522.3	5557.99	6095.64	10568.8	13159.6	11348.9	3050.57	13455.3	7090.24	12477.9	6662.05	3657.89		437.789	1.38364	6539.52	20	NA	S-1.4-1
15	S18 (m/z=214.090013; rt=1.63838)	4774.32	8423.01	9316.62	14897.5	16778.2	8106.48	6583.13	7848.38	5668.2	8970.41	7538.44	6796.78	4234.18	5772.22	6606.41	1801.58	5681.42	6466.39	6970.19	7683.55		214.09	1.63838	6883.49	20	0.896555	S-1.6-1
16	S16 (m/z=469.099402; rt=1.60204)	7909.3	NA	41696.3	92491.3	108169	16978.8	26691.6	15423.3	8108.44	14295.3	17496.7	NA	8080.31	9934.08	4680.63	NA	6512.69	7547.36	9861.7	20333.7		469.099	1.60204	14295.3	17	0.896555	S-1.6-1
17	S15 (m/z=469.079657; rt=1.59741)	785.681	NA	5830.55	12571.9	14983.1	2136.31	3806.88	2769.53	1155.51	1738.76	3190.01	NA	181.56	1363.78	886.075	NA	1055.65	1390.74	1982.9	2891.91		469.08	1.59741	1982.9	17	0.896555	S-1.6-1
18	S17 (m/z=231.116489; rt=1.62613)	3855.8	4189.29	6932.87	8406.84	15307.4	5872.33	4358.32	6406.26	2373.83	5892.48	5461.84	6428.01	4804.04	4851.2	5324.92	5235.23	5883.08	5514.91	6003.95	4386.86		231.116	1.62613	5488.38	20	NA	S-1.6-2
19	S19 (m/z=437.776421; rt=2.13766)	13438.1	8059.01	12541.5	1847.81	12618.8	11292.4	13790.3	NA	13805.9	14078.8	11582.5	14263.8	14085.4	14288.8	13987.3	11513.5	13480.9	10747.1	13959.9	13423		437.776	2.13766	13438.1	19	NA	S-2.1-1
20	S21 (m/z=146.063461; rt=2.60719)	21242.3	NA	27431.8	20206	43912.4	29770.5	19418.4	21926.6	29226.2	21302.2	22836.8	NA	20381.8	20269.7	13136.9	14639.4	18619.3	10254.5	13104.7	17740.7		146.063	2.60719	20325.7	18	0.985867	S-2.6-1
21	S20 (m/z=146.062195; rt=2.60686)	11572.6	NA	15083.3	10664.7	23543.8	15747.7	10974	12018.1	15099.2	11588	12432.6	NA	10485.4	10810	6213.26	7922.56	10351.3	6049.83	6577.77	10357		146.062	2.60686	10892	18	0.985867	S-2.6-1
22	S22 (m/z=437.74927; rt=2.74676)	13175.9	14839.2	13290.6	12613.7	13440.6	13972.5	13883.8	13481.1	14134.9	12512.3	14209.2	13210.8	14834	13710.4	15515.9	15012.8	12931.8	11615.7	14065.2	14099.8		437.749	2.74676	13797.1	20	NA	S-2.7-1
23	S23 (m/z=823.886732; rt=3.00757)	NA	4359.18	3286.14	19976.3	4336.51	4177.78	2246.08	4074.86	19588.6	2478.19	21719.4	3497.79	4787.74	3828.69	3867.11	5763.74	3502.53	5674.26	3747.27	5556.12		823.887	3.00757	4177.78	19	NA	S-3-1
24	S24 (m/z=268.104359; rt=3.13672)	NA	NA	8675.38	17419	15267.6	6255.01	10567.8	6518.62	6193.14	9218.5	9792.1	NA	8200.54	8678.55	4125.7	7380.39	6452.44	7390.68	9878	18141.7		268.104	3.13672	8675.38	17	NA	S-3.1-1
25	S25 (m/z=823.875535; rt=3.33539)	4017.35	4284.47	3730.13	4764.72	4754.78	2912.39	31408.4	8823.86	NA	2905.63	30067.6	NA	5625.03	4407.78	3717.42	3910.69	4925.35	3457.55	4681.67	5416.21		823.876	3.33539	4544.73	18	NA	S-3.3-1
26	S26 (m/z=437.77962; rt=3.43017)	13130.7	13992.5	16189.9	12311.5	13317.2	10982.3	14968.3	13422.2	14644.4	14720	14977.9	14648.2	14460.5	14894.9	15373.2	14099.6	14283.1	14239.8	13271.1	14198.2		437.78	3.43017	14261.5	20	NA	S-3.4-1
27	S27 (m/z=823.901446; rt=3.55838)	4919.99	3713.9	2476.95	5498.25	3919.14	7754.72	4668.06	5912.65	3871.61	3083.66	25560.8	4934.15	4358.92	7865.03	4603.71	4107.63	3062.15	5279.24	4031.29	4190.95		823.901	3.55838	4481.31	20	NA	S-3.6-1
28	S28 (m/z=437.758718; rt=3.60429)	13130.7	14839.2	13483.6	14749.1	13315.3	12959.5	14968.3	13481.1	14517	14607.6	14316.6	14119.7	14137.5	13909.6	15373.2	15012.8	13844.8	15439.1	13271.1	14325.5		437.759	3.60429	14227.1	20	NA	S-3.6-2
29	S30 (m/z=344.098346; rt=3.68445)	15351.3	15009.3	52633.2	81902	104997	34564.8	30228.4	27927.3	21211.3	21797.3	26102	5615.79	15810.3	20217.9	4243.3	8744.11	11944.4	3947.69	8927.48	15094.8		344.098	3.68445	18014.1	20	0.922597	S-3.7-1
30	S33 (m/z=497.130775; rt=3.71976)	7249.67	12020.4	57493	118933	125529	24657.2	30100.4	22764.6	12280.6	20602.9	25129	5141.88	10827	12836.7	7703.69	7243.3	7856.28	10502.1	12667.5	24634.7		497.131	3.71976	12752.1	20	0.922597	S-3.7-1
31	S29 (m/z=344.089144; rt=3.68243)	3186.74	3713.82	12530.7	19564.4	22889.6	9990.43	7221.35	6877.71	4361.28	6843.59	7422.1	1309.9	3769.09	4880.16	1116.8	2074.5	3318.73	822.504	2020.91	3450.33		344.089	3.68243	4065.18	20	0.922597	S-3.7-1
32	S32 (m/z=497.111141; rt=3.71849)	1013.6	47.5153	11358.7	23364.4	23555.1	5626.56	6171.41	5007.1	2116.55	4317.91	4528.39	1514.95	3353.75	3359.89	2259.26	1935.71	1254.68	2669.63	2403.59	5190.18		497.111	3.71849	3356.82	20	0.922597	S-3.7-1
33	S31 (m/z=214.089794; rt=3.71214)	3839.49	6718.22	9640.34	15793.5	14361.4	7770.73	6901.29	8338.01	5634.94	6464.35	5160.33	3593.52	8420.45	9301.97	2394.26	4034.51	4803.2	4194.86	6101.89	3726.06		214.09	3.71214	6283.12	20	NA	S-3.7-2
34	S34 (m/z=437.73197; rt=3.75694)	14649	15268.7	14542.4	14201.4	11365.7	13972.5	15122.6	13720	12142.2	13746.9	15357.6	14513.7	7596.39	1305.48	15515.9	12839	14170.3	12902.4	13314	14325.5		437.732	3.75694	14071.4	20	NA	S-3.8-1
35	S35 (m/z=214.089763; rt=4.05278)	3931.86	3634.17	8946.17	16017.6	19482.3	4903.13	5343.97	7583.16	4982.36	5940.79	5878.93	4946.26	4671.16	4611.61	5125.36	1591.63	4960.38	4928.96	5678.16	9385.95		214.09	4.05278	5053.86	20	NA	S-4.1-1
36	S40 (m/z=483.122904; rt=4.05861)	30539.8	53565.9	143441	402100	462537	80659.6	135413	119173	44138	92028.2	125333	20354.5	55056.5	65366.9	24545.4	33934.8	40654.6	38464	48736.1	97660.1		483.123	4.05861	60211.7	20	0.989122	S-4.1-2
37	S41 (m/z=483.122906; rt=4.05862)	30539.8	53565.9	143441	402100	462537	80659.6	135413	119173	44138	92028.2	125333	20354.5	55056.5	65366.9	24545.4	33934.8	40654.6	38464	48736.1	97660.1		483.123	4.05862	60211.7	20	0.989122	S-4.1-2
38	S44 (m/z=466.096363; rt=4.0588)	5012.61	11417.5	26153.2	69187.7	88235.3	13945.2	20145.4	23845.2	9658.17	17134.5	20712.5	4801.35	11723.8	14445.3	5342.81	7788.49	7274.2	8432.56	11004.4	18756.2		466.096	4.0588	12834.5	20	0.989122	S-4.1-2
39	S39 (m/z=484.126073; rt=4.0585)	5535.09	12966.7	26892.9	69644.8	83601.4	15255.7	23391.9	21975.7	8149.61	19305.5	19691.5	4568.6	11425.7	13704	3937.85	6397.34	7896.72	7867.59	10583.4	18117.9		484.126	4.0585	13335.4	20	0.989122	S-4.1-2
40	S37 (m/z=241.56161; rt=4.05827)	4884.54	8406.44	19349.1	57456.7	65194.3	12104	18155.6	16057.9	6447.63	13465.2	15481.2	3423.74	8189.57	9346.21	2825.76	4439.64	5746.84	5161.99	7160.39	13305.8		241.562	4.05827	8876.32	20	0.989122	S-4.1-2
41	S45 (m/z=369.112265; rt=4.05904)	5001.31	8685.47	26372.8	71103.2	76668.4	15184.7	21779.9	20250.8	8759.17	15937	18389.9	NA	10118.4	12218.8	4698.14	7602.8	7675.04	6985.36	8929.52	18934.1		369.112	4.05904	12218.8	19	0.989122	S-4.1-2
42	S43 (m/z=369.104334; rt=4.05878)	2142.92	3946.6	11258.5	30027.2	32128.4	6239.62	9820.78	7519.81	3836.01	6666.06	8376.33	NA	4170.54	4938.7	2133.14	3264.95	3280.82	3079.53	3531.65	8338.39		369.104	4.05878	4938.7	19	0.989122	S-4.1-2
43	S38 (m/z=466.082853; rt=4.05839)	1947.71	4361.51	9787.31	25103	33099.2	4820.85	8505.74	9355.05	4018.77	7333.93	8481.06	NA	4726.27	5088.48	1927.36	3740.9	2545.94	3263.74	4217.61	7799.55		466.083	4.05839	4820.85	19	0.989122	S-4.1-2
44	S36 (m/z=485.116158; rt=4.05656)	NA	5943.51	12732.3	28292.5	37895.6	6382.19	11375.3	8740.61	4151.04	7740.06	9672.3	NA	5436.41	6175.68	3106.84	3445.84	NA	2634.36	3460.91	7091.03		485.116	4.05656	6382.19	17	0.989122	S-4.1-2
45	S42 (m/z=207.058847; rt=4.05867)	NA	3072.84	10955.6	28383.3	33540.7	5934.34	9910.29	10891.9	3070.1	6391.16	9763.83	NA	3984.13	6195.15	NA	3247.52	3511.63	3526.17	3499.98	8416.98		207.059	4.05867	6195.15	17	0.989122	S-4.1-2
46	S46 (m/z=222.296361; rt=4.06603)	3995.24	3445.2	9687.19	4078.65	NA	10558.7	11566.5	9881.66	9047.81	7843.56	11905.3	8550.66	9769.99	10784.5	6502.57	8895.97	9690	3809.3	4531.95	5357.17		222.296	4.06603	8895.97	19	NA	S-4.1-3
47	S47 (m/z=730.169945; rt=4.07357)	NA	NA	4574.27	7234.4	11786.5	7140.7	4868.5	4828.04	7096.14	5674.37	6490.84	3871.96	3805.12	5429.2	7479.46	5770.39	5576.23	12012.4	12921.3	22170.2		730.17	4.07357	6130.62	18	NA	S-4.1-4
48	S48 (m/z=823.772484; rt=4.51623)	8004.39	9237.55	30399.6	35940.4	5658.02	32365.3	30857.8	33787	25968.7	13607.7	25869	19952.8	18985.9	4911.26	4629.8	6274.82	5847.54	28422.6	9972.2	4238.51		823.772	4.51623	16296.8	20	NA	S-4.5-1
49	S49 (m/z=437.792411; rt=4.52949)	NA	13641.6	1606.15	991.066	12148	14098.6	8641.34	5933.66	12615.5	15202.6	14977.9	14648.2	13228.1	12490.1	NA	13965.3	2923.43	14239.8	7408.63	14198.2		437.792	4.52949	12921.8	18	NA	S-4.5-2
50	S60 (m/z=511.146363; rt=4.64591)	48263.7	89899	363855	814432	741029	177847	261021	185277	88628.9	170202	194872	40720.6	94784.3	108347	41500.5	57733.6	57286.5	72675.8	85191.2	203943		511.146	4.64591	101566	20	0.976477	S-4.6-1
51	S59 (m/z=414.162496; rt=4.64571)	13502.2	26001.8	97419.2	231913	208130	49902.7	81204.7	51054.5	25266.2	43753.5	51927.5	10830.2	27079.1	27182.1	12529.7	15398.7	14993.8	21458.4	25472.6	60359.7		414.162	4.64571	27130.6	20	0.976477	S-4.6-1
52	S55 (m/z=512.149871; rt=4.64532)	13284.3	19071.8	78453.8	161053	138267	39719.5	48733.6	35591.9	19145.5	36572.8	37725.1	8282.21	20454.3	21685.5	8029.1	10129.5	12245.2	16807.1	16825.2	45994.8		512.15	4.64532	21069.9	20	0.976477	S-4.6-1
53	S61 (m/z=255.573507; rt=4.64605)	6417.54	12895.9	50424	118046	107214	24998.3	37428.5	25313.4	13639.8	24563.9	27089.3	5701.14	14114.8	15586.8	5552.47	7670.81	8392.67	10670.7	12425.2	28342.6		255.574	4.64605	14850.8	20	0.976477	S-4.6-1
54	S51 (m/z=252.109047; rt=4.64249)	8241.05	14993.6	46898.8	106792	94415	24227	39883.7	27710	12600.7	23317.7	29009	4633.63	15330.2	13295.5	5258.09	8158.17	8774.94	11035.2	12609.2	31532.4		252.109	4.64249	15161.9	20	0.976477	S-4.6-1
55	S57 (m/z=513.141113; rt=4.64567)	6442.15	11586.7	40988.6	93025	82003.6	21933.5	30169.9	21232.8	10371.7	23773.8	24810.3	4672.23	10089.5	13408.5	6270.05	7974.05	5636.05	8839.39	11590	21677		513.141	4.64567	12499.3	20	0.976477	S-4.6-1
56	S58 (m/z=513.140797; rt=4.64568)	6442.15	11586.7	40988.6	93025	82003.6	21933.5	30169.9	21232.8	10371.7	23773.8	24810.3	4672.23	10089.5	13408.5	6270.05	7974.05	5636.05	8839.39	11590	21677		513.141	4.64568	12499.3	20	0.976477	S-4.6-1
57	S53 (m/z=414.151662; rt=4.64521)	4656.43	9163.2	34568.4	86435.7	78454.4	17239.5	28950.1	19322.1	10014.9	15959.5	19989.4	3540.51	10833.1	10310.8	4927.6	5259.87	5490.6	7898.95	10466.1	22521		414.152	4.64521	10649.6	20	0.976477	S-4.6-1
58	S62 (m/z=494.119748; rt=4.64609)	4701	7385.3	33485.9	69430.9	66800.8	14559.6	22732.5	16642.9	7855.32	13331.7	16466.7	2909.25	7525.33	8856.4	3356.93	4781.15	5393.99	6752.97	8155	16947.9		494.12	4.64609	8505.7	20	0.976477	S-4.6-1
59	S50 (m/z=252.104952; rt=4.64212)	3526.3	5312.73	16350.1	40447	35707.7	9107.99	14201.5	9280.21	4780.18	9477.72	10950.9	1816.84	6051.51	4899.57	2088.29	2730.19	3326.97	4407.46	4120.7	11977.8		252.105	4.64212	5682.12	20	0.976477	S-4.6-1
60	S52 (m/z=512.130114; rt=4.64473)	3003.27	3838.95	16732.8	32650.7	29406.9	7114.38	9818.16	8710.55	3837.43	7716.48	7400.53	1785.62	4704.27	4467.45	2388.59	2721.53	2442.87	3074.64	3980.53	9760.66		512.13	4.64473	4585.86	20	0.976477	S-4.6-1
61	S56 (m/z=513.123128; rt=4.64549)	2404.01	3270.12	11489.5	25184.4	21273.3	5733.99	8185.92	5757.66	3520.46	6088.88	5539.31	1451.63	2708.9	2991.48	NA	2003.41	2890.1	2246.46	3072.19	6283.47		513.123	4.64549	3520.46	19	0.976477	S-4.6-1
62	S63 (m/z=415.166063; rt=4.6461)	4301.39	4517.93	17633	40581.9	34877.6	8932.39	12182.9	10899.4	4586.71	7831.45	10742.4	NA	3633.53	5038.27	1565.1	NA	3307.41	4514.81	7149.84	11133.5		415.166	4.6461	7490.65	18	0.976477	S-4.6-1
63	S54 (m/z=494.100671; rt=4.6453)	NA	2619.21	6218.54	13766.4	14331.9	2165.28	3802.27	2703.37	1771.39	2117.4	2789.81	NA	1271.9	1350.28	NA	1586.53	725.322	1190.03	2299.52	3820.37		494.101	4.6453	2299.52	17	0.976477	S-4.6-1
64	S70 (m/z=358.113843; rt=4.70055)	165767	171685	580605	789255	933428	408605	368709	371856	257505	291525	356502	91253.2	170155	212015	95936.1	103352	133650	103919	101463	213953		358.114	4.70055	212984	20	0.974194	S-4.7-1
65	S75 (m/z=207.065431; rt=4.70198)	85088.5	67341.8	236306	283367	296395	162967	146811	150094	111906	130246	143420	46199.7	84533.9	95359.8	43761.5	58942.3	62826.6	50893.9	58965.9	117244		207.065	4.70198	103633	20	0.974194	S-4.7-1
66	S79 (m/z=698.194768; rt=4.70246)	133303	137137	649713	1.0477e+06	1594147	384326	320221	324816	218415	234048	319824	63473.9	135384	186947	64576.1	73960.2	96628	71563.3	73759.4	178976		698.195	4.70246	182961	20	0.974194	S-4.7-1
67	S101 (m/z=341.087487; rt=4.70723)	51202	45357.7	174518	226235	278535	112304	96959.6	100352	68639.3	87729.6	101127	26799.8	52007.4	61834.5	26789.2	33260.5	36853.5	31709.7	32133.8	69555.8		341.087	4.70723	65236.9	20	0.974194	S-4.7-1
68	S89 (m/z=1038.275955; rt=4.70375)	46740.8	46041.8	182067	286266	452972	112517	93847.7	103763	76553.1	74211.8	107924	27747.5	50679.1	59224.9	23122	30376.2	36946.9	27900.8	27016.4	61645.5		1038.28	4.70375	60435.2	20	0.974194	S-4.7-1
69	S84 (m/z=699.198841; rt=4.7027)	44200.8	47772.8	224154	351139	539546	129478	114946	105868	78589.1	88419.4	103485	23794.1	46571.1	65416	24618.6	26724.8	34830.2	28313.7	25814.6	60790.6		699.199	4.7027	63103.3	20	0.974194	S-4.7-1
70	S71 (m/z=179.057156; rt=4.70058)	24164.5	23684	88982.5	115323	133672	61880.4	54286.9	53836.6	38803.3	40679	52241.8	14537.3	24782.3	30678.8	13486.3	14758.9	18282.3	15346.2	13507.1	29921.7		179.057	4.70058	30300.2	20	0.974194	S-4.7-1
71	S69 (m/z=359.117364; rt=4.70044)	26135.4	26775.4	101229	122282	161006	67847.5	64124.8	60536.5	44932	47330	66075.8	19670.1	28676.6	36882.8	15358.2	15998.2	22362.1	18962.5	17977.3	37710		359.117	4.70044	37296.4	20	0.974194	S-4.7-1
72	S77 (m/z=207.062072; rt=4.70206)	21263	17695.8	66842.5	77243.1	79349.9	42576.6	39415	39446.3	27508.4	33171.6	38220.5	13591.8	21504.3	23760.8	12243.8	16202.3	16533.2	13622	15209.9	30959.2		207.062	4.70206	25634.6	20	0.974194	S-4.7-1
73	S90 (m/z=1039.279838; rt=4.70402)	24728.3	23841.6	96477.7	144475	231454	53413.9	49858.5	48461.5	37129.5	43075.4	46594.9	13373.4	25351.4	34339.1	11715.8	15199.8	18458.7	11646.4	11502.5	30961.1		1039.28	4.70402	32650.1	20	0.974194	S-4.7-1
74	S74 (m/z=103.532754; rt=4.70197)	11684.3	11019.8	34864.6	40735.3	43440	23060.2	21812.8	21033.6	16266.4	18848.1	21838.6	7922.46	12407.6	13669	6665.6	9866.65	10686.1	7461.38	7474.43	16369.4		103.533	4.70197	14967.7	20	0.974194	S-4.7-1
75	S80 (m/z=349.098521; rt=4.70259)	17946.3	19540.7	87998.6	142489	211883	50912.6	42998.3	44684.5	28864.8	30633.6	42505.1	8726.85	18417.8	25043.9	8955.54	10628.3	12882	9664.29	9947.67	23413.5		349.099	4.70259	24228.7	20	0.974194	S-4.7-1
76	S97 (m/z=342.090634; rt=4.70713)	9812.34	10374.7	29221.4	38318.5	47886.9	20472.1	17748.1	16003.5	13346.5	15849.7	15631.5	5976.73	10142.3	12405.2	5180.13	6483.03	7174.53	6330.22	5103.39	11503.4		342.091	4.70713	11954.3	20	0.974194	S-4.7-1
77	S85 (m/z=700.201389; rt=4.70313)	11799.4	13345.9	58068.4	89981.6	135504	33576	28908.1	31638.6	18883.8	22725.2	29345.7	7178.85	14862.5	17661.4	7842.28	7928.01	11105.3	6931.01	6460.55	20885.3		700.201	4.70313	18272.6	20	0.974194	S-4.7-1
78	S95 (m/z=341.077879; rt=4.70665)	11491.8	8520.47	36793.3	47402.3	60778.3	24395.5	20355.7	20564.1	13830	17720.4	20362.3	6015.56	9859.98	11759.5	5385.12	7077.95	8343.52	7910.58	6850.11	13866.6		341.078	4.70665	12794.7	20	0.974194	S-4.7-1
79	S82 (m/z=208.068806; rt=4.70265)	12077.5	9801.67	28900.5	37012.4	42778.5	20438.8	18589.5	20019.9	11647.1	17406.2	18712.8	6645.02	9979.29	13515.7	7073.83	7018.97	10402.5	7531.06	8672.6	13494.9		208.069	4.70265	12786.2	20	0.974194	S-4.7-1
80	S73 (m/z=119.372119; rt=4.7011)	9223.41	9141.5	30583.9	39184.7	46770.7	20317	17788.2	17024.5	12811.3	13933	17779.7	4194.97	9435.33	9886.2	4946.42	6045.35	6376.29	5356.87	5518.81	10148.4		119.372	4.7011	10017.3	20	0.974194	S-4.7-1
81	S99 (m/z=170.544045; rt=4.70722)	8466.21	7417.72	24544.3	31989.3	39000.2	15443.4	14537.3	15175.7	9224.85	12849.4	13868.3	5548.45	8749.17	10292.3	5069.15	4387.13	6452.49	5292.49	5449.43	9751.87		170.544	4.70722	9488.36	20	0.974194	S-4.7-1
82	S100 (m/z=1378.365763; rt=4.70723)	10284.1	9459.84	29790.5	45926.2	68568.9	19572.7	17607.7	21663.2	14146.3	16238	19448.3	8027.31	10817.8	11649	1945.22	5457.91	6327.24	6192.97	4007.78	11310.7		1378.37	4.70723	11479.9	20	0.974194	S-4.7-1
83	S102 (m/z=571.197514; rt=4.70733)	9896.38	9849.9	36421.9	45807.1	63492.1	20078.4	18258.8	19302.6	12002.2	14555.1	16624.3	5435.86	9269.72	10158.4	4605.81	5171.14	7871.18	5054.89	5128.97	14836.6		571.198	4.70733	11080.3	20	0.974194	S-4.7-1
84	S81 (m/z=208.066265; rt=4.7026)	5023.32	4221.92	15031.2	18445.8	19274.3	9873.96	8751.66	9361.47	5663.66	7765.54	9185.7	3740.11	4870.17	6596.14	3346.21	3601.47	4779.34	3274.94	3754.32	7539.73		208.066	4.7026	6129.9	20	0.974194	S-4.7-1
85	S98 (m/z=571.175675; rt=4.70719)	2971.05	3988.2	11059.4	14444.5	18881	6098.22	5328.33	6163.68	3681.44	5011.06	5546.74	1833.95	2556.28	3639.88	2400.89	1850.93	2599.87	2322.38	1744.97	4463.21		571.176	4.70719	3834.82	20	0.974194	S-4.7-1
86	S83 (m/z=119.370716; rt=4.70268)	1763.83	2291.33	9681.51	12559	14365.2	6359.22	5059.33	4676.33	3486.99	3214.68	5373.64	1764.76	2212.29	2549.31	1021.55	1961.67	1805.98	1066.32	651.657	2182.5		119.371	4.70268	2420.32	20	0.974194	S-4.7-1
87	S88 (m/z=700.153647; rt=4.70369)	958.447	2522.88	6988.12	10396.6	14291.8	4024.48	3578.66	2986.53	2805.25	2514.9	2918.96	1154.7	2077.18	1994.93	1512.4	863.451	1429.32	747.966	874.194	2545.54		700.154	4.70369	2518.89	20	0.974194	S-4.7-1
88	S94 (m/z=1040.282221; rt=4.70495)	8724.89	9864.81	33526.8	53743.7	83184	20284.2	17352.2	18578.4	13921.4	15613.2	16498	4864.02	9415.22	11781.8	NA	5816.71	7418.62	5045.12	4844.94	14438.6		1040.28	4.70495	13921.4	19	0.974194	S-4.7-1
89	S64 (m/z=851.226662; rt=4.67883)	7198.38	10651.3	41546.9	122102	129957	19975.3	28582.9	20113.4	11009.8	16142.8	20599.8	NA	8386.62	11101.8	4454.4	3934.24	5448.08	4319.66	6336.01	16943.4		851.227	4.67883	11101.8	19	0.974194	S-4.7-1
90	S91 (m/z=349.60025; rt=4.7041)	5889.11	5796.35	29271.9	44593	70632.1	17265	15275.9	15834.8	10610.2	11684.9	14548.6	NA	6157.68	8055.04	2968.76	3340.05	4342.42	3318.61	3904.52	7936.24		349.6	4.7041	8055.04	19	0.974194	S-4.7-1
91	S93 (m/z=519.14016; rt=4.70433)	6357.74	5328.43	24311.4	36761.5	60474.3	14037.2	12541	14038.8	10222.6	8895.31	13172.8	3472.58	6127.36	7638.7	2677.54	4238.96	4136.21	2834.76	NA	6919.92		519.14	4.70433	7638.7	19	0.974194	S-4.7-1
92	S86 (m/z=232.734991; rt=4.70354)	6921.93	5951.22	31114.9	51141.9	78784.3	18240.4	16318.6	14327.7	9658.15	11672.8	16581.9	2760.11	6235.77	8247.43	NA	3227.17	3933.68	3217.38	3504.28	7570.51		232.735	4.70354	8247.43	19	0.974194	S-4.7-1
93	S87 (m/z=360.11984; rt=4.70367)	5984.16	4728.74	17128	20605.4	23792.3	11769	9897.93	9333.25	7654.46	8091.02	10421	4159.02	5022.98	6107.79	NA	2415.57	3059.87	2176.1	NA	6324.48		360.12	4.70367	6989.47	18	0.974194	S-4.7-1
94	S96 (m/z=1379.369431; rt=4.70709)	6001.81	7870.1	22619	31053.2	45377.1	16075.2	12360.2	13316	10872.7	9732.03	12071.4	NA	5801.01	7436.15	NA	2292.43	5383.05	3928.14	4222.71	9142.38		1379.37	4.70709	9437.21	18	0.974194	S-4.7-1
95	S78 (m/z=179.558904; rt=4.70236)	4028.58	4485.86	15842.8	17560.3	23109.8	10542.2	8379.16	9520.5	6577.8	8015.09	11661.5	NA	4444.86	6200.6	3078.39	NA	3564.81	2554.63	2297.74	6491.7		179.559	4.70236	6534.75	18	0.974194	S-4.7-1
96	S92 (m/z=360.113923; rt=4.70422)	4086.55	3423.12	11351.7	14461.8	15465.1	7779	6893.84	6684.36	5375.21	4759.55	7591.98	2731.26	3783.31	4181.31	NA	2100.52	2373.24	1169.34	NA	4678.31		360.114	4.70422	4718.93	18	0.974194	S-4.7-1
97	S65 (m/z=1208.336651; rt=4.68743)	3752.95	4772.2	14541.2	33081.2	35493.2	7594.48	8557.16	5486.46	2863.23	6907.51	7421.13	NA	3056.74	4475.86	NA	4017.35	2686.11	4636.02	3468.44	5018.97		1208.34	4.68743	4895.58	18	0.974194	S-4.7-1
98	S66 (m/z=214.089996; rt=4.69654)	11599.7	11963.9	15120.5	11098.2	10932.5	19165.9	18166.5	19192.1	15048.6	14013.5	13828.1	9764.84	11812.2	11698.2	10405.3	8753.2	10268.8	9114.48	7900.9	15565.5		214.09	4.69654	11755.2	20	NA	S-4.7-2
99	S67 (m/z=363.069426; rt=4.69721)	7502.12	7974.64	10621.5	12021.6	15280.3	10027.6	9659.55	9263.91	10108.4	9951.73	12623.2	7240.74	7964.59	6754.19	9028.01	7426.72	6864.51	7516.01	8597.53	8307.11		363.069	4.69721	8812.77	20	NA	S-4.7-3
100	S68 (m/z=703.15102; rt=4.70008)	26292.6	23526.3	25317.3	26545.8	40876.3	17296.6	16709.9	19401.5	22292.3	21599.1	19381.5	25907.9	23416	21137.4	24166	24848.4	24440.2	22379.6	21886.4	21822.8		703.151	4.70008	22897.8	20	NA	S-4.7-4
101	S72 (m/z=704.154486; rt=4.7008)	8225.42	9166.07	8471.06	12290.5	14691.8	8182.04	5982.5	8025.7	6030.48	9174.31	7931.83	10355.8	7746.12	6505.15	9502.85	8032.06	11354.4	8527.71	11032.5	7269.9		704.154	4.7008	8348.24	20	NA	S-4.7-5
102	S76 (m/z=1043.231277; rt=4.70204)	14327	12033.3	9672.49	8508.2	9847.6	7568.55	6880.4	9664.53	9638.51	10169.8	9813.31	12800.4	13498.1	12586.4	13243.1	16753.3	11861	12361.2	13465.1	11494.7		1043.23	4.70204	11677.9	20	NA	S-4.7-6
103	S103 (m/z=437.749338; rt=4.70748)	13395.1	15268.7	13289.8	14749.1	12053.6	14380.2	11061.4	13355.3	12279.8	12810.3	12576.3	14513.7	6931.88	8531.65	14803.4	12381.1	14462.7	15439.1	13083.8	14596.5		437.749	4.70748	13322.5	20	NA	S-4.7-7
104	S104 (m/z=277.166369; rt=4.75064)	8186.8	12153.9	38791.2	79694.8	99221.3	18067.9	21552.9	15403.6	13497.8	17077.5	17981.6	5919.8	13894.1	16588.5	4975.06	6926.76	7278.72	7417.31	10389	18532.2		277.166	4.75064	14648.9	20	0.995826	S-4.8-1
105	S105 (m/z=277.161517; rt=4.75558)	3629.22	4972.57	14868.1	29894.3	37445.4	6926.66	8101.91	6082.41	4840.59	6126.65	6990.75	2628.86	5009.05	5276.63	1814.49	2296.31	3280.75	2844.59	4460.62	7365.42		277.162	4.75558	5142.84	20	0.995826	S-4.8-1
106	S106 (m/z=823.790996; rt=4.77803)	3282.54	8272.02	14002.7	35940.4	10908.2	32365.3	29983	29315.8	34340.4	2041.91	25869	4776.88	8204.82	4705.06	4349.7	6274.82	3620.85	21189.6	9641.72	5769.97		823.791	4.77803	8956.87	20	NA	S-4.8-2
107	S115 (m/z=358.1137; rt=4.91112)	44911.4	72786.8	209541	445830	511343	136335	166540	188562	87799.9	135041	181601	32243.3	80637.3	119859	24507	42501.8	56491.6	33974.9	42220.8	122104		358.114	4.91112	103829	20	0.956543	S-4.9-1
108	S112 (m/z=207.065409; rt=4.91067)	19667.5	21618.5	62883.8	114600	124558	39547.7	57690.1	56962.4	23897	47605.3	50597.3	11975.9	31172	32367.6	11586	15051.9	18752.1	12571.3	15833.6	37510.2		207.065	4.91067	31769.8	20	0.956543	S-4.9-1
109	S113 (m/z=207.065442; rt=4.91092)	19667.5	21618.5	62883.8	114600	124558	39547.7	57690.1	56962.4	23897	47605.3	50597.3	11975.9	31172	32367.6	11586	15051.9	18752.1	12571.3	15833.6	37510.2		207.065	4.91092	31769.8	20	0.956543	S-4.9-1
110	S118 (m/z=703.151218; rt=4.91119)	14974.7	26396.6	47839.8	65545.5	58119.5	40258.2	46602.8	45221.9	28938.7	43195.1	48420.2	7271.19	30939.4	38560.4	6880.51	13363.3	21578.8	9105.29	15314.9	35932		703.151	4.91119	33435.7	20	0.956543	S-4.9-1
111	S108 (m/z=698.195742; rt=4.90929)	13309	24607.8	101347	227186	285707	57620.2	81011.4	82066.6	27118.7	58972.8	82064.2	5816.49	29249.8	46989.8	8897.73	11839.5	19386.8	9177.83	12740.1	43549.7		698.196	4.90929	36399.7	20	0.956543	S-4.9-1
112	S121 (m/z=363.069451; rt=4.91298)	10690.1	13814.8	25637.7	44945.2	37533.1	23088.3	26801.3	29874.5	16794.8	22608.5	26536.2	6655.41	17474.4	21703.3	5736.53	9397.85	13607.2	6038.51	9822.48	20610.5		363.069	4.91298	19042.4	20	0.956543	S-4.9-1
113	S119 (m/z=704.154682; rt=4.91146)	7555.93	8069.99	15877.1	19364.8	21295.3	12498.6	17075.9	17555	10009.9	16558.9	19841.8	4341.12	11001.1	13447.7	4307.05	5697.39	6676.74	5605.84	6196.57	15680.6		704.155	4.91146	11749.9	20	0.956543	S-4.9-1
114	S117 (m/z=359.117609; rt=4.91115)	7043.18	11642.5	34739.6	71914.9	87685.1	22733.6	28540.6	34154.7	15447.6	25788.2	32257.8	7231.26	14821.4	19206	4036.32	7116.8	9914.92	5626.88	8277.79	17234.1		359.118	4.91115	16340.9	20	0.956543	S-4.9-1
115	S122 (m/z=363.062553; rt=4.91356)	4867.4	6838.89	14348.2	23549.7	19844.6	11077.3	13857.6	15549.9	8631	12359.4	14149.8	3296.95	7567.34	11119.2	3247.41	5742.7	7011.27	3042.37	4829.81	11719.9		363.063	4.91356	9854.16	20	0.956543	S-4.9-1
116	S114 (m/z=179.057143; rt=4.91102)	7228.53	9528.1	29853	68021.6	75642.4	20721.4	23161.9	26942.4	11341	20222.7	27761	4693.94	11129.6	15073.4	4155.3	6605.49	8085.41	5139.47	5644.04	17066.5		179.057	4.91102	13207.2	20	0.956543	S-4.9-1
117	S116 (m/z=359.110969; rt=4.91112)	3590.9	6221.08	19606.4	39982.3	50789.9	14597.7	17605.7	18368.6	8917.48	14516.6	17522.3	4455.94	9191.02	11554.3	2913.12	4692.52	5700.66	3368.72	5496.31	10569.9		359.111	4.91112	9880.48	20	0.956543	S-4.9-1
118	S111 (m/z=207.062025; rt=4.91061)	5010.09	6527.41	17438.6	32314.8	34769.4	10928.3	16597.1	14581.8	7492.61	12523.9	13394.3	4029.76	8856.99	8139.22	2643.93	4381.54	5336.77	2957.64	4308.09	8976.37		207.062	4.91061	8498.1	20	0.956543	S-4.9-1
119	S120 (m/z=703.112616; rt=4.91243)	3349.35	5790.9	9579.55	13304.2	12646.1	8811.55	9984.85	10873.2	4985.95	9524.66	10876	1847.84	5958.9	8824.89	2031.38	2523.33	4610.37	1873.56	2504.33	7338.26		703.113	4.91243	6648.58	20	0.956543	S-4.9-1
120	S107 (m/z=699.199053; rt=4.90916)	6517.3	8103.76	33310.4	78731.3	106036	22904	31029.7	30478.3	12409.6	20146.2	28066.1	3516.47	10902.7	17944.1	NA	5199.72	7340.88	5008.18	4486.19	16354.1		699.199	4.90916	16354.1	19	0.956543	S-4.9-1
121	S110 (m/z=103.532803; rt=4.91058)	2757.58	3549.57	9959.91	17398	18018.4	6096.94	8673.43	8610.49	3610.3	7184.3	8151.99	NA	4433.78	5302.09	2503.32	3353.24	3440.14	2311.96	3069.76	5489.36		103.533	4.91058	5302.09	19	0.956543	S-4.9-1
122	S109 (m/z=208.068705; rt=4.91007)	3211.48	4740.35	11020.3	13044.1	18374.5	6453.35	8001.41	6568.92	2751.24	6481.29	7427.69	2620.58	4582.96	6321.73	NA	3225.58	5612.1	2138.38	NA	6090.18		208.069	4.91007	6205.96	18	0.956543	S-4.9-1
123	S125 (m/z=513.133605; rt=5.18044)	5049.63	9770.72	29131.6	85351.2	92992.3	12000.4	22739.5	18033.5	6783.16	16379.8	18875.2	2845.04	9600.19	13571.4	4808.77	6932.57	7532.69	7920.66	9139.66	22683.9		513.134	5.18044	10885.5	20	0.981725	S-5.2-1
124	S124 (m/z=513.133314; rt=5.17272)	5049.63	9770.72	29131.6	85351.2	92992.3	12000.4	22739.5	17783	6783.16	16379.8	18875.2	NA	9600.19	13571.4	4808.77	6932.57	7532.69	7920.66	9139.66	22683.9		513.133	5.17272	12000.4	19	0.981725	S-5.2-1
125	S123 (m/z=496.106796; rt=5.17269)	NA	7276.32	17962.6	51476.5	58206.5	8533.93	15635.5	12745.1	6713.2	11339	14337.4	NA	6886.96	11250.7	NA	4787.12	6512.73	4848.56	6381.94	17142.4		496.107	5.17269	11250.7	17	0.981725	S-5.2-1
126	S126 (m/z=496.107072; rt=5.18076)	NA	7276.32	17962.6	51476.5	58206.5	8533.93	15635.5	12745.1	6713.2	11339	14337.4	NA	6886.96	11250.7	NA	4787.12	6512.73	4848.56	6381.94	17142.4		496.107	5.18076	11250.7	17	0.981725	S-5.2-1
127	S127 (m/z=222.290454; rt=5.18978)	2590.92	2489.76	6286	7831.47	3696.06	9552.24	10531.7	10242.7	9270.73	4208.62	7644.7	4152.7	3567.18	3280.77	4719.14	3461.37	6168.95	2591.14	1963.61	2354.49		222.29	5.18978	4180.66	20	NA	S-5.2-2
128	S128 (m/z=437.771465; rt=5.3738)	13395.1	13930	14559.2	13165.3	12785.3	15060.4	12991.1	14393.8	14100.7	13102.2	14188.7	13703.2	15911.4	14086	13988.8	13466.5	12773.4	15324.4	14501	13138.2		437.771	5.3738	13959.4	20	NA	S-5.4-1
129	S129 (m/z=757.221309; rt=5.39389)	8682.47	9155.67	23793.6	40635.6	45777.5	20407.8	16626.3	13967.7	20623.4	17615.2	18230.3	6623	16109.4	17696	4010.12	5142.02	5928.49	4863.9	5364.72	12471.2		757.221	5.39389	15038.5	20	NA	S-5.4-2
130	S131 (m/z=404.155952; rt=5.47364)	6559.99	7421.89	26221.6	42047.5	77563.9	19626.6	19532.9	18673.2	12423.3	14353.7	22980.5	6040.23	11016.1	14234.4	2756	7373.62	9082.62	6253.15	5969.1	15865.1		404.156	5.47364	13328.9	20	0.979345	S-5.5-1
131	S130 (m/z=404.14443; rt=5.47232)	1563.29	1377.59	6163.54	10253.3	18048.1	4045.87	4753.64	3942.21	3023.63	3006.32	6116.66	678.354	3068	3205.72	755.461	918.124	2461.57	1353.76	1028.58	4140.06		404.144	5.47232	3045.81	20	0.979345	S-5.5-1
132	S132 (m/z=437.744268; rt=5.61356)	14197.5	15039.5	14559.2	14080.7	15320.5	13680	13605.2	14318.4	14100.7	14928	14188.7	15232	15295.3	6517.54	15366.6	14034.4	14462.7	14298.3	15078.6	14596.5		437.744	5.61356	14390.6	20	NA	S-5.6-1
133	S146 (m/z=741.22555; rt=5.70338)	349224	332230	1.32783e+06	1.98864e+06	2.54865e+06	925942	883681	757230	597576	684228	818582	209473	487731	506978	175073	215812	257382	224566	193844	421565		741.226	5.70338	497354	20	0.986363	S-5.7-1
134	S145 (m/z=742.229747; rt=5.70334)	122779	128161	487659	724848	911934	335898	328420	272958	229640	254773	302315	81110.3	174934	188734	66705.1	87746.8	97443.9	80253.8	72835.8	155654		742.23	5.70334	181834	20	0.986363	S-5.7-1
135	S144 (m/z=370.613999; rt=5.70321)	45110.8	42703.8	180158	270821	339227	124790	118982	100024	80346.7	89846.3	109923	28394.7	61119.2	66325.5	23313.1	29025.3	33942.5	27970.3	26229.6	53801.3		370.614	5.70321	63722.3	20	0.986363	S-5.7-1
136	S143 (m/z=743.232701; rt=5.7031)	35182.6	38731.7	135397	212940	264193	103695	88735.8	84407.1	65614.3	70550.2	84201.9	23181.8	46274	56051	20182	27539.1	29147.3	27620.6	24358.6	41108.8		743.233	5.7031	51162.5	20	0.986363	S-5.7-1
137	S142 (m/z=371.115957; rt=5.70307)	17464.1	17724.5	65877.5	102028	124404	44085	43537.2	35896.6	30408.7	32811.5	39199.2	10698.4	22254.5	25883.2	9315.23	11234.6	13005.8	10665.6	10129.6	22383.9		371.116	5.70307	24133.5	20	0.986363	S-5.7-1
138	S135 (m/z=595.168375; rt=5.70155)	19528.2	14984.9	92061.1	111976	150905	48135.1	42691.8	34491.7	28007.1	36532	45855.9	10039.8	21269.4	23635.5	9251.06	9643.65	10727.5	12315.5	9963.01	18601		595.168	5.70155	22452.4	20	0.986363	S-5.7-1
139	S139 (m/z=247.078808; rt=5.70291)	16083.8	15697.8	66250.9	98640.1	127799	44280.3	42098.9	36528.5	29453.1	31204.5	40440.2	8584.59	22566.3	23757.9	8341.73	9250.77	12245.2	9263.61	8871.38	19616.4		247.079	5.70291	23162.1	20	0.986363	S-5.7-1
140	S140 (m/z=433.11397; rt=5.70294)	13434.9	13563.8	68754.9	89369.9	139373	43680.4	43810.7	32391.9	25855.5	29552.2	38142.6	9087.17	20314.4	21619.5	7061.32	9079.62	10896.6	9456.96	10129.7	18075.9		433.114	5.70294	20967	20	0.986363	S-5.7-1
141	S138 (m/z=744.235291; rt=5.70272)	6458.41	9584.44	30236.3	42039.1	53320.6	20204.5	22631.8	18447.9	16546.7	13392.6	17602	4772.56	10732.9	11721.9	5049.55	4852.79	5830.64	6243.98	5120.08	9271.09		744.235	5.70272	11227.4	20	0.986363	S-5.7-1
142	S133 (m/z=214.089921; rt=5.70086)	5245.58	5446.14	15909.3	19670.2	20611.5	10820.6	13446.6	8255.35	7982.6	10225	10077.6	4467.73	4534.46	6618.83	4183.53	4056.64	4128.28	3496.86	4056.08	3983.11		214.09	5.70086	6032.49	20	0.986363	S-5.7-1
143	S134 (m/z=595.148284; rt=5.7015)	9787.46	6401.94	41453.7	50368.1	68840.9	21123	19203.4	15807.1	11859.5	17086	20398	4580.53	10486.2	10735.5	4500.97	3975.37	4684.62	5724.64	5813.37	8889.21		595.148	5.7015	10610.8	20	0.986363	S-5.7-1
144	S137 (m/z=433.10254; rt=5.70226)	4975.8	4664.68	24125.6	32616.8	50399.9	15909.2	15773.6	10652.7	9204.55	10957.3	12634.6	3185.28	6821.97	7196.27	3485.23	2909.49	4071.03	4000.08	3565.13	6744.93		433.103	5.70226	7009.12	20	0.986363	S-5.7-1
145	S141 (m/z=247.413311; rt=5.70306)	5418.92	6338.61	23885	34524.2	46125.1	15245.5	16064.4	12391.7	10883.3	12345	13926.7	2893.4	7629.66	8637.86	3164.33	3646.51	3599.64	2909.82	NA	7653.47		247.413	5.70306	8637.86	19	0.986363	S-5.7-1
146	S136 (m/z=247.071511; rt=5.70156)	2000.36	1870.54	9480.5	15510.5	19021.7	6314.6	5386.38	4114.98	2779.72	4478.43	4315.5	1293.92	3341.67	2737.03	NA	1601.11	1813.94	NA	1469.37	2652.69		247.072	5.70156	3060.7	18	0.986363	S-5.7-1
147	S147 (m/z=763.208234; rt=5.71125)	12922.5	13285	16927.3	19101.8	24361.4	18194.1	16469.6	20218.7	14648.5	15154.2	15555.6	12879.7	14405.6	15372.3	10223.6	12071.9	11429	13636.1	14318.6	16735.5		763.208	5.71125	14901.3	20	NA	S-5.7-2
148	S148 (m/z=382.144032; rt=5.79654)	9329.02	12197.9	22728.2	32473.6	50697.1	18371.1	20956.1	21390.7	18575.5	18976.6	17777.7	15114.9	17120.5	23365.6	16763.7	14376.2	18990.5	15986.8	11828	12246		382.144	5.79654	18074.4	20	NA	S-5.8-1
149	S150 (m/z=404.228791; rt=5.84667)	12291.9	10676.8	47371.9	84490.4	129333	28874.2	23159.7	25412	19949.1	16369.9	25128.7	5218.68	12389.5	17754.7	7523.65	9709.93	9141.78	12312.6	14045.4	32983.7		404.229	5.84667	17062.3	20	0.893789	S-5.8-2
150	S149 (m/z=404.21975; rt=5.84657)	4973.44	4204.84	19922.5	36919.6	55318.2	12171.5	10431.9	10663.7	8583.16	6885.35	10564	2460.56	5629.1	7816.31	3924.08	4857.38	3043.9	5561.32	5412.05	14713.2		404.22	5.84657	7350.83	20	0.893789	S-5.8-2
151	S151 (m/z=428.205446; rt=5.84812)	2772.85	NA	16605.8	24419.1	29731.2	15483.8	8250.47	8150.83	11006.8	7554.76	12082.6	6403.43	5771.1	10046.7	5067.85	NA	3348.89	5566.15	3004.36	7073.32		428.205	5.84812	7852.79	18	0.893789	S-5.8-2
152	S153 (m/z=741.227596; rt=5.96887)	4013.34	6273.52	15171.7	22564.5	35337	12040.9	10293.1	9376.92	7976.77	7507.84	9621.16	2687.75	7154.86	7143.93	3272.75	4272.99	3755.8	3567.65	3492.46	4769.11		741.228	5.96887	7149.4	20	0.999082	S-6-1
153	S152 (m/z=741.227083; rt=5.96878)	4013.34	6273.52	15171.7	22564.5	35337	12040.9	10293.1	9376.92	7976.77	7507.84	9621.16	2687.75	7154.86	7143.93	2350.06	4272.99	3755.8	3567.65	3492.46	4769.11		741.227	5.96878	7149.4	20	0.999082	S-6-1
154	S154 (m/z=742.230501; rt=5.97411)	2784.94	2790.74	7560.28	8258.13	17178.7	4078.66	4136.56	4392.37	3233.46	3084.7	4165.72	2822.12	3591.55	2393.14	2435.31	3228.76	3195.91	4168.44	3492.45	2659.92		742.231	5.97411	3362.96	20	1	S-6-2
155	S155 (m/z=742.230508; rt=5.97415)	2784.94	2790.74	7560.28	8258.13	17178.7	4078.66	4136.56	4392.37	3233.46	3084.7	4165.72	2822.12	3591.55	2393.14	2435.31	3228.76	3195.91	4168.44	3492.45	2659.92		742.231	5.97415	3362.96	20	1	S-6-2
156	S156 (m/z=823.747567; rt=6.01115)	25393.1	33297.3	28938	25535.5	21458	29101.1	23858.2	27583.1	25147.2	20477.9	25571.4	4207.32	20417.9	7185.15	10104.7	4829.94	4932.94	28208.1	30129.1	3954.05		823.748	6.01115	24502.7	20	NA	S-6-3
157	S157 (m/z=437.768085; rt=6.01426)	12231.4	15033.6	14559.2	14588.4	12112.8	14450.2	12991.1	15862.7	14100.7	13672.6	13378	13862.5	13391.3	14086	14390	12598.1	13205.2	12180.8	14501	12724.8		437.768	6.01426	13767.5	20	NA	S-6-4
158	S158 (m/z=700.284163; rt=6.07869)	7310.46	6361.58	25570.6	32452.1	52101.2	12967.1	12133.2	13524.1	11854.5	10757.8	14841.5	4583.67	8459.35	7825.53	4719.81	5571.66	5888.98	5734.29	5118.52	12392.4		700.284	6.07869	9608.57	20	0.924529	S-6.1-1
159	S160 (m/z=700.284511; rt=6.07918)	7310.46	6361.58	25570.6	32452.1	52101.2	12967.1	12133.2	13524.1	11854.5	10757.8	14841.5	4583.67	8459.35	7825.53	4719.81	5571.66	5888.98	5734.29	5118.52	12392.4		700.285	6.07918	9608.57	20	0.924529	S-6.1-1
160	S159 (m/z=611.163314; rt=6.07917)	8777.59	7970.98	20766.6	26376	35884.2	18199.5	14737.6	11577.6	16147.3	12668.5	15521.2	4363.52	11027.9	12240.2	NA	4679.92	4235.67	4572.27	3983.44	10081.5		611.163	6.07917	11577.6	19	0.924529	S-6.1-1
161	S161 (m/z=428.20523; rt=6.18741)	NA	NA	9983.56	19417.9	22624.4	13570.1	7072.02	6694.91	10994.1	7238.24	8336.42	5852.15	5204.73	10076.7	6652.66	3986.67	5604.25	4387.04	4002.01	11580		428.205	6.18741	7155.13	18	NA	S-6.2-1
162	S163 (m/z=698.195425; rt=6.24069)	12371.4	11226.4	27978.3	52596.9	57079	20668.8	20843.9	17085.8	15616.6	16958.5	17730.1	7953.39	9590.07	10620.9	6278.04	7859.49	7328.84	8382	4510.22	10458.6		698.195	6.24069	11798.9	20	0.914794	S-6.2-2
163	S162 (m/z=513.133925; rt=6.20881)	4648.6	11181.5	24097.7	83559.6	80765.4	13658.5	22917	15438.6	10834.4	16331.7	15269	NA	10701.4	7792.91	3931.77	6174.76	4493.14	4664.77	10523.9	13686.3		513.134	6.20881	11181.5	19	0.914794	S-6.2-2
164	S164 (m/z=898.373835; rt=6.25306)	5614.96	3655.73	14121	17854.5	29924.3	7462.49	7460.2	8012.5	6548.4	5021.53	8959.13	4166.19	5032.7	4627.47	3178.71	3345.37	4858.43	5195.78	4258.16	8918.83		898.374	6.25306	5405.37	20	NA	S-6.3-1
165	S165 (m/z=823.334863; rt=6.2768)	3917.54	5838.07	6243.48	6671.39	5223.4	6048.42	7228.04	6312.05	8019.09	5160.17	4983.84	4768.39	5113.61	6514.53	15169.7	5747.87	7323.42	4768.29	5174.29	27033.2		823.335	6.2768	5943.24	20	NA	S-6.3-2
166	S167 (m/z=757.222606; rt=6.36855)	6669.59	3792.75	16980.1	25399.9	38063.5	8773.87	8755.48	8956.73	7593.02	6358.56	8773.42	NA	4959.29	6605.07	4458.48	5060.2	4808.19	4610.64	2319.97	10752.5		757.223	6.36855	6669.59	19	0.974485	S-6.4-1
167	S166 (m/z=757.195874; rt=6.3684)	4094.97	2171.11	10681.1	14815.3	22452.8	5866.1	5965.93	4937.19	4697.05	4442.25	5470.85	NA	3435.76	3487.43	3445.9	3620.62	2730.37	2865.41	1662.3	5685.24		757.196	6.3684	4442.25	19	0.974485	S-6.4-1
168	S168 (m/z=437.724734; rt=6.46924)	14121.4	14559.9	14707.7	12883.1	12624.2	13470.7	14153.1	14464.8	13239.6	6754.88	1782.83	1397.92	1792.39	NA	13476.3	12707.8	14871.1	NA	13942.9	12465		437.725	6.46924	13355.1	18	NA	S-6.5-1
169	S169 (m/z=214.089913; rt=6.56579)	3883.65	3237.94	9918.48	15880.9	11451.1	10897.2	10063.4	9611.86	7787.92	6835.86	9755.27	3814.14	5335.14	5602.08	5570.5	4123.44	6451.91	6275.12	3624.22	6875.84		214.09	6.56579	6643.89	20	NA	S-6.6-1
170	S186 (m/z=595.167775; rt=6.58057)	254373	220141	1.01423e+06	1461559	2.11938e+06	764555	614816	567308	508648	489079	633486	145441	323235	385893	127184	150868	172621	178554	132570	312960		595.168	6.58057	354564	20	0.986651	S-6.6-2
171	S185 (m/z=596.171251; rt=6.58047)	75644.8	67616.6	306718	439888	647482	234715	186736	172906	152280	159566	190401	48127.2	92994.6	123556	39955.7	41222.8	53867.9	58629.6	38262.8	102845		596.171	6.58047	113200	20	0.986651	S-6.6-2
172	S183 (m/z=297.584273; rt=6.58032)	34032.5	30122.3	142404	202115	294165	107203	86020.9	78294.7	69032.5	68741.6	85888	18170	43924.3	51201.8	15833	19099.1	23316.2	24103.8	17313.2	43519.9		297.584	6.58032	47563	20	0.986651	S-6.6-2
173	S173 (m/z=1206.360419; rt=6.57793)	35124.1	26738.6	195270	307746	452252	138477	103908	97364	81738.1	81008.1	106686	17386.5	45481.2	57548.8	13322.4	20289.6	19025.8	20156.3	13916.5	37299.1		1206.36	6.57793	51515	20	0.986651	S-6.6-2
174	S182 (m/z=597.174255; rt=6.58026)	24549.3	18762.4	80763.5	108618	153185	60105.7	46575.7	39471.2	40814.5	36055	52955.8	13212.1	24949.4	32816	13443	12060.9	15695.3	16998	11345.1	28555.7		597.174	6.58026	30685.9	20	0.986651	S-6.6-2
175	S171 (m/z=1207.36308; rt=6.57759)	22015.1	15733.6	116994	171447	262725	83854.5	65327.7	56033	49016.9	49734.7	66512.2	8903.19	29198.5	30962.6	8758.41	10993.7	9859.15	10821.3	10186.4	21561.5		1207.36	6.57759	30080.6	20	0.986651	S-6.6-2
176	S179 (m/z=433.114058; rt=6.57964)	23605	17471.5	80352.6	111824	166108	60557	47243.9	40865.5	32449.1	39203.4	50334.4	12706.9	27890.1	28854.3	10970.5	14762.6	13392.4	13018	12052.4	25470.6		433.114	6.57964	28372.2	20	0.986651	S-6.6-2
177	S184 (m/z=596.143595; rt=6.58035)	17544	15094.4	70083.7	104023	156465	51353.6	41050.1	39131.2	35565.3	35706.2	44186	10930.2	20971.3	28738.9	9182.17	9673.7	12299	12814.1	8757.77	23628		596.144	6.58035	26183.4	20	0.986651	S-6.6-2
178	S181 (m/z=287.055363; rt=6.58022)	13718.5	12664.1	50506	65929.7	99378.4	37520.9	31800.6	27029.4	25805.5	24674.3	28222.2	8204.72	15343.2	19640.6	7407.21	7471.61	7488.57	9129.57	7204.51	18343.3		287.055	6.58022	18992	20	0.986651	S-6.6-2
179	S180 (m/z=198.391463; rt=6.5799)	11065.2	10259.2	49592.1	71317.5	105132	36964.4	28516.3	25584.3	24230.8	21866.9	30590.2	8307.17	15669	19316.8	6758.78	7599.59	8150.59	7706.59	6126.42	14631		198.391	6.5799	17492.9	20	0.986651	S-6.6-2
180	S187 (m/z=298.086223; rt=6.58058)	10821.5	9384.69	42895.6	60516.9	90645.2	31860.9	25560.5	26842.7	23353.8	21945.8	27582.9	6074.73	13752.7	18264.8	5149.64	6377.31	7128.74	8675.81	5027.88	14640.7		298.086	6.58058	16452.7	20	0.986651	S-6.6-2
181	S178 (m/z=597.154557; rt=6.57952)	11696.7	8827.09	37178.8	52133	73983.7	29211.7	22457.7	17969.2	19937.3	17122.1	24770.9	6983.88	11894.1	16714.2	5306.31	6365.5	7802.09	8554.07	5872.57	12409.5		597.155	6.57952	14561.8	20	0.986651	S-6.6-2
182	S172 (m/z=1208.36646; rt=6.57767)	7993.12	8626.91	45328	77130.7	111489	31264.2	24384.8	24078.7	21148.2	18224.4	26073.6	3786.48	11413.5	12655.7	4146.09	6784.84	6745.41	6528.36	6348.08	9331.25		1208.37	6.57767	12034.6	20	0.986651	S-6.6-2
183	S177 (m/z=433.102487; rt=6.57942)	7783.6	6224.85	29018.8	41138.7	60520.6	22478.6	16540.6	14851.5	11789.8	14843.3	18734.2	4706.89	9957.62	10603.8	4797.96	4729.02	4871.37	4618.55	4096.52	8914.56		433.102	6.57942	10280.7	20	0.986651	S-6.6-2
184	S174 (m/z=198.38746; rt=6.57798)	2088.8	2259.97	13334.7	20458.7	28378.2	9878.8	6944.71	5742.84	6417.9	4772.75	7776.45	1290.31	3296.92	3785.84	1480.15	2072.51	2292.73	2038.64	1405.79	2941.07		198.387	6.57798	3541.38	20	0.986651	S-6.6-2
185	S175 (m/z=198.395367; rt=6.57809)	1204.11	1897.71	6236.07	9462.68	17310.4	5045.4	4425.46	4505.06	2572.29	3126.11	4011.33	247.423	2151.87	2413.44	1143.32	1182.72	1018.75	1187.93	1393.87	2412.22		198.395	6.57809	2412.83	20	0.986651	S-6.6-2
186	S188 (m/z=1189.333724; rt=6.58065)	10068.9	7164.21	43147.6	72184.2	105008	35152.5	27164.4	25533.7	18534.5	22075.8	29299.2	4775.73	13449.1	14423.5	4562.3	3931.01	6426.35	4586.83	NA	10444.5		1189.33	6.58065	14423.5	19	0.986651	S-6.6-2
187	S170 (m/z=1209.370802; rt=6.57516)	2807.36	3580.69	14910.3	22858.5	33513.6	11438.5	8572.54	7479.07	5899.11	5944.89	8664.77	NA	5282.73	3177.19	NA	3529.05	1469.8	3142.34	56.1144	3611.34		1209.37	6.57516	5590.92	18	0.986651	S-6.6-2
188	S176 (m/z=598.176928; rt=6.5791)	NA	2026.1	16205.5	19649.8	28534.3	10878	8898.45	8229.48	7560.34	7393.05	8810.99	2304.43	5033.23	6046.33	NA	2697.7	2108.06	3421.84	NA	6326.88		598.177	6.5791	7393.05	17	0.986651	S-6.6-2
189	S189 (m/z=1212.317595; rt=6.58682)	11235.5	11147.8	13539	13003.1	10502.5	14629	15682.9	15382.8	15028.6	14166.4	15118.2	10149.2	13584.6	12864.1	6556.3	8670.08	9364.02	8835.78	9065.87	12592.5		1212.32	6.58682	12728.3	20	NA	S-6.6-3
190	S190 (m/z=1211.314865; rt=6.58827)	19404.1	16709.3	21080.1	17436.5	17948.6	22386.4	22480.4	20903.4	23651.6	22455.8	20802.6	13555.3	18779.7	23880.3	12525	10698.9	15747.1	14709.3	11032.5	22275		1211.31	6.58827	19091.9	20	NA	S-6.6-4
191	S191 (m/z=617.150093; rt=6.5895)	11933.5	13221.1	13112.9	18584.6	20394.7	13013.5	11907.7	12200.4	14064.3	11961.3	10533.1	11240.2	12479	13255.6	11306.1	11819	12262.4	12393.3	14099.2	15311.5		617.15	6.5895	12436.1	20	NA	S-6.6-5
192	S192 (m/z=823.75065; rt=6.62862)	15427	15985.1	35620.5	28479.7	23552.3	26213.4	26132.3	27062.6	21299	28018.3	30925.6	35443.9	19665.6	9622.6	5186.64	10504.9	32457.2	14254.5	19645.1	4667.08		823.751	6.62862	22425.6	20	NA	S-6.6-6
193	S193 (m/z=437.767123; rt=6.63104)	14359.9	15033.6	14247.2	15412.7	14406.4	14450.2	13470.9	13432.7	12742.8	12041	13409.4	14929.7	12613.7	13401.5	12643.1	13214.4	13205.2	12180.8	14399.3	14145.5		437.767	6.63104	13451.8	20	NA	S-6.6-7
194	S195 (m/z=520.33445; rt=6.89864)	8811.29	NA	20562.7	8527.9	20435	15566.6	4796.13	5197.17	13073.2	4025.24	7949.09	5140.44	NA	4924.17	8692.15	NA	3039.43	31496.9	6867.16	23340.5		520.334	6.89864	8527.9	17	0.978913	S-6.9-1
195	S194 (m/z=520.32292; rt=6.8981)	6457.47	NA	14104	5665.08	13414.8	9900.93	3376.84	2847.21	8460.33	2918.21	5121.45	3120.41	NA	4070.73	5669.48	NA	2494.39	21003.1	4039.33	16101.2		520.323	6.8981	5665.08	17	0.978913	S-6.9-1
196	S196 (m/z=595.167925; rt=6.90063)	4144.39	4091.55	11520.8	18618.4	29493	10159	9317.58	9819.88	5382.99	9687.3	9925.15	2901.04	5832.91	4934.27	3006.21	2591.87	2743.01	4358.56	3216.18	5254.53		595.168	6.90063	5318.76	20	0.942691	S-6.9-2
197	S197 (m/z=188.110553; rt=6.90602)	5798.85	3339.03	11848.1	15402.1	35954.7	9721.71	8040.91	8702.41	8689.41	6582.38	10959.4	NA	6519.47	5688.5	2271.74	3426.16	3347.47	2643.92	4471.26	5181.05		188.111	6.90602	6519.47	19	0.942691	S-6.9-2
198	S198 (m/z=437.738803; rt=6.97285)	13962.1	14559.9	15681.3	12883.1	13543.6	14048.2	14153.1	14464.8	14716.9	1403.11	14426.2	13590.8	12626.8	14564.6	14478.7	12828.4	14369.1	9300.88	13376.6	14228.7		437.739	6.97285	14100.7	20	NA	S-7-1
199	S199 (m/z=437.779154; rt=7.07829)	14359.9	13231.4	12134.7	15412.7	14406.4	7039.48	13635.2	14865.7	10704.1	12653.6	14854.3	13188.9	12545.2	12886.3	13342.1	12065.8	12872.3	12085.4	14399.3	12369.5		437.779	7.07829	13037.6	20	NA	S-7.1-1
200	S201 (m/z=540.245626; rt=7.1058)	6588.18	5772.94	26184.9	41569.1	71764.8	14395.1	10264.8	13198.6	11998.2	9626.29	14697.9	3383.47	8750.43	10051.6	4171.56	4473.56	5367.08	8086.59	7410.33	17858.6		540.246	7.1058	9838.95	20	0.989379	S-7.1-2
201	S200 (m/z=540.22832; rt=7.1049)	2148.08	2929.51	8770.33	15332.8	25447.8	6666.74	4619.27	4181.79	4591.84	3978.62	5599.34	1422.92	3387.56	3829.38	NA	1488.18	2079.32	3441.58	2970.16	6510.42		540.228	7.1049	3978.62	19	0.989379	S-7.1-2
202	S236 (m/z=564.360706; rt=7.20053)	28961.7	7943.73	81264	37920.7	77482.1	54919.6	17112.2	20084.1	41118.6	12853.7	23540.2	15702.7	9064.86	15770.6	26216.9	6687.77	11269.4	86753.5	17843.6	71017.9		564.361	7.20053	21812.1	20	0.952889	S-7.2-1
203	S202 (m/z=453.344711; rt=7.15643)	21046.5	4562.02	43391.2	24849.2	45520.4	42293.5	10813	15524.2	25778.3	10592.6	16345.1	10380.4	5893.8	10882.3	16724.8	5045.62	7636.25	44698.5	14019.4	44361.5		453.345	7.15643	15934.6	20	0.952889	S-7.2-1
204	S233 (m/z=564.333456; rt=7.19925)	3664.99	874.84	12590.2	6717.65	11838	9339.52	2663.06	3789.35	5958.32	1590.23	3312.62	2082.17	2290.01	3609.07	3538.69	1543.83	1749.17	12137.3	2924.1	10207.9		564.333	7.19925	3573.88	20	0.952889	S-7.2-1
205	S237 (m/z=547.334301; rt=7.20078)	8614.83	NA	26312.2	11070.4	27136.3	19726	4298.84	5314.23	15534.9	3871.5	8226.14	4478.14	3564.32	6154.86	7256.48	NA	3265.76	27200.7	8464.76	25758.7		547.334	7.20078	8345.45	18	0.952889	S-7.2-1
206	S235 (m/z=547.319702; rt=7.20005)	4021.71	NA	13946.4	4873.28	14146.5	10652.5	1842.35	3261.46	8018.55	1706.77	4307.19	2601.38	2089.88	3525.79	4514	NA	1938.39	14546.2	5246.59	13694.1		547.32	7.20005	4410.6	18	0.952889	S-7.2-1
207	S234 (m/z=565.364368; rt=7.19981)	7833.61	NA	21100.6	10832.9	22307.1	18481.5	7947.85	5379.05	10502.6	2523.51	7077.43	4247.37	NA	3734.62	6589.62	NA	3599.7	21432.6	6401.01	18755.9		565.364	7.19981	7833.61	17	0.952889	S-7.2-1
208	S220 (m/z=579.172002; rt=7.19576)	630265	591079	2.34281e+06	3.01213e+06	3853395	1.70329e+06	1.678e+06	1.44466e+06	1145199	1.26502e+06	1.64704e+06	336991	789187	903998	293505	354230	395630	401964	323467	724968		579.172	7.19576	846593	20	0.985046	S-7.2-2
209	S219 (m/z=580.176219; rt=7.1957)	190041	184538	732034	947226	1.17896e+06	527250	521379	458379	361451	375100	517645	106311	240868	287108	90683.5	100698	128606	131051	101981	233231		580.176	7.1957	263988	20	0.985046	S-7.2-2
210	S211 (m/z=1157.340913; rt=7.1943)	135442	131376	647218	863451	1.06339e+06	437360	440784	343350	264729	307058	421377	70075	175509	211029	50015.2	75769.1	73994.2	66813.1	51712.9	148574		1157.34	7.1943	193269	20	0.985046	S-7.2-2
211	S225 (m/z=289.58699; rt=7.19584)	91077.7	83600.3	329049	422827	537559	248046	246747	208198	167082	184837	242059	47075.5	114203	131773	41963.4	51078.8	53538.4	56584.4	45843.6	105367		289.587	7.19584	122988	20	0.985046	S-7.2-2
212	S224 (m/z=433.113817; rt=7.19584)	77628.1	61631.7	285729	338397	439047	194140	222617	176235	143846	151245	212920	41730.6	95932.8	120729	37550.5	51135	48763.1	50167.4	39086.2	95608.2		433.114	7.19584	108331	20	0.985046	S-7.2-2
213	S210 (m/z=1158.344292; rt=7.19403)	82565.8	80136.9	377263	508330	626812	255374	266648	206391	155322	174147	248579	41179.7	100291	124071	29976	41906.4	49593.3	38018.6	32569.2	86620.9		1158.34	7.19403	112181	20	0.985046	S-7.2-2
214	S222 (m/z=581.179229; rt=7.1958)	44740.4	42882.7	170268	210590	272686	121730	121065	103017	83204.5	91182.5	119927	27068.5	60629	69498.6	21583.2	25351.9	30668.9	33441.2	26541	56829.1		581.179	7.1958	65063.8	20	0.985046	S-7.2-2
215	S205 (m/z=1174.367296; rt=7.19304)	43669.9	40273.1	251427	336542	470392	156967	156997	123121	92545.8	106822	134325	20851.6	57623.4	70087.6	14948.1	22425.7	26454	19213.6	17066.6	46079.7		1174.37	7.19304	63855.5	20	0.985046	S-7.2-2
216	S230 (m/z=287.055582; rt=7.19679)	24321.2	22463.2	85078.7	93278.9	115030	60738.6	61735.4	55727.8	46698.7	45931.4	59709.3	12284.9	28136.4	36078.9	13183.8	13992.4	14919.1	17200.4	11283.8	30774.2		287.056	7.19679	33426.5	20	0.985046	S-7.2-2
217	S218 (m/z=193.059844; rt=7.19547)	30109.6	27162.6	118227	154010	195247	87880.7	84806.4	73424.1	58994.8	64629.9	83906.9	15883.7	38641.5	44845.2	14409.4	16265.5	20311.8	18660.4	15373.8	36281.9		193.06	7.19547	41743.3	20	0.985046	S-7.2-2
218	S209 (m/z=1159.348552; rt=7.19387)	34446.2	30644.4	156617	195296	246423	104184	95338.2	79195.4	62586.7	69644.4	91710.9	13288.3	38603.4	47152.3	10449.4	16404.6	17267.5	15602.6	12794.1	33843.3		1159.35	7.19387	42877.9	20	0.985046	S-7.2-2
219	S223 (m/z=290.088781; rt=7.19582)	24852.3	24642.7	95436.3	124423	154405	71721.8	70999.4	62308.3	49153.3	50954.3	70224.3	15069.4	32010.9	37782.1	12082.6	14677.9	17851	18571	15420.8	29997.9		290.089	7.19582	34896.5	20	0.985046	S-7.2-2
220	S204 (m/z=1175.371104; rt=7.19295)	26105.6	24025.3	151832	220316	299875	97801.5	98312.8	77594.8	53541.7	69227	90285.2	12824.3	39224.6	44078.8	8433.85	10939.5	14942.3	10617.4	9949.2	29690.6		1175.37	7.19295	41651.7	20	0.985046	S-7.2-2
221	S231 (m/z=287.051025; rt=7.1968)	12038.1	10630	42454	45191.9	55921.3	29973.7	30234.1	27509.8	24954.4	23838.3	29663.7	6283.7	14225.3	18670.8	6958.22	7857.16	7819.11	8581.23	5808.88	16105.8		287.051	7.1968	17388.3	20	0.985046	S-7.2-2
222	S228 (m/z=434.1174; rt=7.1961)	18962.5	17914.3	66070.6	81714.1	100142	40047.7	50758.6	35882.7	34087.8	32625	47975.2	12913.1	23204.5	30579.8	7942.35	12166.5	13530.6	11963.5	11013.4	23734.8		434.117	7.1961	27157.3	20	0.985046	S-7.2-2
223	S208 (m/z=578.67299; rt=7.19378)	17265.2	16769.3	88872.3	119306	143336	57537.1	57768.5	44389.9	35290	40546.5	55693.6	7722.48	22661.4	26950.1	6999.57	10906.3	8496.01	9273.97	6391.67	19199.9		578.673	7.19378	24805.7	20	0.985046	S-7.2-2
224	S214 (m/z=582.181567; rt=7.19523)	7842.92	7827.8	33737.4	37841.5	47385.7	22952.8	22493.8	20635.8	15705	18189.2	19731.9	4338.79	10797.6	14674.6	4990.62	5125.42	6201.01	6044.24	4833.37	12526.8		582.182	7.19523	13600.7	20	0.985046	S-7.2-2
225	S238 (m/z=601.154996; rt=7.20155)	13084.6	11621.6	20918.5	24132.4	31318.1	15974.2	20330.7	20026.2	16868.4	17195.4	15921.8	10246	12958.7	15186.6	9944.82	8978.55	9891.27	12640.5	9417.04	14031.4		601.155	7.20155	14609	20	0.985046	S-7.2-2
226	S216 (m/z=581.154234; rt=7.19543)	10764.3	11762.4	46444.6	55636.3	72391.9	31220.3	30001.6	26857.9	21340.8	23428.6	30828.2	6948.9	15956.9	18561.9	5309.99	5775.28	6800.64	7867.14	7236.3	15208.2		581.154	7.19543	17259.4	20	0.985046	S-7.2-2
227	S227 (m/z=216.55738; rt=7.19597)	10731.1	8796.7	38651.1	44635.2	56662.3	26176.9	31430	26460.9	20228.4	22061.7	30480.9	5325.35	13853.8	17821.8	5078.03	7329.91	6030.73	8607.9	5072.34	14423.9		216.557	7.19597	16122.9	20	0.985046	S-7.2-2
228	S215 (m/z=433.096403; rt=7.19527)	11050.6	7922.05	42737.8	50191.2	63244.2	26268.8	30189.5	24548.2	19389.3	20781.3	29928.9	6008.13	12891.2	16044.7	4539.06	6138.38	6229.02	6357.89	5533.05	12648.1		433.096	7.19527	14468	20	0.985046	S-7.2-2
229	S217 (m/z=193.394297; rt=7.19547)	8575.77	7472.31	34746	44495.3	57446.6	24391.7	25451.3	21133.2	16904.6	18281.7	25635.9	4687.23	11170.1	13126.5	4105.9	4228.16	5377.69	5157.74	4701.7	10531.1		193.394	7.19547	12148.3	20	0.985046	S-7.2-2
230	S229 (m/z=290.5894; rt=7.19631)	6577.31	5039.01	21776.2	25962.7	34720.6	15637.1	15108.1	12762.6	11229.1	11292.1	14800	4911.28	7253.87	9450.67	2869.34	2749.86	3024.06	3605.54	3010.82	7134.93		290.589	7.19631	8352.27	20	0.985046	S-7.2-2
231	S221 (m/z=290.592957; rt=7.19578)	5679.18	4192.83	18858.2	22606.7	31202.7	13230	13062.2	10892.6	9198.29	9775.47	12720.4	3946	6163.8	7885.03	2033.28	2749.86	2656.13	3144.68	2709.57	5541.64		290.593	7.19578	7024.42	20	0.985046	S-7.2-2
232	S213 (m/z=193.055162; rt=7.19472)	5175.31	4671.98	20980.6	28926.7	31875.9	18818.8	19635.8	15087.5	10926.9	12444.6	18673	2904.47	7111.56	8211.36	2934.5	2689.32	3748.76	3390.01	2850.4	6612.37		193.055	7.19472	7661.46	20	0.985046	S-7.2-2
233	S203 (m/z=193.064387; rt=7.19262)	1584.9	1924.89	7206.26	11333.9	14115.3	6201.2	5645.39	6123.36	3502.95	4179.36	6418.75	566.094	2260.98	3463.63	976.652	988.822	1385.44	1411	738.013	2241.1		193.064	7.19262	2862.31	20	0.985046	S-7.2-2
234	S212 (m/z=193.397155; rt=7.1947)	2721.99	2692.45	8804.41	13911	18593	6799.17	5198.36	5534.75	4009.8	4991.83	5719.22	1274.56	2811.99	2989.56	54.9401	920.46	2051.31	1127.63	1218.48	2217.58		193.397	7.1947	2900.77	20	0.985046	S-7.2-2
235	S207 (m/z=1160.350483; rt=7.19377)	8276.37	9154.37	48718.1	59167.4	71839.8	31872.5	33724.9	23189.9	17954.5	23220.5	29303.1	3700.98	12964.3	16912.6	NA	4385.19	5670.08	4192.43	3790.97	13427.3		1160.35	7.19377	16912.6	19	0.985046	S-7.2-2
236	S206 (m/z=1176.374494; rt=7.19323)	12170	9228.6	50726.2	72969.1	99759.4	33910.8	34638.7	28524.3	23782.7	26564.5	30546.5	5470.28	13988.7	16185.3	3754.48	4435.85	6923.01	1899.05	NA	9996.96		1176.37	7.19323	16185.3	19	0.985046	S-7.2-2
237	S241 (m/z=506.167432; rt=7.24815)	3272.2	3683.16	15030.6	23930.4	32361.1	7023.53	7670.2	7170.83	7719.85	5673.98	8209.3	3215.84	4384.6	5133.96	NA	2521.32	2657.39	4710.39	3207.95	8048.52		506.167	7.24815	5673.98	19	0.985046	S-7.2-2
238	S226 (m/z=289.573397; rt=7.19596)	2675.13	3121.49	11387.7	14126.5	16132.1	10902.8	10087.9	8649.14	5760.79	6725.82	9862.31	1717.85	3663.05	4978.78	1577.07	NA	2650.75	1662.98	2214.87	3816.22		289.573	7.19596	4978.78	19	0.985046	S-7.2-2
239	S232 (m/z=214.089877; rt=7.19756)	9113.99	6864.59	15363.1	10265.3	10219.8	11159.1	10794.2	13879.5	13022.7	10338.9	9945.04	6774.88	7745.19	10682.7	4719.66	4348.57	4699.19	7893.91	3252.32	8139.62		214.09	7.19756	9529.52	20	NA	S-7.2-3
240	S239 (m/z=1180.326145; rt=7.20402)	9237.59	10193.1	11003.4	9043.3	9616.42	10205.6	9605.24	12157.6	9220.38	10577.6	10334.9	8865.87	11731.9	10272.6	8811.83	8912.13	9264.55	9072.18	9823.57	11187.7		1180.33	7.20402	9720	20	NA	S-7.2-4
241	S240 (m/z=1179.322348; rt=7.20609)	15595.2	16527.4	15608.5	15866.4	13602.4	15052.4	13477.3	14860.6	15957.3	15145.3	12910.2	13068	13167.2	17854.7	14570.3	13751.4	15243.4	15503.2	12986.6	14735.3		1179.32	7.20609	14956.5	20	NA	S-7.2-5
242	S242 (m/z=736.320535; rt=7.30997)	5203.02	3878.68	15926.8	24983.4	31027.2	7543.69	7780.28	8075.34	8567.01	5866.07	8493.86	4282.53	5324.09	7385.71	4132.28	5156.22	4775.72	3751.44	4743.5	9137.95		736.321	7.30997	6625.89	20	1	S-7.3-1
243	S243 (m/z=736.320516; rt=7.30997)	5203.02	3878.68	15926.8	24983.4	31027.2	7543.69	7780.28	8075.34	8567.01	5866.07	8493.86	4282.53	5324.09	7385.71	4132.28	5156.22	4775.72	3751.44	4743.5	9137.95		736.321	7.30997	6625.89	20	1	S-7.3-1
244	S244 (m/z=437.783631; rt=7.32108)	13356.2	14227	12134.7	7754.17	14688.9	4084.89	13635.2	14692	10926.7	12653.6	14854.3	14602.7	12545.2	11708.6	13342.1	6794.66	2597.2	12530.9	1789.5	2151.11		437.784	7.32108	12538	20	NA	S-7.3-2
245	S245 (m/z=239.042175; rt=7.40468)	10638.6	10042.3	14119.5	14967.4	13394.3	13115.9	11891	14281.4	12346.6	13902	12641.3	10228.2	11569.1	12884.4	12290.6	12479.3	13045.7	14341.9	10799.9	15958.9		239.042	7.40468	12762.8	20	NA	S-7.4-1
246	S246 (m/z=736.319899; rt=7.42697)	5633.05	3904.05	11991.4	17857.8	25617.6	11179.1	7435.5	8073.82	6620.24	1907.68	8713.55	4808.78	4951.14	7730.62	5487.35	4672.33	3436.58	2973.59	4233.47	9507.03		736.32	7.42697	6126.64	20	0.908226	S-7.4-2
247	S247 (m/z=736.320097; rt=7.43214)	5633.05	3904.05	11991.4	17857.8	25617.6	11179.1	7435.5	8073.82	6620.24	3888.45	8713.55	4808.78	4951.14	7730.62	5487.35	4672.33	3436.58	3182.3	4233.47	9507.03		736.32	7.43214	6126.64	20	0.908226	S-7.4-2
248	S248 (m/z=736.320503; rt=7.44929)	2885.94	2760.22	8171.69	14319.4	19066.3	5889.78	4341.16	6634.95	4437	3888.45	6275.89	2823.32	2457.3	4294.59	5487.35	3078.05	2730.53	3182.3	3632.29	7555.78		736.321	7.44929	4317.87	20	0.908226	S-7.4-2
249	S252 (m/z=608.3877; rt=7.49402)	31921.9	7136.19	63695.4	27617.5	68248.2	46680.7	13462.5	17854.9	39503.8	11020.6	20593.8	20000.3	7170.63	17456.4	30988.3	9571.93	12136.8	122120	27802.5	98205.3		608.388	7.49402	24105.7	20	0.98166	S-7.5-1
250	S251 (m/z=608.356404; rt=7.49364)	5875.93	2062.42	10703.3	3626.89	10214.2	8249.2	3394.5	3382.86	6834.08	2955.01	3324.26	2775.9	1748.51	2742.15	4782.85	2367.86	2543.31	20572.2	4685.85	17113.6		608.356	7.49364	3510.7	20	0.98166	S-7.5-1
251	S250 (m/z=609.391668; rt=7.49334)	9084.87	NA	20269.9	9250.16	19619.3	14534.1	NA	5681.98	13550.4	3071.72	6740.42	5576.32	3400.33	5343.64	10745.3	2221.45	4772.6	35345	9232.23	31593.9		609.392	7.49334	9158.55	18	0.98166	S-7.5-1
252	S249 (m/z=609.373956; rt=7.4933)	6233.33	NA	11688.4	5897.24	11391.4	8473.16	NA	3258.31	8057.54	1258.69	4428.01	3259.02	1235.13	3487.3	7084.29	1357.61	2721.11	21078.6	6015.54	18482.7		609.374	7.4933	5956.39	18	0.98166	S-7.5-1
253	S253 (m/z=579.172686; rt=7.52621)	6788.54	6908.87	38328.9	58709.3	84642.1	24436.9	19487.2	20864	15132.9	17582.1	20869.5	4714.71	8527.31	14410.6	4275.08	5349.95	8846.53	6087.19	5458.4	13020.9		579.173	7.52621	13715.7	20	0.928493	S-7.5-2
254	S254 (m/z=580.17651; rt=7.52735)	2822.12	3087.08	15073.6	16919.3	28181.6	8077.23	6825.3	8553.9	5144.34	6672.66	6291.83	4394.98	3461	4509.76	3906.91	2877.6	3873.64	4189.8	2921.84	5737.76		580.177	7.52735	4827.05	20	0.928493	S-7.5-2
255	S255 (m/z=437.732726; rt=7.55741)	12176.5	14117.2	14266.3	12280.8	8881.92	14703.6	13393.6	14628	7540.59	4592.8	14426.2	8338.18	13007.4	6853.05	14795.2	14321.9	14369.1	15196.8	13376.6	13894.1		437.733	7.55741	13643.9	20	NA	S-7.6-1
256	S258 (m/z=538.230008; rt=7.74501)	6363.69	5916.75	26157	38097.2	60891.5	20205	12777.9	13389.6	9475.84	10140.3	14439.5	3148.51	6859.97	9871.7	3452.93	4473.04	4247.73	7122.57	6436.84	14400.3		538.23	7.74501	9673.77	20	0.918959	S-7.7-1
257	S257 (m/z=538.213867; rt=7.74468)	1870.25	2809.9	10213.4	15419.9	25071.7	7008.34	5582.63	5005.27	4455.16	4937.33	5932.49	903.507	2325.74	4265.94	1780.6	1403.54	1386.37	3206.32	2097.74	5103.91		538.214	7.74468	4360.55	20	0.918959	S-7.7-1
258	S256 (m/z=538.229835; rt=7.72462)	6363.69	5916.75	26157	38097.2	60891.5	20205	12777.9	13389.6	5384.56	NA	10821	3148.51	6859.97	9871.7	1442.94	4473.04	4247.73	NA	6436.84	4008.59		538.23	7.72462	6648.4	18	0.918959	S-7.7-1
259	S259 (m/z=652.414103; rt=7.7598)	30497.9	8566.48	63150.3	29746.2	63165.9	50995.6	13031	18672.8	42180.9	13043.8	23927.3	19749.8	10368.3	16755.5	33452.8	10659.8	15894.8	135674	30907	105883		652.414	7.7598	26836.7	20	0.965584	S-7.8-1
260	S260 (m/z=652.413965; rt=7.7598)	30497.9	8566.48	63150.3	29746.2	63165.9	50995.6	13031	18672.8	42180.9	13043.8	23927.3	19749.8	10368.3	16755.5	33452.8	10659.8	15894.8	135674	30907	105883		652.414	7.7598	26836.7	20	0.965584	S-7.8-1
261	S261 (m/z=653.417603; rt=7.76131)	11212.1	NA	22348.3	10001.3	21976.8	20313	4125.13	5300.97	14171.4	3601.44	6856.29	6014.79	3589.18	6768.01	10368.8	2042.32	3395.37	44130.2	9927.66	37075.8		653.418	7.76131	9927.66	19	0.965584	S-7.8-1
262	S262 (m/z=653.417701; rt=7.77198)	6307.68	NA	21114	7831.28	21510.2	9001.78	4125.13	4312.72	14171.4	3601.44	6856.29	2875	3589.18	6768.01	6283.87	2042.32	3395.37	44130.2	7612.11	37075.8		653.418	7.77198	6768.01	19	0.965584	S-7.8-1
263	S263 (m/z=560.235322; rt=7.8867)	5680.28	5139.26	19701.4	32052.1	51126.2	12899.8	11236.9	10949.9	8184.34	7740.33	10029.2	2970.36	7309.56	7907.23	3196.07	4151.1	4788.49	5355.95	6598.07	13271.1		560.235	7.8867	7823.78	20	NA	S-7.9-1
264	S264 (m/z=437.752657; rt=7.99269)	12781.4	12328.1	14266.3	13992.5	13050.9	13346.9	14321.3	14865.7	13555.4	14231.9	14426.2	13822.7	14530.2	15912.8	14795.2	14051.2	13301.1	15196.8	14164.4	15319.3		437.753	7.99269	14198.2	20	NA	S-8-1
265	S265 (m/z=696.440768; rt=8.00195)	31457.3	9284.53	65772.1	30920.8	75694.4	51670.4	14638.5	20017.9	46712.7	12014.8	23881.6	22526.3	9104.04	19545.3	31965.4	10773.2	15343.1	132943	31215	116336		696.441	8.00195	27401.2	20	0.969593	S-8-2
266	S266 (m/z=696.397772; rt=8.00334)	3641.8	1385.62	9693.84	3512.28	10619.7	6824.11	2057.08	3007.48	4830.88	2162.53	3012.67	3173.84	876.837	3448.12	3830.07	2206.99	1925.11	18694.6	3838.1	15014.7		696.398	8.00334	3480.2	20	0.969593	S-8-2
267	S267 (m/z=697.443862; rt=8.00567)	11879.1	NA	23950	7711.68	23247.8	19317.7	4636.22	6731.97	16139.6	5041.44	8782.77	7560.38	NA	5069.9	11896.5	4552.85	5049.08	47899.5	10063.3	37323.3		697.444	8.00567	9423.02	18	0.969593	S-8-2
268	S268 (m/z=697.413224; rt=8.00757)	4859.6	NA	7423.8	2434.41	7944.75	5667.08	1546.56	2689.65	4537.51	1741.54	2375.45	3113.88	NA	1816.65	3714.97	2345.52	2001.15	15900.4	3796.3	12424.3		697.413	8.00757	3414.42	18	0.969593	S-8-2
269	S270 (m/z=461.211832; rt=8.04898)	4100.56	3517.02	15676.7	35324.1	56725.9	10053.4	11670	7594.43	6264.35	7711.78	7638.94	1600.04	4360.71	6905.03	NA	2623.14	3072.18	7454.37	7812.96	20318.2		461.212	8.04898	7594.43	19	0.959149	S-8-3
270	S269 (m/z=461.211675; rt=8.03358)	4100.56	3517.02	15676.7	35324.1	56725.9	10053.4	8241.38	5576.16	3551.16	5311.43	7420.87	1600.04	4360.71	5837.73	NA	2623.14	2354.85	4947.26	7812.96	6697.95		461.212	8.03358	5576.16	19	0.959149	S-8-3
271	S271 (m/z=456.256384; rt=8.06096)	2439.62	2630.17	14036.9	23654.3	30006.6	8379.67	6315.64	6611.12	4477.53	6147.26	6986.51	NA	3621.24	5387.05	NA	2542.49	3019.01	5753.87	5298.07	10548.2		456.256	8.06096	5950.57	18	NA	S-8.1-1
272	S272 (m/z=437.788924; rt=8.12134)	1346.44	9497.53	8045.15	2815.78	11683.9	5821.63	11333.1	NA	13971.9	11900.3	12434.6	12754.5	13478.1	11480.3	10257.6	1532.32	1222.15	9926	2234.49	2050.16		437.789	8.12134	9926	19	NA	S-8.1-2
273	S274 (m/z=740.467295; rt=8.22319)	30319	10735.3	65796.2	27182.8	65128.8	52990.5	13369.9	20508.7	42773.2	11528.2	25735.5	22078.6	9450.42	21311	39422.9	10852	16220.6	140191	31394.8	114907		740.467	8.22319	26459.1	20	0.990036	S-8.2-1
274	S273 (m/z=741.47015; rt=8.22269)	11610.4	4192.18	24687.9	8968.96	26353.6	19292.9	4682.42	5774.13	17318.3	3421.53	7396.86	8272.95	NA	5913.03	12120.1	2958.1	6268.41	51024.9	11643.4	47378.2		741.47	8.22269	8968.96	19	0.990036	S-8.2-1
275	S275 (m/z=437.736115; rt=8.29717)	11780.2	3141.91	3427.35	8748.31	5907.29	3024.08	12807.6	9308.78	NA	6643.64	2595.46	1755.32	5631.93	15912.8	13140.2	11611.5	11244.9	2090.25	11014.5	12863.7		437.736	8.29717	8748.31	19	NA	S-8.3-1
276	S276 (m/z=784.493252; rt=8.42519)	25726.5	6292.03	44087.6	18910.2	52207	39025.1	9728.12	12740.7	30495.4	9395.05	17063.5	13954.8	9141.54	14477.2	23678.8	7296.02	11094.1	97331.9	24742.5	92206.7		784.493	8.42519	17986.8	20	0.989363	S-8.4-1
277	S277 (m/z=785.496959; rt=8.42642)	9860.32	2827.63	21653.7	7897.39	20206.7	14940.4	NA	5717.3	13012.2	3635.01	7500.72	6801.89	NA	5347.68	10644.6	3472.18	4773.8	37156.5	8775.6	35117.3		785.497	8.42642	8336.49	18	0.989363	S-8.4-1
278	S279 (m/z=610.215586; rt=8.42876)	7615.72	8505.22	18668.7	39914.3	58573	16450.1	18909.6	16364.8	13291.8	13935.8	21265.6	4381.54	14355.6	12723	1896.93	5067.12	5435.77	4000.45	5227.8	11879.4		610.216	8.42876	13007.4	20	0.976556	S-8.4-2
279	S280 (m/z=610.215452; rt=8.42883)	7615.72	8505.22	18668.7	39914.3	58573	16450.1	18909.6	16364.8	13291.8	13935.8	21265.6	4381.54	14355.6	12723	1896.93	5067.12	5435.77	4000.45	5227.8	11879.4		610.215	8.42883	13007.4	20	0.976556	S-8.4-2
280	S278 (m/z=610.192416; rt=8.42829)	2258.23	3673.38	6872.16	14245.8	21302.2	5110.53	7052.53	6570.86	5362.18	6077.83	7376.06	2096.11	5831.1	5687.16	NA	1766.45	3250.31	1961.23	2793.01	4881.8		610.192	8.42829	5362.18	19	0.976556	S-8.4-2
281	S282 (m/z=202.12621; rt=8.53188)	36456.3	33107	101102	141642	295201	88850.9	62130.1	71025.7	70106.6	54709.2	81285.1	18949.5	46887.6	50886.2	18390.9	25394.5	32646.2	21289.1	22613.9	50603.5		202.126	8.53188	50744.8	20	0.981065	S-8.5-1
282	S285 (m/z=138.12765; rt=8.53306)	13134.7	10874.3	24025	30463.9	45968.9	19427.6	17565	19036.2	18126.3	16810.5	21500.1	6339.29	14319.6	14282.3	8617.59	9880.75	10702.1	8146.32	8415.75	16473.7		138.128	8.53306	15396.6	20	0.981065	S-8.5-1
283	S281 (m/z=202.123209; rt=8.5313)	12728	12488.5	33251.7	47546.6	100206	31944	20337.8	23926.2	24213.2	18051.5	27844.2	5653.42	16169.7	18037.3	6680.23	9107	12198.9	6697.23	8153.25	16785.5		202.123	8.5313	17411.4	20	0.981065	S-8.5-1
284	S284 (m/z=138.126683; rt=8.53299)	7542.84	6333.32	11940.8	15328.3	23255.7	10422.9	10101.7	10451.3	9482.7	9660.37	12572.5	3279.1	8174.5	7220.66	4183.6	5052.31	5365.02	3613.66	4496.34	7788.52		138.127	8.53299	7981.51	20	0.981065	S-8.5-1
285	S283 (m/z=101.063199; rt=8.5328)	5442.56	5105.63	16208	21489.7	44873.2	15160.7	9327.93	10981.4	11422.9	8736.95	13433	NA	6285.89	7405.28	2223.15	3750.78	5077.56	4387.31	3379.52	8308.8		101.063	8.5328	8308.8	19	0.981065	S-8.5-1
286	S286 (m/z=437.727472; rt=8.56096)	12766.3	3333.78	12435.6	12922.3	5581.05	6384.79	9838.11	14847.7	13428.6	3074.67	2108.79	7147.62	12072.5	12456.6	14500.5	14409.8	11507.4	8585.83	14389.2	13292.2		437.727	8.56096	12254.1	20	NA	S-8.6-1
287	S287 (m/z=437.781162; rt=8.57258)	2990.74	11924.1	12199.9	13992.5	11923.5	11731.3	11852.9	4992.6	13971.9	13973.7	10666.8	14197.6	14489.2	11740.8	13606.1	9823.71	13301.1	13518.7	11385.2	13637.2		437.781	8.57258	12062	20	NA	S-8.6-2
288	S288 (m/z=828.519036; rt=8.61841)	17619.7	5297.81	31010.4	16293.5	34933.3	30752.4	8261.76	12012.2	23428.6	7488.05	11083.2	8967.94	4863.97	10786.2	17194.3	6714.13	8494.08	68271.9	18686.4	64668.7		828.519	8.61841	14152.8	20	NA	S-8.6-3
289	S290 (m/z=305.107354; rt=8.72299)	19556.6	17522.3	24853.4	30672.7	32524.4	25478.2	19807.7	24603.4	22530.9	22418	28564.3	17496	19142.2	21365.5	17446.7	17518.2	22479.6	20652.1	23566.7	30587.6		305.107	8.72299	22448.8	20	0.966384	S-8.7-1
290	S289 (m/z=305.102564; rt=8.72237)	12044.3	11411.5	14570.4	18734.6	20388.6	15548.4	12089.6	15018.6	13022.8	13881.8	17763.1	12522.6	11603.1	12627.1	11756.5	10919.9	13598.6	12662.3	14440.3	19271.5		305.103	8.72237	13310.7	20	0.966384	S-8.7-1
291	S292 (m/z=246.058657; rt=8.7245)	19713	18501.1	21787.7	24449.7	32170.7	23793.2	22029.1	23870	20307	22376.6	22990.4	16941.8	18395.1	23631.7	17179.5	17818.2	19735.7	19098	22106.1	28981.5		246.059	8.7245	21908.4	20	0.885228	S-8.7-2
292	S291 (m/z=246.05456; rt=8.72365)	7334.06	6171.74	8402.25	9523.81	12444.8	9325.99	8151.69	9121.34	7355.67	9397.6	7718.46	7854.7	7311.71	8248	6028.29	7326.23	7296.44	7317.58	8781.13	10286.5		246.055	8.72365	8003.2	20	0.885228	S-8.7-2
293	S293 (m/z=872.545735; rt=8.80174)	14279.2	4339.49	23516.8	9874.22	23437.9	21613.7	4560.09	8805.18	16838.3	4766.26	9459.5	8157.45	4115.65	6891.77	15009.4	4144.2	7566.25	54796.3	13266	49733.8		872.546	8.80174	9666.86	20	NA	S-8.8-1
294	S294 (m/z=916.572266; rt=8.97605)	10832.3	NA	16785.6	8452.13	21413.8	17336.5	3636.11	5610.31	13431.3	5698.88	7746.95	5904.99	2444.09	5325.37	10751.4	NA	5103.53	42273	12780.6	40413.1		916.572	8.97605	9601.76	18	1	S-9-1
295	S295 (m/z=916.57238; rt=8.98074)	10832.3	NA	16785.6	8452.13	21413.8	17336.5	3636.11	5610.31	13431.3	5698.88	7746.95	5904.99	2444.09	5325.37	10751.4	NA	5103.53	42273	12780.6	40413.1		916.572	8.98074	9601.76	18	1	S-9-1
296	S296 (m/z=437.736581; rt=9.01797)	11938.2	12510.5	12983.3	14282.8	11259.9	13045	8553.07	14847.7	13555.4	5453.32	10200.6	13097.5	11446.9	5165.38	14500.5	14409.8	13072.6	13283.1	13803	13489.1		437.737	9.01797	13058.8	20	NA	S-9-2
297	S297 (m/z=437.787857; rt=9.03433)	2350.01	10600.9	8485.59	12910.9	11923.5	6824.22	12179.1	2495.3	13784.4	10758.4	13191.4	14197.6	13334.4	13675.8	1810.28	1545.71	11845	12399.1	9273.45	13637.2		437.788	9.03433	11884.2	20	NA	S-9-3
298	S298 (m/z=823.774517; rt=9.0965)	16502.3	3183.48	22273.4	18667.5	10028.7	22957.7	24194	28044.8	28566.3	5476.01	29766.9	NA	4427.38	2378.21	4528.21	2789.89	3732.04	21482.1	6583.79	4766.46		823.775	9.0965	10028.7	19	NA	S-9.1-1
299	S299 (m/z=584.293593; rt=9.40551)	22644.5	17151.7	32197	51463	73883.4	30972.2	24177.8	19560.7	27491.8	20595	26918.1	10733.8	15563.4	23281.9	21730.2	15793.4	22843.2	84076.5	58951.7	140553		584.294	9.40551	23729.9	20	0.963651	S-9.4-1
300	S300 (m/z=585.296598; rt=9.40689)	6900.88	5161.59	12032.4	16420.4	20189.7	9673.18	8402.31	8803.99	7617.91	6380.74	11159.1	5438.25	5489.3	7367.21	6631.57	5601.57	6893.73	23424.7	18491.8	36168.7		585.297	9.40689	8010.11	20	0.963651	S-9.4-1
301	S301 (m/z=437.75839; rt=9.43329)	12185.5	14181.4	12170.3	13736.1	12321.1	13955.9	14292.2	13974.6	15037.8	14514.9	13769.7	13822.7	12307	13297.3	12333.2	13260.5	13072.6	12882.8	15022.4	13721.1		437.758	9.43329	13728.6	20	NA	S-9.4-2
302	S302 (m/z=437.786149; rt=9.49381)	12794	10825.9	12170.3	12720.3	12230	8129.86	13048	5895.12	13784.4	14192	13191.4	12825	13041.6	13675.8	1324.11	12885.3	12678.2	12399.1	13158.9	6957.95		437.786	9.49381	12757.2	20	NA	S-9.5-1
303	S304 (m/z=570.305658; rt=9.5678)	10629.9	6847.43	24529.2	42036.6	59942.9	25568.9	16233.5	15013.3	16141.8	12268.8	20243.8	5873.36	9267.09	14407.9	8578.48	9119	8521.33	16489.5	11695.8	30007.8		570.306	9.5678	14710.6	20	0.969475	S-9.6-1
304	S303 (m/z=570.32544; rt=9.56741)	2968.37	2062.24	8615.07	15109.4	20641.2	9006.29	6845.88	6869.47	6446.9	3702.39	7169.82	2417.04	3729.21	5904.91	2247.32	3751.75	2994.94	5776.59	5018.35	10057.2		570.325	9.56741	5840.75	20	0.969475	S-9.6-1
305	S305 (m/z=640.320822; rt=9.5758)	4704.3	4742.07	7369.96	10002.2	11549.7	5860.2	4574.18	5750.88	5825.43	5148.09	6545.63	2931.51	4191.96	5021.2	4111.51	4496.92	6251.61	12755.6	8746.43	20628.8		640.321	9.5758	5788.16	20	NA	S-9.6-2
306	S306 (m/z=824.374478; rt=9.64238)	9174.79	7753.55	8136.15	13964.5	15807.7	8446.13	7725.74	10612.9	8079.71	8200.85	7670.68	8531.71	8754.07	8808.6	4156.06	3962.64	8228.68	7616.12	9556.06	5014.31		824.374	9.64238	8214.77	20	NA	S-9.6-3
307	S307 (m/z=652.311959; rt=9.6779)	7178.38	6883.89	8255.38	5664.69	8381.27	21663.6	12359.8	12438	12622.1	12126.5	14915.1	6706.22	9452.33	11415.2	6640.09	7998.77	7371.24	9848.18	9032.52	14310.1		652.312	9.6779	9242.43	20	NA	S-9.7-1
308	S308 (m/z=824.364373; rt=9.72525)	7388.45	7753.55	7842.17	13964.5	15807.7	7239.95	7725.74	10612.9	6294.62	8200.85	6400.76	8531.71	8754.07	8808.6	4156.06	9047.87	10502.5	7616.12	9556.06	5014.31		824.364	9.72525	8021.51	20	NA	S-9.7-2
309	S311 (m/z=654.327737; rt=9.80671)	15620.5	9836.38	32338.1	55141.7	67261.8	33715.2	24603.2	19702.4	26177.7	21093.2	28384.5	7292.25	14558.4	19315.1	12203.8	12967.1	10438.8	21007.7	18503.3	39812.7		654.328	9.80671	20355.1	20	0.959752	S-9.8-1
310	S309 (m/z=612.317534; rt=9.78218)	7884.55	5719.43	22650.4	28783	36058.2	18906.8	11678.5	9298.87	11278.1	11702.8	13351.6	5974.47	8221.15	9493.32	7114.1	5571.61	7428.54	11699.2	11598.6	25764.4		612.318	9.78218	11438.4	20	0.959752	S-9.8-1
311	S312 (m/z=655.331583; rt=9.807)	4396.64	1960.39	11558.2	16489	22717.6	14007.5	11462.2	8166.15	10867.5	6844.27	8563.19	3974.11	6434.69	7635.59	3628.44	NA	4075.01	8842.36	6929.6	13498.4		655.332	9.807	8166.15	19	0.959752	S-9.8-1
312	S310 (m/z=437.730124; rt=9.7917)	13008.8	15846.3	13810.6	13736.1	6621.95	13221.6	10979.6	11775.5	15037.8	10632.7	14048.2	2261.82	8268.33	1582.11	13524.6	13783.9	14491.8	4000.27	14439.3	14304.8		437.73	9.7917	13373.1	20	NA	S-9.8-2
313	S313 (m/z=556.253473; rt=9.9775)	NA	3576.35	10156.7	19124	27924.6	11112.2	10104.5	8589.52	7660.82	7306.88	10407.5	NA	4723.53	5017.28	3169.16	NA	3655.4	4576.07	3451.52	8629.74		556.253	9.9775	7660.82	17	NA	S-10-1
314	S315 (m/z=774.377968; rt=9.99449)	22541	18681.4	23514.9	22882.4	43316.1	31183.2	20641.8	17039.4	26057.9	20042.7	25339.5	13537.8	20702	21286.2	25297.2	22371.7	20996.3	91262.2	69910	128824		774.378	9.99449	22711.7	20	0.948769	S-10-2
315	S314 (m/z=775.381896; rt=9.99427)	8417.06	5451.42	10158.1	9253.33	19518.2	11487.8	8500.18	6431.65	11636	9078	10476	5632.72	7490.76	8889.29	8936.17	9245.4	9440.18	37786.4	30825.3	43878.6		775.382	9.99427	9249.36	20	0.948769	S-10-2
316	S324 (m/z=598.301129; rt=10.06174)	75958.9	53617.9	261156	361876	514725	258502	171999	152992	185299	128063	184888	56040.3	87627.1	125797	67083.6	58434.4	77640.5	138514	96622.9	253497		598.301	10.0617	133289	20	0.97733	S-10.1-1
317	S321 (m/z=599.304496; rt=10.06127)	25804.8	16170.5	80612.9	105010	149652	74863	47845.6	45461.1	56903.7	39369.2	57387.5	18115.4	23743.2	35219.7	21719.8	17953.7	21041.8	39929.2	28354.6	68300.4		599.304	10.0613	39649.2	20	0.97733	S-10.1-1
318	S322 (m/z=299.150847; rt=10.06144)	12482.5	8514.7	35217.9	50482.5	70780.4	36084.6	23262.5	21420.2	24125.7	18275.1	26858.5	7874.16	11173.5	17588.3	9605.75	8590.61	11361.2	20864.3	13088	33495.8		299.151	10.0614	19569.7	20	0.97733	S-10.1-1
319	S320 (m/z=598.267845; rt=10.06126)	9543.43	6085.21	35295.2	51816.6	76014.1	35093.2	23186.1	21419.6	25061.4	17388.1	24090.1	8427.62	10959.4	15861.7	8010.99	7582.07	10308.1	18668.7	14217.8	35803.6		598.268	10.0613	18028.4	20	0.97733	S-10.1-1
320	S327 (m/z=654.327051; rt=10.14652)	7565.85	7758.12	25616.4	33782.4	45010	23050.4	15178.6	14428.3	16426.3	13914	17980.3	6415.42	8753.03	12505.3	7955.44	7314.75	8641.85	15266	10148	28881.5		654.327	10.1465	14171.2	20	0.97733	S-10.1-1
321	S317 (m/z=599.277461; rt=10.06024)	5485.26	3468.24	17161.3	23667.6	36544.8	17287.3	10971.8	11460.3	12735.7	10514.9	13227.6	4653.57	5209.44	8401.46	5456.33	4328.66	5549.75	9743.31	7469.99	16522.5		599.277	10.0602	10129.1	20	0.97733	S-10.1-1
322	S318 (m/z=600.306713; rt=10.06071)	6249.04	3592.96	18498.1	24091.9	35545.1	17574.4	12131.4	12170.7	11329.7	7470.28	14324.1	4738.23	6138.88	8804.63	5512.87	5177.11	4174.87	9811.74	7342.06	16868.8		600.307	10.0607	9308.18	20	0.97733	S-10.1-1
323	S316 (m/z=600.29045; rt=10.05942)	3872.3	1683.45	9806.91	14013.4	21411.5	9905.03	6829.08	6524.45	7088.29	4738.08	8214.07	2479.33	3388.22	5058.56	2711.48	2811.93	3064.08	7048.08	4113.31	11236.4		600.29	10.0594	5791.5	20	0.97733	S-10.1-1
324	S323 (m/z=199.436003; rt=10.0615)	3222.99	2947.22	11910.4	17854.2	24631.5	13274.5	8415.35	6913.94	8280.45	5600.4	8434.38	2273.8	4101.54	5662.52	2387.43	2699.68	4498.65	6443.63	4368.99	12930.5		199.436	10.0615	6053.07	20	0.97733	S-10.1-1
325	S328 (m/z=655.330428; rt=10.14866)	4658.77	NA	9516.49	12174.4	16814.8	9705.1	8943.18	7882.72	8192.7	6260.96	8230.75	2554.76	4079.99	6661.01	1682.83	3272.13	3681.37	5452.04	5494.39	11044		655.33	10.1487	6661.01	19	0.97733	S-10.1-1
326	S319 (m/z=620.283276; rt=10.06091)	2997.76	2305.42	15056.1	20757.2	34897.1	16289.8	11017	9716.39	10303.1	6487	11697.2	3144.62	3131.04	7493.03	1958.09	NA	4033.17	7606.59	6873.11	16533.7		620.283	10.0609	7606.59	19	0.97733	S-10.1-1
327	S325 (m/z=184.073387; rt=10.06364)	NA	3535.05	7772.39	12465.5	12728.8	10395.3	6084.57	7217.72	5302.16	4648.88	5638.51	NA	3974.46	5392.97	NA	3096.28	3421.6	4674.96	4382.95	7204.89		184.073	10.0636	5392.97	17	0.97733	S-10.1-1
328	S326 (m/z=830.403788; rt=10.09175)	4000.03	NA	5201.05	5888.45	7632.52	5344.41	5999.35	3503.27	5324.21	4246.35	NA	2043.09	4744.62	5235.72	5826.07	3985.43	5237.92	13387.9	10855.4	20786.3		830.404	10.0918	5281.06	18	NA	S-10.1-2
329	S329 (m/z=437.739068; rt=10.2922)	12416.5	13481.6	12240.5	12539.4	5994.05	14735.5	14292.2	11775.5	11031.6	7771.95	13238.1	3000.4	9505.77	889.582	12540	13783.9	14491.8	7196.22	13111.3	14304.8		437.739	10.2922	12478	20	NA	S-10.3-1
330	S330 (m/z=654.327791; rt=10.38938)	5937.39	5395.49	18450.3	19787.6	23658	24646.9	11429.6	9430.9	15235.2	8418.92	10009.1	6455.24	5711.51	10222.8	6810.16	7365.53	5476.93	15272.6	7466.78	16466		654.328	10.3894	9720.01	20	NA	S-10.4-1
331	S331 (m/z=437.782955; rt=10.49386)	7895.99	12606.4	13884.2	11559.5	10574.9	8831.49	15431.4	3173.07	14552.1	13678.5	13046.8	14221.5	13918	14071.7	10594.1	11104	14266.6	13479.6	1692.91	11214.5		437.783	10.4939	12826.6	20	NA	S-10.5-1
332	S332 (m/z=437.748989; rt=10.60236)	12769.2	14481.7	12240.5	13135.3	9212.59	14735.5	13790.1	13974.6	12327.1	11136.8	13238.1	12369.4	13693.8	12962.9	15142.2	13216.9	13364.1	11854.8	13298.5	11201.6		437.749	10.6024	13176.1	20	NA	S-10.6-1
333	S333 (m/z=722.396898; rt=10.72894)	4291.62	3118.32	3752.29	5823.89	3611	3072.71	3584.04	3535.73	5346.71	3400.67	3199.11	3607.23	3721.59	3776.31	5041.6	3496.15	4060.22	11498	6603.85	12929.7		722.397	10.7289	3736.94	20	NA	S-10.7-1
334	S334 (m/z=596.329992; rt=10.75164)	4566.62	NA	4785.65	4768.6	4746.3	4300.78	2542.01	4004.34	4270.32	2534.63	2737.74	NA	2961.99	4534.04	NA	3231.66	2541.91	12032.2	7894.58	16328.6		596.33	10.7516	4300.78	17	NA	S-10.8-1
335	S335 (m/z=722.396797; rt=10.77744)	4291.62	2991.65	3752.29	5823.89	3611	3072.71	3584.04	3113.05	5346.71	3400.67	2570.83	3607.23	3721.59	3592.14	5041.6	3539.42	4060.22	11498	6603.85	12929.7		722.397	10.7774	3666.29	20	NA	S-10.8-2
336	S336 (m/z=437.800693; rt=10.78113)	2353.79	12143.1	5739.52	140.89	12799	1099.08	14144	NA	3741.37	13678.5	12264.2	13215.5	14427.3	14132.8	846.788	1810.5	5453.32	12773.4	102.114	1734.36		437.801	10.7811	5739.52	19	NA	S-10.8-3
337	S338 (m/z=612.324895; rt=10.81816)	9847.82	7191.51	15464.8	26512.7	30396.1	15158.9	10876.7	9861.07	12596.3	10370.5	14097	5633.19	9529.74	11449.6	9250.03	8347.88	10409.6	31734.6	24525.5	49446.2		612.325	10.8182	11163.1	20	0.972615	S-10.8-4
338	S339 (m/z=612.32494; rt=10.8184)	9847.82	7191.51	15464.8	26512.7	30396.1	15158.9	10876.7	9861.07	12596.3	10370.5	14097	5633.19	9529.74	11449.6	9250.03	8347.88	10409.6	31734.6	24525.5	49446.2		612.325	10.8184	11163.1	20	0.972615	S-10.8-4
339	S337 (m/z=612.303079; rt=10.81189)	4231.88	2890.85	7498.48	11433.5	11610.5	7258.45	4898.1	3860.51	5897.57	4510.88	5447.94	2781.49	2966.28	3999.69	2860.3	2723.55	3886.41	10600.6	9705.63	17705.4		612.303	10.8119	4704.49	20	0.972615	S-10.8-4
340	S340 (m/z=758.384556; rt=10.82667)	4018.1	4179.86	4429.88	3663.07	5202.52	3628.99	4597.68	3621.58	4682.39	3448.91	3490.2	3585.16	3438.17	4538.74	4119	4281.75	6007.81	8878.28	13377.9	15192.4		758.385	10.8267	4230.8	20	NA	S-10.8-5
341	S342 (m/z=582.306005; rt=10.85642)	3752.48	6198.94	9005.67	26223.5	38381	11121.7	11654	13181.5	7623.27	10495.5	14518.7	4218.26	7922.03	13342.5	3731.62	6692.12	9568.29	9135.52	11097	24198.9		582.306	10.8564	10031.9	20	0.965006	S-10.9-1
342	S341 (m/z=582.285811; rt=10.85165)	3067.69	3431.98	4469.27	11421.5	18372.6	5279.22	5660.75	5640.39	5081.09	5757.53	6816.4	2592.15	3530.24	6215.85	2010.3	2460.4	3936.25	3891.87	4764.23	11872.6		582.286	10.8517	4922.66	20	0.965006	S-10.9-1
343	S343 (m/z=437.750499; rt=10.8718)	14669.1	14481.7	13199.9	13082.5	13234.3	14264.6	13434.6	13533	12499.8	10758.9	12806.8	12369.4	13693.8	13805.3	15142.2	13216.9	14435.7	14215.8	15133	13223.6		437.75	10.8718	13483.8	20	NA	S-10.9-2
344	S344 (m/z=582.305608; rt=10.91689)	1478.39	6110.07	2203.02	8725.94	22144.8	10121.5	NA	5291.36	1923	1289.58	10029.8	3043.54	7922.03	7386.92	NA	6692.12	5921.54	9135.52	8115.33	24198.9		582.306	10.9169	7039.52	18	NA	S-10.9-3
345	S345 (m/z=636.317111; rt=11.12621)	4951.97	3749.91	9919.57	13761.4	17914.2	11209	7577.77	6991.95	8948.16	7430.87	8338.43	3919.89	5565.07	6379.63	3400.88	3309.65	4531.94	6642.83	4864.85	10563.5		636.317	11.1262	6817.39	20	NA	S-11.1-1
346	S346 (m/z=736.407149; rt=11.17579)	7231.79	3586.74	7651.52	8186.74	14813.4	7130.22	5327.23	4655.23	4870.5	6561.48	5498.51	2348.84	5324.25	5293.34	3538.46	4630.26	5491.44	6097.97	5385	12752.9		736.407	11.1758	5438.22	20	NA	S-11.2-1
347	S347 (m/z=912.483981; rt=11.18574)	3592.07	3186.21	3381.26	3302.63	2870.91	3214.13	4868.32	2332.06	5808.93	4111.37	4824.83	4586.64	3311.55	3812.6	5102.3	3262.83	3135.49	10862.8	6844.63	12847.7		912.484	11.1857	3702.33	20	NA	S-11.2-2
348	S348 (m/z=823.627922; rt=11.30914)	21447.8	25106.3	29113	27417.6	25853.3	28351.8	28741.7	24400.2	NA	21544.9	31036.8	33687.4	31282.5	NA	34073.3	1502.17	17458.1	23184	24562.8	14198.4		823.628	11.3091	25479.8	18	NA	S-11.3-1
349	S349 (m/z=608.322013; rt=11.32434)	4140.76	4475.66	6937.85	13438.4	19685.8	9576.39	8461.09	9091.21	7126.02	6800.26	9230.61	3814.04	5469.65	6626.61	3707.74	4334.14	4884.22	6490.52	9061.58	9335.55		608.322	11.3243	6869.06	20	NA	S-11.3-2
350	S350 (m/z=610.337383; rt=11.38176)	5420.1	4884.16	10094.6	12832.5	17739.6	9801.23	6596.52	5781.45	7203.12	6340.24	7645.13	2990.73	5309.83	4915.17	4947.17	4136.04	4196.6	6646.62	5900.91	11711.3		610.337	11.3818	6120.58	20	NA	S-11.4-1
351	S351 (m/z=437.739811; rt=11.38715)	12505.7	13646.7	15019.2	13082.5	12346.1	14364.2	11282.7	13294.1	12499.8	14414.5	7110.74	13261	3654.89	14016.5	13098.1	13106.7	14435.7	14215.8	15133	13812.4		437.74	11.3871	13277.6	20	NA	S-11.4-2
352	S352 (m/z=724.414262; rt=11.39915)	2775.23	3436.02	2254.66	3393.81	3860.17	3095.43	2610.72	4095.34	3629.67	2362.95	4235.57	2839.57	3081.88	4277.04	4005.98	3954.88	3516.53	14912.2	5744.38	13897.2		724.414	11.3991	3573.1	20	NA	S-11.4-3
353	S353 (m/z=437.770462; rt=11.54149)	12385.4	11746.9	13621.9	12540.2	11376.2	14010.9	13862.4	13021.3	12946.8	12008.9	15405.7	12823.2	12319.8	14016.5	13768.4	13794.4	15917.7	14429.7	12887.1	13334.8		437.77	11.5415	13178	20	NA	S-11.5-1
354	S354 (m/z=335.14305; rt=11.73107)	8461.7	6657.27	12159.2	8655.12	9528.74	10539.9	8280.74	7542.13	7766.87	8698.75	10415.1	7975.55	9217.62	7204.23	8176.95	8517.83	8024.7	10314.9	10634.5	13036.8		335.143	11.7311	8586.48	20	NA	S-11.7-1
355	S355 (m/z=471.327283; rt=11.78374)	9939.82	8432.31	10576.9	11663.3	11973.1	10834.4	9547.88	11260	12718.3	7886.29	9834.2	8538.16	9302.94	9183.56	9789.14	8466.95	9280.46	12009.3	10942.2	14658		471.327	11.7837	9887.01	20	NA	S-11.8-1
356	S356 (m/z=470.323666; rt=11.78388)	28430.3	29196.5	35424.5	38793	41885.4	38374.5	29709.6	34976	35146.9	31704	34467.3	24482.6	27170.2	32655.2	28688.7	34588.7	30502.5	47252.6	42716.8	56731.4		470.324	11.7839	34528	20	NA	S-11.8-2
357	S357 (m/z=437.726429; rt=11.91956)	14562.7	13354.2	13843.8	12960.2	952.456	14364.2	1453.4	13196.3	2197.93	2219.5	NA	6043.86	NA	6968.33	13079.8	15761.7	12758	3199.52	13994.9	14596.6		437.726	11.9196	13020	18	NA	S-11.9-1
358	S358 (m/z=437.763916; rt=11.96765)	12951.8	12081.5	12655.2	11603.9	13176.2	14010.9	13862.4	14707.1	13802.2	12177	14503.5	13447	14620.2	14016.5	13708.1	13927	15917.7	14520.4	12887.1	13334.8		437.764	11.9676	13755.1	20	NA	S-12-1
359	S359 (m/z=362.190468; rt=12.00622)	7806.37	7557.72	8996.31	9961.11	9448.64	10691.1	10045.3	8159.93	8171.23	9134.27	8579.08	8925.76	7208.92	9004.31	7767.52	9416.44	8409.64	12392.5	8892	8964.58		362.19	12.0062	8945.17	20	NA	S-12-2
360	S360 (m/z=698.390352; rt=12.05074)	4236.08	NA	8913.94	11544	14309.1	7048.69	6121.86	6715.21	5486.25	6526.79	8982.75	2666.4	4466.94	6564.54	3517.1	2834.91	2593.06	5396.95	3369.62	6846.81		698.39	12.0507	6121.86	19	0.999998	S-12.1-1
361	S361 (m/z=698.389792; rt=12.05085)	4236.08	NA	8913.94	11544	14309.1	7048.69	6121.86	6715.21	5486.25	6526.79	8982.75	2666.4	4466.94	6564.54	3517.1	2834.91	2593.06	5396.95	3406.2	6846.81		698.39	12.0509	6121.86	19	0.999998	S-12.1-1
362	S362 (m/z=740.437794; rt=12.06035)	72320	39803.9	141100	162523	179714	146435	85472.2	79565.7	125570	75541.9	99549.9	49370.3	55044.7	68885	60387.7	48660.2	50032.2	116437	71085.1	118437		740.438	12.0603	77553.8	20	0.928314	S-12.1-2
363	S364 (m/z=741.441077; rt=12.06072)	26002.3	16497.6	53840.2	61359.3	71643.4	59997.7	32779.5	26194.2	43644.2	27369.8	41206.8	20169.5	21315	26768	21825.2	18520.1	19300	43784.5	26197	43486.9		741.441	12.0607	27068.9	20	0.928314	S-12.1-2
364	S366 (m/z=742.444127; rt=12.06175)	9433.38	5555.7	14667.7	18222.6	16990.9	12909	11399.7	11930.6	12700.3	7715.32	10118.4	5096.06	6823.25	9102.34	7710.8	6659.18	5672.95	10633.9	6697.53	10417.2		742.444	12.0617	9775.91	20	0.928314	S-12.1-2
365	S363 (m/z=370.217774; rt=12.06035)	10351.1	5361.62	16894	16370.7	21568.6	18418.8	10792	10901.1	16936	9167.18	11491.3	6792.23	9081.71	10124.6	8014.45	7300.1	7314.58	14353.4	8018.09	13561.4		370.218	12.0603	10571.6	20	0.928314	S-12.1-2
366	S365 (m/z=370.223036; rt=12.06105)	10027.1	5361.62	16894	16370.7	21568.6	18418.8	10792	10901.1	16936	9167.18	11491.3	6792.23	9081.71	10124.6	7795.6	7300.1	7314.58	14353.4	8018.09	13561.4		370.223	12.0611	10458.3	20	0.928314	S-12.1-2
367	S369 (m/z=772.384168; rt=12.12229)	4207.37	2845.32	9975.65	8160.49	12248.9	8072.48	6618.06	4496	7746.38	4246.29	4633.26	3640.56	3372.43	4802.61	3841.6	4117.37	3848.41	5423.69	3162.84	8309.06		772.384	12.1223	4564.63	20	0.928314	S-12.1-2
368	S367 (m/z=770.418686; rt=12.08398)	NA	NA	NA	2019.83	4056.64	2471.36	3704.27	3332.03	2686.98	3624.12	4165.75	NA	4194.09	4908.23	3867.94	4802.45	6211.71	7904.66	9474.28	15512.6		770.419	12.084	4111.2	16	NA	S-12.1-3
369	S368 (m/z=708.418704; rt=12.08746)	2615.35	3561.18	2873.96	4110.16	3575.64	2755.93	3445	3302.29	3900.79	3402.02	3266.28	3685.34	3050.97	4238.97	4321.83	4723.95	2739.06	9022.95	10263.8	17318		708.419	12.0875	3568.41	20	NA	S-12.1-4
370	S370 (m/z=722.414594; rt=12.12819)	3444.27	4131.77	2756.38	10100.8	8670.73	4829.31	3563.42	3475.83	5183.39	3932.81	9545.59	2268.85	2950.97	4366.84	4530.1	3510.18	5722.23	5350.66	10559	19355.8		722.415	12.1282	4448.47	20	NA	S-12.1-5
371	S371 (m/z=752.443916; rt=12.15204)	4994.6	2986.54	4411.59	7179.18	4675.5	7237.25	3574.83	1670.68	4403.17	6225.71	4911.39	3597.78	2939.54	3844.92	6409.9	1914.24	3388.73	15201.5	6986.86	16546.5		752.444	12.152	4543.55	20	NA	S-12.2-1
372	S372 (m/z=722.398853; rt=12.16149)	3444.27	4346.76	3666.58	7381.25	8647.38	4087.2	3759.14	5185.65	4318.41	5023.46	5375.72	2268.85	2993.03	2851.69	4530.1	3951.34	5722.23	6777.86	10559	19355.8		722.399	12.1615	4438.43	20	NA	S-12.2-2
373	S373 (m/z=249.106007; rt=12.16161)	12495.5	13225.3	15913.6	16368	16135	14362.4	14048.9	13428.5	14782	14619.5	14424	13960.1	12403.1	15531.1	13090.8	12721.7	13948.5	15631.6	12660	12532.3		249.106	12.1616	14004.5	20	NA	S-12.2-3
374	S374 (m/z=249.103192; rt=12.16165)	8953.58	8960.73	10191.5	11439.9	10754.9	9288.13	10589.9	9678.51	9593.71	10011.4	9694.5	9976.63	8392.75	11196.1	9047.14	9205.33	10816.1	10302.9	9095.4	8116.33		249.103	12.1616	9686.51	20	NA	S-12.2-4
375	S375 (m/z=710.426472; rt=12.17141)	5893.7	3580.68	8062.69	13498.6	17203	7445.33	8484.4	6906.97	6372.71	6106.95	8204.41	4793.67	8011.5	5304.8	4294.08	5396.46	5268.21	5610.36	8211.2	10685.6		710.426	12.1714	6639.84	20	NA	S-12.2-5
376	S376 (m/z=898.511282; rt=12.18795)	2456.52	3866.62	2953.45	3978.14	2844.84	3984.29	3082.34	4867.84	3242.83	4077.07	6454.98	2072.77	4217.47	3449.33	2553.45	4520.61	5382.26	5939.62	10859.1	17930		898.511	12.188	3981.21	20	NA	S-12.2-6
377	S377 (m/z=722.430685; rt=12.19378)	3554.27	4462.41	5040.05	10100.8	11467.6	4829.31	5736.08	6503.57	5183.39	6557.59	9545.59	2957.95	4366.45	6833.67	3461.81	3576.22	5269.17	5721.9	9209.92	17803.4		722.431	12.1938	5495.53	20	NA	S-12.2-7
378	S378 (m/z=437.725748; rt=12.21421)	14562.7	13354.2	14073.7	14462.1	NA	12481.1	2340.99	13196.3	2197.93	1771.23	3838.78	12003.8	3975.14	1290.93	12832.2	15761.7	13945.6	3199.52	13787.5	14596.6		437.726	12.2142	12832.2	19	NA	S-12.2-8
379	S379 (m/z=752.446382; rt=12.22445)	7143.99	5248.27	8533.63	9884.15	8563.93	7237.25	5736.07	5857.4	8280.85	6225.71	6571.35	3665.65	3701.16	5911.16	6409.9	7205.87	5380.53	16351.5	8256.15	16546.5		752.446	12.2244	6857.67	20	NA	S-12.2-9
380	S380 (m/z=634.34721; rt=12.23912)	7216.83	6818.09	6045.92	10901.1	11606	4712.24	6085.73	4125.06	6995.65	5644.86	7437.36	6339.66	5299.28	6545.35	7245.94	7619.79	6987.62	31371.8	29741.6	51396.2		634.347	12.2391	6991.64	20	NA	S-12.2-10
381	S381 (m/z=912.484429; rt=12.24036)	3699.57	3770.59	3715.55	2654.67	4507.62	4167.46	4567.74	3213.31	4555.88	3042.79	6189.06	4635.81	3457.74	4065.95	4841.49	5863.75	5550.26	12034.7	21272.4	31493.5		912.484	12.2404	4531.75	20	NA	S-12.2-11
382	S382 (m/z=639.301512; rt=12.24167)	5103.83	4648.69	6427.05	11823.6	11028	5432.91	6063.09	3906.91	5520.1	4955.95	8229.89	NA	4384.74	6787.55	5695.25	5803.31	6689.72	17046.6	19056.8	25448.2		639.302	12.2417	6063.09	19	0.888231	S-12.2-12
383	S383 (m/z=635.349453; rt=12.24472)	3345.54	2021.05	NA	4929.04	4950.57	3053.24	3801.07	4362.9	2642.61	3515.32	5725.84	NA	3316.73	3587.93	3747.14	4100.23	4591.47	11317	11931.3	16114.4		635.349	12.2447	3950.65	18	0.888231	S-12.2-12
384	S384 (m/z=331.148217; rt=12.25789)	7099.78	8497.42	11236.8	9404.35	7643.14	9581.58	9469.13	8882.92	8369.86	9850.81	9043.78	7680.76	9393.8	10512.5	9487.93	8685.65	9000.58	12388.1	9683.39	9109.54		331.148	12.2579	9251.67	20	NA	S-12.3-1
385	S385 (m/z=756.358091; rt=12.27418)	3964.06	4648.89	6029.26	5786.37	6548.89	5056.03	2885.3	3981.94	5320.79	4383.79	5759.28	3923.03	4101.99	4426.55	3325.14	6410.87	4151.52	9534.17	8883.19	13011.7		756.358	12.2742	4852.46	20	0.999732	S-12.3-2
386	S387 (m/z=756.363331; rt=12.29686)	3964.06	4648.89	6029.26	5786.37	6548.89	5056.03	2911.33	3981.94	5320.79	4383.79	5759.28	3923.03	4101.99	4426.55	3689.28	6410.87	4151.52	9534.17	8883.19	13011.7		756.363	12.2969	4852.46	20	0.999732	S-12.3-2
387	S386 (m/z=704.38868; rt=12.28762)	6182.08	5033	3663.43	3459.85	5112.37	4127.36	4443.94	3442.89	4938.05	2813.14	3836.67	3990.56	2881.4	4907.64	6234.97	5703.15	6228.6	12046.2	12996	13120.8		704.389	12.2876	4922.84	20	NA	S-12.3-3
388	S388 (m/z=1066.582614; rt=12.31926)	3478.72	3810.01	3793.2	3880.92	3211.42	3547.22	4719.21	5232.47	4694.67	3156.29	3587.1	3560.25	3434.17	3261.09	3723.64	3670.27	3267.31	8055.27	12088.1	18306.4		1066.58	12.3193	3696.96	20	NA	S-12.3-4
389	S389 (m/z=894.489496; rt=12.32224)	4612.56	4052.7	5944.05	4974.89	4152.02	5011.37	3381.21	3490.35	7532.85	4133.65	4194.24	3295.74	3493.5	5302.94	5285.9	5225.47	4120.14	10334.2	13907.6	10902.2		894.489	12.3222	4793.72	20	NA	S-12.3-5
390	S391 (m/z=738.421816; rt=12.32507)	27137.2	18659.2	61103.8	74077.1	86152.1	67926.1	41229.1	34984.9	49083.3	38361.9	43950.1	17399.5	23200.8	33945	22599.3	23302.6	20660	33257.2	22603.6	37927.4		738.422	12.3251	34465	20	0.967368	S-12.3-6
391	S390 (m/z=739.425191; rt=12.32483)	8480.7	6551.4	28140.7	29107.8	36627	27234.2	15130.9	14492	19039.3	14972.4	19734.1	7147.95	10898.5	12979	7440.5	6965.81	9555.63	12032.8	10394.4	16217.2		739.425	12.3248	13735.5	20	0.967368	S-12.3-6
392	S392 (m/z=734.439907; rt=12.3301)	3054.65	2739.69	2466.22	5550.55	5602.15	2491.81	2744.49	4104.09	1986.46	2989.23	3658.46	1162.96	1928.5	4573.44	3301.17	4056.64	4173.45	7828.82	9852.99	15214.5		734.44	12.3301	3479.82	20	NA	S-12.3-7
393	S393 (m/z=770.364877; rt=12.34045)	2850.37	3953.11	6884.65	13069.9	15606.2	6591.19	6936.04	6084.25	5268.65	4813.67	5562.17	3171.18	4588.79	5220.46	3679.3	3647.28	5162.89	3870.41	5798.66	6129.36		770.365	12.3404	5244.56	20	NA	S-12.3-8
394	S394 (m/z=718.395347; rt=12.35006)	6884.09	4073.1	11263.2	13230.4	18546.4	9237.37	9303.12	7997.76	10226.9	8065.3	8356.07	3793.07	9456.92	9144.71	5726.18	7420.25	6361.87	8600.64	9984.14	12573.1		718.395	12.3501	8872.67	20	NA	S-12.4-1
395	S395 (m/z=724.44235; rt=12.36232)	19060	20417	32716.3	69722.7	84772.8	31197.7	33219.1	36204.1	32496	33320.4	46688.1	13448.2	27886.7	35721.3	18504.2	24657.3	26150.7	26093.3	32734.5	48382.9		724.442	12.3623	32606.2	20	0.907063	S-12.4-2
396	S396 (m/z=725.446012; rt=12.36346)	7298.51	9003.03	14470.2	26503.1	34242.6	13954.9	14724.6	13422.9	12442.5	14912.5	15578.6	5635.36	11689.7	14949	8485.27	11323.3	10582.5	12181.7	14665.2	19910		725.446	12.3635	13688.9	20	0.907063	S-12.4-2
397	S405 (m/z=648.353164; rt=12.42489)	6210.99	6704.67	14769.3	20129.9	28588.4	14514.6	13973.3	13102.6	12891.5	11612.2	17071	5091.85	10779.6	13486.7	7561.88	11405.3	9555.92	16266.9	14139.3	20791.8		648.353	12.4249	13294.6	20	0.907063	S-12.4-2
398	S397 (m/z=876.511145; rt=12.36851)	4463.64	3515.27	7054.64	6288.52	4002.01	4719.23	3867.72	4744.96	5768.29	4042.49	5559.17	3369.67	3635.82	5775.69	3280.91	2841.46	3086.9	10621.9	6919.3	15574.2		876.511	12.3685	4591.44	20	NA	S-12.4-3
399	S398 (m/z=910.468927; rt=12.36861)	4529.81	7201.09	2407.7	3401.12	4467.41	3743.5	4691.06	3861.35	3911.99	4253.61	3986.44	2685.66	5750.74	4457.54	5320.4	7606.63	7558.45	13866.5	30745.7	44945.7		910.469	12.3686	4498.61	20	NA	S-12.4-4
400	S399 (m/z=911.470344; rt=12.3748)	2674.06	3775.45	4379.37	3686.61	3042.18	4498.81	2329.1	4206.61	4360.49	3208.12	4451.49	3612.24	3396.09	3214.78	3212.17	4334.83	3967.03	5543.31	15998.1	20436.4		911.47	12.3748	3871.24	20	NA	S-12.4-5
401	S400 (m/z=734.393512; rt=12.39435)	3490.94	5678.11	7052.49	14433.8	17258.3	8138.07	7599.84	8229.92	7383.69	10465.2	12909.4	3144.18	7010.12	9389.56	3597.4	8043.87	7885	7828.82	13864.4	17282.6		734.394	12.3944	7964.43	20	NA	S-12.4-6
402	S401 (m/z=824.427303; rt=12.39453)	6895	4846.66	8587.4	NA	6898.01	5521.41	6566.52	9367.7	8137.31	6385.73	8944.62	5404.17	5474.03	5500.77	5640.76	7359.74	5285.23	19003.7	20577.1	24333.4		824.427	12.3945	6895	19	NA	S-12.4-7
403	S402 (m/z=720.376049; rt=12.39818)	3324.33	5685.72	3060.05	7688.91	5527.4	3303.8	4328.72	5541.8	3675.48	5868.54	6860.71	2197.2	4295.18	6629.36	3525.48	8811.01	5156.15	14092.9	21405.8	34877.7		720.376	12.3982	5534.6	20	NA	S-12.4-8
404	S403 (m/z=860.505373; rt=12.41938)	4537.23	5198.28	4778.9	6447.84	3319.77	6310.73	3478.35	3835.37	4138.71	4757.19	3134.41	3173.2	5070.36	2626.18	4294.64	8197.71	5252.78	9131.09	13089.1	21926		860.505	12.4194	4768.05	20	NA	S-12.4-9
405	S404 (m/z=331.148195; rt=12.42199)	35834.2	33488.7	37205.1	38453.6	40828.4	37891.1	36495.5	34296.7	41499.3	36593.2	34647.2	37060.5	33065.2	33639.7	30717.1	34307.1	32801.4	37239.6	36442.2	32618.5		331.148	12.422	36138.2	20	NA	S-12.4-10
406	S406 (m/z=634.347317; rt=12.45653)	6477.77	5550.32	6582.8	8967.69	8190.38	5560.77	7111.89	3966.83	4833.17	6017.25	6929.96	3105.74	6314.37	6969.68	5601.68	7680.68	7677.78	23024.3	21908.5	37363.1		634.347	12.4565	6756.38	20	NA	S-12.5-1
407	S407 (m/z=554.31097; rt=12.47075)	9600.15	6229.82	31364.1	29887.6	37839.9	22760.8	13543.9	12262	19940.4	12009.2	16134.8	8939.35	8524.58	13144.8	9036.03	6608.55	7797.83	12953.3	7752.75	12409.2		554.311	12.4707	12335.6	20	0.868174	S-12.5-2
408	S411 (m/z=554.31037; rt=12.52128)	5349.58	4244.1	15755.1	13993.7	21020.6	16317.6	5839.29	9298.77	11382	4352.93	9352.89	5251.47	5438.4	4202.94	5583.08	4368.64	5941.05	9509.06	3381.38	6723.99		554.31	12.5213	5890.17	20	0.868174	S-12.5-2
409	S413 (m/z=706.40106; rt=12.52381)	6060.18	6641.81	6172.55	10081.2	12019.1	6025.6	5466.3	5365.07	4143.01	5968.94	6641.8	3857.13	5249.75	7255.25	7010.56	5806.41	8380.89	12023.5	24239.7	43825.2		706.401	12.5238	6407.18	20	0.874846	S-12.5-3
410	S422 (m/z=706.401172; rt=12.54999)	6060.18	6641.81	6172.55	10081.2	12019.1	6025.6	5466.3	5365.07	4143.01	5968.94	6641.8	3857.13	4990.71	7255.25	7010.56	5806.41	7651.84	12023.5	24239.7	43825.2		706.401	12.55	6407.18	20	0.874846	S-12.5-3
411	S408 (m/z=897.49407; rt=12.4961)	3116.75	2262.81	2507.02	NA	4375.36	2502.36	2137.1	3303.3	2132.47	2403.42	2583.59	2026.88	2483.04	3670.08	2357.58	2976.58	4737.63	4370.8	9900.77	19025.4		897.494	12.4961	2583.59	19	0.874846	S-12.5-3
412	S409 (m/z=711.358373; rt=12.49785)	4222.85	5914.42	3372.99	6311.15	5116.35	2636.64	4186.71	2901.98	4270.42	3101.81	6182.42	2768	4392.54	3157.01	3094.07	6656.46	4216.74	6611.47	18270	24218.7		711.358	12.4979	4246.63	20	NA	S-12.5-4
413	S410 (m/z=896.488146; rt=12.51678)	3552.99	4864.11	5767.06	4933.57	6176.84	4391.49	6537.32	5050.77	4455.1	4352.95	7261.33	4701.45	6816.98	6183.57	5099.42	7655.5	7829.64	16324.5	21920	31709		896.488	12.5168	5971.95	20	0.943252	S-12.5-5
414	S415 (m/z=896.486887; rt=12.53737)	2933.36	4864.11	3197.72	3935.28	6176.84	4391.49	6537.32	5050.77	3559.35	4057.16	5284.99	4568.67	6816.98	4685.59	5099.42	7655.5	7829.64	16324.5	21920	31709		896.487	12.5374	5075.09	20	0.943252	S-12.5-5
415	S412 (m/z=1048.573305; rt=12.5224)	4575.29	5084.42	3089.25	4694.59	4147.66	3139.66	3609.37	4225.93	3262.32	5043.71	3601.33	2412.62	3067.9	5311.83	4011.54	5226.07	3875.78	8089.94	13169.1	16216.3		1048.57	12.5224	4186.8	20	NA	S-12.5-6
416	S414 (m/z=897.49321; rt=12.53038)	3712.21	3827.77	2770.73	4739.13	4375.36	3485.33	2750.43	3303.3	4541.91	2403.42	3384.71	3084.96	2483.04	3670.08	2526.85	3068.94	4737.63	5377.13	11042.4	19025.4		897.493	12.5304	3577.71	20	NA	S-12.5-7
417	S416 (m/z=702.37831; rt=12.5375)	4143.02	3133.9	4263.94	8287.13	9059.84	4914.11	4247.83	5265.64	3419.44	5032.56	4647.33	4368.78	4130.39	4444.17	2585.13	4088.36	4399.17	10034.6	9672.27	14756.1		702.378	12.5375	4421.67	20	NA	S-12.5-8
418	S417 (m/z=720.401855; rt=12.53936)	8125.49	5685.72	14781	19533.2	20878.4	11097.6	10744.3	8427.15	8381.21	7997.88	11401	5611.91	7656.66	10167.7	7119.43	8811.01	7333.12	14092.9	21405.8	34877.7		720.402	12.5394	9489.35	20	NA	S-12.5-9
419	S418 (m/z=470.32333; rt=12.53996)	17254.7	13865.7	20546.4	21729.8	17039.1	17138	18311.8	21711.9	18672.2	17112.2	18535.2	16825.8	17243.6	20011.9	15323.4	16319.6	15973.4	20904.6	18481.6	16964.4		470.323	12.54	17249.2	20	NA	S-12.5-10
420	S419 (m/z=819.52608; rt=12.5474)	10948.1	11695.3	10111.4	8633.43	8078.31	8911.08	10024.8	10706.2	11613.7	10772.9	9526.91	8215.91	10450.6	9505.01	9367.56	11660.3	11286.1	4763.29	9420.45	4287.76		819.526	12.5474	9775.88	20	NA	S-12.5-11
421	S420 (m/z=707.404851; rt=12.54867)	2342.12	2342.59	4039.82	5147.91	3538.59	3717.9	3884.12	2714.09	3151.46	3508.28	3542.27	3054.71	3558.5	4428.71	2941.57	4277.23	2645.4	5890.15	11083.1	17545.8		707.405	12.5487	3550.38	20	NA	S-12.5-12
422	S421 (m/z=363.253758; rt=12.54992)	11824.8	9632.7	11796	14904.2	13823.5	11996.9	13267.1	10080	10173.6	11289.4	10421.9	10312.1	10713.1	10882.9	10534.9	11911.4	10816.8	12235	15182.4	13011.6		363.254	12.5499	11542.7	20	NA	S-12.5-13
423	S423 (m/z=399.274958; rt=12.55002)	20547.1	17802.2	22250.8	21384.8	25232.6	21548.4	20424.6	18095.9	22163	20000.4	21353.2	18603.1	19331	19620.9	21106.4	19601.6	21349.8	22389.7	21829	20024.2		399.275	12.55	20826.7	20	NA	S-12.6-1
424	S424 (m/z=458.323689; rt=12.55025)	12923.6	13279.1	13518.8	13635.5	15013.6	13951	13179.1	12124.4	14962.7	13960.2	14640.9	11901.1	14280.8	15875.9	14180.3	13125.8	13821.7	10542.4	11846.7	13028.8		458.324	12.5503	13577.1	20	NA	S-12.6-2
425	S427 (m/z=210.628363; rt=12.55145)	11693.2	10072.5	11203.4	12371.3	9122.85	10631.1	10370.5	10134	12537.7	9728.49	9862.49	10994.1	11461.1	12478.8	11545.9	11750.2	10268.8	10540.6	10828.4	6734.11		210.628	12.5515	10729.7	20	0.973685	S-12.6-3
426	S425 (m/z=210.630157; rt=12.55131)	11071.6	9999.37	11203.4	12371.3	9122.85	10631.1	9832.38	9908.3	11854.2	8932.5	9637.05	10605.4	11212.9	12478.8	11056	11524.8	10062.5	10540.6	10828.4	6734.11		210.63	12.5513	10618.2	20	0.973685	S-12.6-3
427	S426 (m/z=421.242919; rt=12.55141)	17854.7	15650.1	18088.2	18055.5	18111.2	17378.7	16476.4	15980.6	17819.3	15923.2	15998.6	16936.6	17237.6	17503.2	16692.2	18177.3	16641.6	15299	17938.6	12149.2		421.243	12.5514	17087.1	20	NA	S-12.6-4
428	S428 (m/z=422.260419; rt=12.55149)	19964.2	21106.3	21087.2	20935.5	22374.1	17496.2	16453	20657.3	18957.7	17038.2	18666.8	18425.1	20844.1	19808.1	21382.4	22892.5	20233.6	17567	16607.6	14486.2		422.26	12.5515	19886.1	20	NA	S-12.6-5
429	S429 (m/z=289.216567; rt=12.55194)	10593.4	12231.8	14286.5	13840.2	13036.6	14192.2	11848.7	11310.7	12543	11599.2	13010.2	11511.3	12992.4	12057.9	12118.6	10685.5	12239	13748.4	12500.2	12366.8		289.217	12.5519	12302.9	20	NA	S-12.6-6
430	S430 (m/z=416.301552; rt=12.55199)	12428.5	13749.9	14684.1	13640.6	15893.2	15005.2	13335.3	10774.2	15330.7	12776.1	15092.3	13533.3	14430.7	13815.5	15460.1	12056.8	15004.7	14820.7	16534.7	14427.7		416.302	12.552	14429.2	20	NA	S-12.6-7
431	S431 (m/z=421.257169; rt=12.55213)	83943.1	77988.2	84201.2	83882.7	81812.4	80727.6	72147.1	73930.9	84029.7	71384.2	76089.9	73970	79671.8	83487.2	76922.9	80390.4	76757.7	75670.2	78065.4	55543.8		421.257	12.5521	78026.8	20	NA	S-12.6-8
432	S432 (m/z=437.229836; rt=12.55419)	7146.77	7403.24	13644.2	10706.2	10322.2	8652.05	7945.87	8084.44	11795.2	8237.88	10498.2	7676.53	9391.39	8844.71	7507.49	7299.11	7604.47	5843.06	8001.32	2919.6		437.23	12.5542	8042.88	20	NA	S-12.6-9
433	S433 (m/z=858.48741; rt=12.55491)	4710	6249.94	3934.68	4952.49	4990.51	4207.09	4355.21	4519.56	4557.16	4970.74	4170.23	3640.89	4725.34	5719.26	4388.72	4326	6904.11	11480	19638.1	21726.3		858.487	12.5549	4717.67	20	NA	S-12.6-10
434	S434 (m/z=382.267561; rt=12.55622)	11048.4	8689.52	8145.19	12427.3	14283	12146.5	6044.15	11703	11656.6	10013.6	11105.2	9027.74	9100.78	9421.82	9088.44	12391.2	9569.29	13756.4	12296.9	12936.1		382.268	12.5562	11076.8	20	NA	S-12.6-11
435	S435 (m/z=381.264277; rt=12.5578)	37442.8	30163.2	39795.3	40722.1	45337.5	37332.9	35243	36146.8	34573.7	37032.1	37960.3	39235	35868.4	39241	35186.1	38050.9	37417.9	45179.7	41325.2	40955.8		381.264	12.5578	37701.6	20	NA	S-12.6-12
436	S436 (m/z=882.57329; rt=12.57246)	7328.73	2482.71	13551.6	8912.68	8747.69	11711.7	5930.78	4702.46	10080.5	5185.46	3772.77	4563.34	5131.51	4101.09	6546.24	3280.45	2976.38	8580.04	4059.22	3851.42		882.573	12.5725	5158.48	20	NA	S-12.6-13
437	S437 (m/z=702.397915; rt=12.5817)	4143.02	3133.9	4749.83	8287.13	9059.84	4914.11	4247.83	5265.64	3419.44	5032.56	4647.33	4368.78	4130.39	4444.17	2916.85	4088.36	4399.17	10034.6	9672.27	14756.1		702.398	12.5817	4545.75	20	NA	S-12.6-14
438	S438 (m/z=823.761798; rt=12.60331)	2636.85	6564.01	6071.15	18930.1	26875.8	24013.7	21033.8	26005.4	23958.6	4279.66	18509.4	16156.2	2622.71	14566.6	2712.31	3288.53	4624.41	8361.13	3427.98	5697.4		823.762	12.6033	7462.57	20	NA	S-12.6-15
439	S439 (m/z=426.28605; rt=12.61797)	10776.5	9420.64	10851	10784.3	11112	9703.32	11400.6	11181.6	12250.8	10419.7	9063.58	9637.55	9607.9	11854.4	10202.3	11405.6	10009.2	11616.9	13303.2	12784.1		426.286	12.618	10817.7	20	NA	S-12.6-16
440	S440 (m/z=720.412828; rt=12.62154)	8125.49	4820.22	14781	19533.2	20878.4	11097.6	10744.3	8427.15	8381.21	7997.88	11401	5611.91	7656.66	10167.7	7119.43	6627.8	7333.12	9135.51	8427.89	11585.9		720.413	12.6215	8427.52	20	NA	S-12.6-17
441	S441 (m/z=894.474772; rt=12.64302)	3941.88	4535.85	4494.54	5315.15	5184.68	4589.89	4415.71	3835.88	3619.87	4334.19	4821.04	2581.72	5617.95	7776.14	3699.27	9723.34	6061.4	4747.04	29230.7	45359.8		894.475	12.643	4668.47	20	0.984108	S-12.6-18
442	S442 (m/z=894.474351; rt=12.64522)	3941.88	4535.85	3578.26	5315.15	5184.68	4589.89	4415.71	3835.88	3619.87	4334.19	4821.04	2278.88	5617.95	7776.14	3699.27	9723.34	6061.4	4747.04	29230.7	45359.8		894.474	12.6452	4668.47	20	0.984108	S-12.6-18
443	S443 (m/z=895.476924; rt=12.64618)	2909.96	3410.15	2322.08	3731.73	2518.45	5269.18	3591.87	3770.33	3024.28	2497.35	2910.31	2881.51	5629.61	2675.92	2291.93	4183.78	4320.98	5193.6	13780.1	20582.1		895.477	12.6462	3501.01	20	0.999951	S-12.6-19
444	S444 (m/z=895.477673; rt=12.64755)	2909.96	3410.15	2322.08	3731.73	2518.45	5269.18	3591.87	3770.33	3024.28	2497.35	2910.31	2881.51	5629.61	2675.92	2008.78	4183.78	4320.98	5193.6	13780.1	20582.1		895.478	12.6476	3501.01	20	0.999951	S-12.6-19
445	S445 (m/z=437.758833; rt=12.65538)	12951.8	13179.9	13153.3	15992.1	14722.7	12621.9	13794.7	14075.4	13802.2	13536.7	12988.7	14441.3	14620.2	9095.01	13980.4	14333.2	14160.7	14520.4	12610.5	13900.6		437.759	12.6554	13851.4	20	NA	S-12.7-1
446	S446 (m/z=718.39486; rt=12.66274)	2703.78	5515.71	4840.13	12513.5	16837.2	2530.67	5452.96	5586.99	2303.97	5970.88	7489.05	1948.15	6549.38	7734.26	2616.78	5232.09	4650.06	2925.16	9967.94	21142.6		718.395	12.6627	5484.34	20	0.867601	S-12.7-2
447	S447 (m/z=718.39483; rt=12.66275)	2703.78	5515.71	4840.13	12513.5	16837.2	2530.67	5452.96	5586.99	2303.97	5970.88	7489.05	1948.15	6549.38	7734.26	2616.78	5232.09	4650.06	2925.16	9967.94	21142.6		718.395	12.6627	5484.34	20	0.867601	S-12.7-2
448	S458 (m/z=632.358038; rt=12.72538)	NA	4868.5	5541.12	13396.2	16199	5730.63	7740.12	8299.03	4485.93	6427.59	9048.56	NA	5646	7942.82	NA	5907.96	6227.82	5554.98	8239.61	14458.5		632.358	12.7254	6427.59	17	0.867601	S-12.7-2
449	S448 (m/z=709.343971; rt=12.67456)	2912.23	4118.91	1813.12	4934.97	5043.44	2117.18	2732.84	2993.68	1506.21	2824.09	4845.32	3373.96	2800.45	4986.82	2159.41	5011.85	4429.99	4340.28	13264.6	24800.3		709.344	12.6746	3746.44	20	NA	S-12.7-3
450	S449 (m/z=704.38765; rt=12.67473)	2032.67	4026.55	3178.55	3880.18	3102.57	2696.59	3691.53	3809.41	2729.55	1653.88	4821.08	2598.08	3677.85	4295.87	3219.12	6499.86	3198.62	4953.71	19703	38432.2		704.388	12.6747	3684.69	20	1	S-12.7-4
451	S450 (m/z=704.387894; rt=12.67521)	2032.67	4026.55	3178.55	3880.18	3102.57	2696.59	3691.53	3809.41	2729.55	1689.63	4821.08	2598.08	3677.85	4295.87	3219.12	6499.86	3198.62	4953.71	19703	38432.2		704.388	12.6752	3684.69	20	1	S-12.7-4
452	S451 (m/z=705.388409; rt=12.68155)	2202.11	1965.44	1552.09	2160.81	3888.9	3444.25	2876.11	2227.6	2186.65	3884.23	2497.47	2151.98	2741.21	2863.45	1882.45	4088.36	2013.19	2509.35	10386.3	18390.6		705.388	12.6815	2503.41	20	0.992932	S-12.7-5
453	S452 (m/z=705.387151; rt=12.68291)	2202.11	1965.44	1491.55	2083.52	3888.9	3444.25	2876.11	NA	1974.02	3884.23	2497.47	2151.98	2741.21	2730.59	1882.45	4088.36	2013.19	2509.35	10386.3	18390.6		705.387	12.6829	2509.35	19	0.992932	S-12.7-5
454	S454 (m/z=722.427188; rt=12.6945)	7492.16	7145.06	27606.2	33412	38031.5	19636.3	16567.6	11202.9	15579.8	13179	18899.7	5013.94	9653.85	17116.5	7320.02	9949.11	9936.52	17440.1	5821.3	12741.2		722.427	12.6945	12960.1	20	0.91275	S-12.7-6
455	S453 (m/z=723.43082; rt=12.69324)	4618.7	3197.73	13039.1	13353.2	17126.1	9650.46	7447.63	6947.89	7229.64	6857.44	7387.87	4072.05	5000.57	4966.93	3056.46	3543.72	3688.95	6734.96	3896.43	5874.59		723.431	12.6932	6304.77	20	0.91275	S-12.7-6
456	S455 (m/z=808.429105; rt=12.70127)	3403.2	3718.83	3074.94	3036.08	3615.45	2932.86	2927.9	4389.96	3299.07	4370.24	4195.82	NA	4848.7	4329.43	2650.96	5275.37	5626.89	7891.76	11745.7	14815.8		808.429	12.7013	4195.82	19	NA	S-12.7-7
457	S456 (m/z=922.504506; rt=12.708)	2723.77	3114.91	2629.53	4710.92	4636.95	3975.19	3312.19	3954.71	2840.59	4103.22	2365.17	3451.74	4928.42	4123.4	4552.26	3853.36	4548.99	5343.51	10340.7	14827.2		922.505	12.708	4039.2	20	NA	S-12.7-8
458	S457 (m/z=437.789894; rt=12.72427)	4687.12	14435.1	12297	1204.97	13216.1	11113.8	13359	8516.1	13818.1	12533.4	13672.1	11940.4	13819.8	13834	13455	13927	4153.44	13655.8	9748.27	13907.4		437.79	12.7243	13287.6	20	NA	S-12.7-9
459	S459 (m/z=374.219087; rt=12.82547)	11517.7	11534.9	13143.5	15282.9	12735.1	14113.9	9723.93	12551.5	11984.1	10954	12948.7	9548.2	9714.02	10293.3	12682.5	12017.2	12875.1	13480.6	13865.1	16816.9		374.219	12.8255	12617	20	NA	S-12.8-1
460	S460 (m/z=366.275916; rt=12.83015)	23043.6	23554.1	20237.6	28067.6	19161.6	26437.4	25331.8	26362	30671.7	25789.1	26238.6	25135	23867	26153.1	24566.9	23844.6	23920.3	27885.8	25076.2	29045.9		366.276	12.8302	25233.4	20	NA	S-12.8-2
461	S462 (m/z=366.275717; rt=12.86085)	23043.6	23554.1	20237.6	28067.6	19161.6	26437.4	25331.8	26362	30671.7	25789.1	26238.6	25135	23867	26153.1	24566.9	23844.6	23920.3	27885.8	25076.2	29045.9		366.276	12.8609	25233.4	20	0.885948	S-12.9-1
462	S461 (m/z=366.267965; rt=12.86016)	10214.4	10582.4	8645.59	12198.1	8296.87	11521.6	10255.3	11273	13796	11175	11037.2	9092.29	9803.01	11412.4	10632	9763.94	10961.4	11079.9	10481.7	11700.2		366.268	12.8602	10796.7	20	0.885948	S-12.9-1
463	S464 (m/z=263.121651; rt=12.8697)	26213.8	23106.7	33925.7	28349.2	30715.9	29996.3	26526.7	29703.9	31802.9	25386.7	28105.1	27590.4	24628	28598.7	29794.2	24695.5	26315.1	29539.3	26741.1	29342.8		263.122	12.8697	28227.2	20	0.925804	S-12.9-2
464	S463 (m/z=263.11771; rt=12.86912)	12500.8	11630.9	16036.8	12840	15050	14546.9	12136.5	15561.7	15335.9	12679.9	14389.2	13166.3	12193.7	14003.2	14034.5	12166.2	12428.8	14469.6	13282.8	14171.9		263.118	12.8691	13643	20	0.925804	S-12.9-2
465	S465 (m/z=687.424499; rt=12.90915)	7305.13	10188.7	12613.4	11945.1	14075.9	12757.5	11969	10527.1	13508	9078.98	9903.31	8935.85	10695.6	8481.99	9615.59	8641.81	7604.66	10431.7	9874.29	10879.6		687.424	12.9091	10310.2	20	NA	S-12.9-3
466	S466 (m/z=666.496271; rt=12.90916)	25654.3	30308.9	37038.1	36901.6	39687.3	36191.9	29033.4	28832.8	30410.1	25849.4	26619.7	26015	26027.1	29497.2	26789.9	28332	29193.6	42855.8	37359.9	48257.7		666.496	12.9092	29345.4	20	NA	S-12.9-4
467	S467 (m/z=108.413383; rt=12.9093)	10179.1	8826.75	11253.9	11113.9	11739.5	9219.57	9928.64	9421.86	11468	9736.97	10668.3	9466.14	8562.84	10911.6	10127.9	9646.25	10455.7	10397.7	10874.3	12957.8		108.413	12.9093	10288.4	20	NA	S-12.9-5
468	S468 (m/z=667.499311; rt=12.90962)	12541.9	10410	16163.2	15810.3	18909.4	14020.5	12226.9	12641.8	13004.8	13664	12343.5	9617.02	10875.1	12867.2	12702.8	12758.8	12122.7	17395	17143.5	19013.9		667.499	12.9096	12813	20	NA	S-12.9-6
469	S469 (m/z=326.232949; rt=12.90972)	9047.19	10272.5	11826.4	9839.12	10656.7	11415.3	9983	8916.22	10578.6	10477.5	10038.7	12127.6	9803.22	11092.6	10060.1	10531.6	11155.4	10704.1	12109.1	14709.5		326.233	12.9097	10555.1	20	NA	S-12.9-7
470	S470 (m/z=325.237934; rt=12.90975)	203907	199932	227114	223697	232177	210668	196873	189425	216275	196208	215656	192559	179009	216270	196453	191122	204137	218229	219378	236135		325.238	12.9097	207403	20	0.956895	S-12.9-8
471	S471 (m/z=162.619305; rt=12.90997)	29309	28247.8	32330.1	32258.9	32810.2	30434.5	28850.5	26771.5	30521.9	27886.8	30514.9	27832.8	25509.9	31753.6	29218.9	27231	29610.2	30272.9	32512.1	32219.8		162.619	12.91	29941.5	20	0.956895	S-12.9-8
472	S472 (m/z=326.241208; rt=12.91008)	41677.5	44681.2	49032	44093.4	48521.7	46895.8	42657	41433.7	45593.1	42057.9	44594.2	43506.4	39636.4	45687.9	38673.5	45785.1	49294.9	49903.8	50446.9	59194.9		326.241	12.9101	45137.1	20	NA	S-12.9-9
473	S473 (m/z=671.451641; rt=12.9109)	169922	160269	205460	211284	221652	191166	171619	165711	189809	148581	168085	152102	156860	166716	161814	169173	159703	214628	204903	203822		671.452	12.9109	169548	20	0.898886	S-12.9-10
474	S474 (m/z=672.45503; rt=12.91091)	76798.7	73685.5	84653.1	81633.8	97864.4	79120.6	71009.6	78183.7	79638.5	63501.9	74731.4	63045.4	63179.2	79817.5	64306.7	73974.9	72315.2	92917.2	93066.2	94194.3		672.455	12.9109	77491.2	20	0.898886	S-12.9-10
475	S476 (m/z=335.726842; rt=12.91097)	22914.8	21336.4	25962.5	26787.2	28797.6	25304.2	23463.8	21375	25013.9	19789.6	21982.4	21015.4	20789.6	22819.8	20850.5	22039.2	21615.2	27477.2	28000.8	27839.7		335.727	12.911	22867.3	20	0.898886	S-12.9-10
476	S478 (m/z=672.414907; rt=12.91116)	12393.5	10183.7	12552.7	12060.4	14716.1	11516.1	10441.7	11922.2	10454.8	9284.5	10085.9	9398.94	9106.76	11215.9	9694.47	9534.87	10335.2	14372.7	14229.8	13362		672.415	12.9112	10835.4	20	0.898886	S-12.9-10
477	S481 (m/z=336.227539; rt=12.91138)	10107.8	10077.6	12156.2	12180	13153.1	11499.3	9960.73	11920.2	11414	8284.66	9900.34	8753.61	8498.88	10332.8	8817.52	9479.46	9325.65	11570.3	13009.1	12631.2		336.228	12.9114	10220.3	20	0.898886	S-12.9-10
478	S480 (m/z=336.232252; rt=12.91123)	8622.37	8629.37	10574.3	10677.6	12096.8	9869.83	8709.01	10212	10018	6890.38	8775.27	7762.74	7628.53	9092.68	7330.47	8076.99	7733.01	10841.4	11487.7	10803.8		336.232	12.9112	8933.97	20	0.898886	S-12.9-10
479	S475 (m/z=223.820214; rt=12.91093)	7307.34	7210.64	9012.54	10275.9	11341.4	8351.66	7824.38	7794.91	9029.67	6947.34	8306.77	7061.7	7424.54	7857.15	6942.78	8346.32	8363.78	10800	10264.1	10670.4		223.82	12.9109	8326.55	20	0.898886	S-12.9-10
480	S477 (m/z=279.232332; rt=12.91099)	8595.08	8576.54	8715.54	10628.2	10239.4	8234.14	9577.62	10372.4	10167.4	8430.59	9726.19	10976.3	10381	7869.99	9051.82	11779.1	7990.01	9713.81	12165.9	10289.9		279.232	12.911	9720	20	NA	S-12.9-11
481	S479 (m/z=290.219843; rt=12.91121)	11008.6	10846.2	13692.1	12020.5	12923.2	13933.6	13127.8	12885.2	12853.1	11316.1	13097.8	11751.2	11628.4	13822.5	12994.5	10999.3	11325.2	13924.3	13706.9	16117.2		290.22	12.9112	12904.2	20	NA	S-12.9-12
482	S482 (m/z=673.458431; rt=12.91163)	18935.2	16348.4	21094.2	20628.3	21542.7	21140.4	17691.6	16268.4	21050	15801.6	17867.7	14737.8	16870.9	17154.6	16727.4	16481	16190.4	20827.9	24725.9	21118.7		673.458	12.9116	17779.6	20	NA	S-12.9-13
483	S483 (m/z=289.210839; rt=12.91175)	19796.5	16306.1	20057.8	18488.3	21773.3	17444.3	18775.3	18477.6	19083.2	17216.6	18533.1	19242.4	19158.2	19540.5	18139.3	19205.7	18188.4	20983.3	19860.7	19485.2		289.211	12.9118	19120.7	20	NA	S-12.9-14
484	S484 (m/z=261.22155; rt=12.9119)	11002.3	11316.4	10568.4	12834.9	11424.5	11109.9	10225.7	9093.74	9766.62	11641.6	8678.66	10730.4	10818.2	10725.9	10501.5	12091.9	8261.88	11667.5	10769.3	10798.7		261.222	12.9119	10784	20	NA	S-12.9-15
485	S485 (m/z=289.216643; rt=12.91196)	54051.8	50194.2	56271.9	57644.1	65314.8	52963.7	54686.4	52921.4	56737.5	49326.3	56670.2	57083.3	53897	56769.1	52047.9	56446.9	54774.1	63267.1	59384.2	58528.2		289.217	12.912	56359.4	20	NA	S-12.9-16
486	S486 (m/z=363.19398; rt=12.91223)	12178.8	14671.2	17945	19888.2	21184.4	22228.6	19110.9	17421.5	19726	18965.8	24371.7	18507.4	17881.9	16294.1	14922.4	15392.2	17351.7	15058.5	15697.7	15206		363.194	12.9122	17651.7	20	NA	S-12.9-17
487	S487 (m/z=342.264794; rt=12.91227)	16002.5	17506.2	22352.1	19959.2	21658.1	16980.6	16911.1	15926.9	17675.9	15928.9	16894.6	13869.3	11073.1	18722.6	14527.4	15784.2	16970.8	19382.6	16457.3	21020.6		342.265	12.9123	16940.9	20	NA	S-12.9-18
488	S490 (m/z=308.230632; rt=12.91259)	53939.6	48119.2	60437.8	63295.1	64800.5	65643.7	58876.7	55843.3	61076.2	55233.5	58869.8	51167.4	56609.6	60004.4	55411	61963.4	53910.5	67684.3	61746	65126.3		308.231	12.9126	59440.6	20	0.920414	S-12.9-19
489	S488 (m/z=308.223684; rt=12.91229)	14811	14843.2	17855.2	18053.9	17896.6	17575.4	16804.3	15928.9	18308.1	16291.8	17206	14959.7	16061.4	16969.6	16269	17706.1	14849.6	18890.6	17263	18535.9		308.224	12.9123	17087.8	20	0.920414	S-12.9-19
490	S498 (m/z=384.286632; rt=12.91298)	18672.8	16763.7	21559.7	19099.3	25198.9	17790.7	19729.4	18137.5	18390.6	18003.1	20485.2	15991.7	14599.3	15885.7	16116.2	17911.3	16193.2	22488.4	18709.1	25985.6		384.287	12.913	18264.1	20	0.982463	S-12.9-20
491	S489 (m/z=384.278791; rt=12.91247)	9104.04	8301.82	10496.8	9861.81	13261.1	9073.05	9945.76	9194.34	9306.37	8964.43	10659.9	8643.46	7142.46	7968.61	8276.7	8730.1	8134.55	11350	9601.91	14067.9		384.279	12.9125	9149.19	20	0.982463	S-12.9-20
492	S495 (m/z=307.2272; rt=12.91274)	278664	246801	282339	295196	305658	289598	283996	268843	284233	263652	302906	269864	304519	294031	278567	288929	268279	326382	294126	311865		307.227	12.9127	286581	20	0.957103	S-12.9-21
493	S491 (m/z=307.21851; rt=12.91265)	45854.6	39536	48161.7	48880.7	49937	48240.8	47326.8	45866	45999.2	42866.7	50158.5	45562.6	48340.9	47979.8	45407.7	47738.3	43337.9	53449.4	49486	52481.4		307.219	12.9126	47859.1	20	0.957103	S-12.9-21
494	S492 (m/z=153.613887; rt=12.91265)	40702.7	35450.6	39558.3	39003	41896.1	41897.5	41383.6	38342.6	41425.2	37401.9	42803.9	38981.4	44381.3	41638.3	39820.6	42195.1	38969.6	43692.4	40606.8	42111.7		153.614	12.9127	41043.2	20	NA	S-12.9-22
495	S493 (m/z=348.216957; rt=12.91269)	19548.4	18637.4	19746.7	19194.7	18595.6	20847.2	19441.7	17447.4	20871.5	18546.3	19384.8	18044.3	20312.5	18421.1	19594.1	20266.3	19544.5	19801.4	19082.8	19565.5		348.217	12.9127	19493.1	20	NA	S-12.9-23
496	S494 (m/z=102.409764; rt=12.91273)	13184.7	11278.7	13615.5	14033.6	14557.3	13996.6	12501.2	12610.6	12631.9	12381.2	14023.9	12174.3	13763.3	14201.4	12789.1	13002.7	10936.5	15360.4	13005.6	13902.6		102.41	12.9127	13095.2	20	NA	S-12.9-24
497	S496 (m/z=173.610324; rt=12.91293)	23596.3	21892.7	20814.2	24237	24428.2	23345.9	23390.9	23868.2	22260.9	21888.5	22722.1	22015.3	22284.8	24166.5	21649	21847.7	22390	21014.9	21726.4	22109.4		173.61	12.9129	22272.9	20	NA	S-12.9-25
498	S497 (m/z=348.223531; rt=12.91294)	34780.6	33759.9	36858	35278.3	35121	37131	35848.2	32016.8	38594.3	32444.9	36305.7	32725.5	34472.6	31573.3	33545.7	34704.5	35295.6	36338.8	33103.6	35298.5		348.224	12.9129	34950.8	20	NA	S-12.9-26
499	S499 (m/z=347.219921; rt=12.91305)	171474	152107	161859	172802	184654	167683	162403	161713	173547	147012	164830	156765	154981	164919	163513	160117	163147	169207	161657	159642		347.22	12.913	162775	20	NA	S-12.9-27
500	S500 (m/z=317.132285; rt=12.92367)	23246.5	23602.3	25886.5	26577.8	24745	24533	23225.8	23385.8	22801.1	23170.2	21709.8	23303.8	23925	23661.5	26735.5	22296.4	20800.2	26941.2	24831	25838.9		317.132	12.9237	23631.9	20	NA	S-12.9-28
501	S501 (m/z=756.387145; rt=12.9663)	7613.05	5309.69	25962.1	27596.4	34285	26440.5	14933.7	12341.3	17428.2	10393.8	12132.1	6822.72	7566.19	8468.16	5450.47	4988.67	6244.98	8046.03	3758.18	6282.06		756.387	12.9663	8257.09	20	NA	S-13-1
502	S502 (m/z=344.179703; rt=12.98455)	8834.93	8704.25	10901.1	10396.8	10803.3	7998.85	9348.83	10522.1	9143.01	7974.31	9894.12	7580.02	9494.01	8484.31	7515.27	8715.96	9331.5	8645.18	8837.71	8976.3		344.18	12.9845	8907	20	NA	S-13-2
503	S503 (m/z=706.432773; rt=12.99644)	5443.55	4278.88	5603.49	13170.4	16892.9	3188.52	7738.29	8933.78	4226.12	5750.53	6196.27	3247.52	4215.8	5436.83	3292.75	5262	3162.44	3039.36	3893.67	6578.27		706.433	12.9964	5349.41	20	1	S-13-3
504	S504 (m/z=706.43283; rt=12.99644)	5443.55	4278.88	5603.49	13170.4	16892.9	3188.52	7738.29	8933.78	4226.12	5750.53	6196.27	3247.52	4215.8	5436.83	3292.75	5262	3162.44	3039.36	3893.67	6578.27		706.433	12.9964	5349.41	20	1	S-13-3
505	S505 (m/z=334.275069; rt=12.999)	32184.8	28195.8	34234.8	31181.6	34363.7	33701.1	31850.4	33573.2	32835	28278.7	30241.6	30103.5	31295.1	30580.5	31087.1	30761.9	30011.2	35645	36096.9	32449.9		334.275	12.999	31572.7	20	NA	S-13-4
506	S506 (m/z=880.493309; rt=13.01226)	3966.57	3097.8	2145.6	3217.11	3773.68	4237.68	3722.38	3614.53	3515.16	3677.66	3639.5	3719.8	2885.44	3375.16	4750.43	6293.55	4167.18	19647.9	13393.6	14928.5		880.493	13.0123	3721.09	20	0.888944	S-13-5
507	S507 (m/z=880.526406; rt=13.01741)	2944.92	2427.76	2283.28	3217.11	3297.82	2941.54	2430.6	2789.24	2333.66	2372.77	3276.91	3443.74	2091.88	2881.48	4254.23	4112.18	2641.08	14448.5	8535.99	10552.7		880.526	13.0174	2943.23	20	0.888944	S-13-5
508	S508 (m/z=366.300967; rt=13.02353)	18832.7	19510	18567.4	22163.3	18894.9	24545.7	21963	22997.3	21407.3	20654.2	26439.3	21051.8	20334.8	25074.5	22528.3	21203.1	21121.9	27204.4	23150.6	30814.3		366.301	13.0235	21685.2	20	NA	S-13-6
509	S509 (m/z=307.227147; rt=13.05273)	17049.4	16033.3	14154.9	2902.98	13633.6	15704.6	14133.1	1574.22	14880.9	16160.4	16482.3	18139.1	11985.8	14139.7	18105	15640.1	NA	13743.9	7026.59	17517.8		307.227	13.0527	14880.9	19	NA	S-13.1-1
510	S510 (m/z=325.237852; rt=13.05783)	23876.4	27135.7	35510.9	38901.4	35757.5	35291.2	26694.5	26912.9	29700.3	25972.1	32477.6	22280.7	24385.8	35520.1	28305.5	26227.2	25661.6	35976.2	37038.3	39257.8		325.238	13.0578	29002.9	20	NA	S-13.1-2
511	S511 (m/z=736.405106; rt=13.07698)	1901.8	NA	7488.98	11313.3	15401.8	8082.54	5679.91	4828.51	4443.93	6538.56	6062.07	NA	3866.41	3193.07	NA	3349.34	3372.03	3040.23	2580.24	3703.7		736.405	13.077	4443.93	17	NA	S-13.1-3
512	S512 (m/z=424.198663; rt=13.10018)	14666	12630.1	6872.8	9696.05	4559.07	11007.3	13096.1	8751.75	15597.6	13442.8	12724.7	14644.9	14225.2	15842.1	14670.9	15061.5	12274.9	22358.9	18958.2	19528.9		424.199	13.1002	13834	20	NA	S-13.1-4
513	S513 (m/z=400.234576; rt=13.11391)	8687.3	8610.36	8889.86	9699.5	11253	10827.9	10121	8963.44	7938.38	7667.47	7227.44	9153.22	8468.55	9521.34	9145.26	9922.67	8141.49	11503.5	9536.01	10849.2		400.235	13.1139	9149.24	20	NA	S-13.1-5
514	S514 (m/z=421.25703; rt=13.13309)	8193.82	6809.72	11209.1	9986.82	13432.2	10777.6	8404.39	9235.93	10182.6	7651.8	12498	7542.09	7849.27	10420.7	10745.5	10865.7	8680.28	12696.6	13151.3	11965.6		421.257	13.1331	10301.7	20	NA	S-13.1-6
515	S515 (m/z=734.494082; rt=13.1805)	3568.97	4064.89	7147.2	6789.33	16854.4	4231.62	7409.27	4606.65	6523.99	3747.21	3404.59	2249.74	3418.55	7072.55	4796.05	3041.49	4100.09	10357.1	10544.1	10298.1		734.494	13.1805	4701.35	20	NA	S-13.2-1
516	S516 (m/z=437.744462; rt=13.20008)	13766.2	13882.2	13153.3	14135.5	10156.1	11367.6	8292.61	12023	9949.63	7504.32	12818.8	4255.62	14077.5	6505.15	11673.8	11476.7	10548	11680.9	10831.2	13494.1		437.744	13.2001	11575.3	20	NA	S-13.2-2
517	S517 (m/z=437.802958; rt=13.20877)	827.423	11704.5	4661.95	1899.18	12012.9	2530.02	11558	1400.56	14000.6	10652.1	8622.19	14186.3	12018.1	13869.2	13201	6761.51	147.257	12017.2	943.444	2283.18		437.803	13.2088	9637.16	20	NA	S-13.2-3
518	S520 (m/z=299.050765; rt=13.23219)	21609.6	22514.2	24332.9	26797.7	26676.8	23731	19478.4	21894.5	23002.3	20955.9	25410.6	17852.1	20820.6	22458.3	21885.2	19466.4	21984.2	28206.9	25249.9	25986		299.051	13.2322	22486.2	20	0.910622	S-13.2-4
519	S518 (m/z=299.045914; rt=13.23136)	13539.6	13040.9	13949	15940.6	14424.3	15165.8	10902.1	12341.8	14122.6	11340.7	15640.8	9929.08	12021.5	13100.5	12732.1	11037.2	11902.5	16820.3	12913.7	15261.3		299.046	13.2314	13070.7	20	0.910622	S-13.2-4
520	S519 (m/z=300.042948; rt=13.23151)	13201.5	11591.6	13030	18269.7	17342	14024.1	13953.1	15264.1	14210.7	11581.3	15239.5	11776.1	13093.5	12966.7	11631.2	12554.2	10777.3	14906.1	15713	15268.6		300.043	13.2315	13577.3	20	NA	S-13.2-5
521	S523 (m/z=298.047281; rt=13.23269)	123999	114991	156084	161814	171066	152746	146273	146287	152530	130337	147836	120174	125852	134864	136283	128336	125751	171963	147497	166787		298.047	13.2327	146280	20	0.945455	S-13.2-6
522	S522 (m/z=298.042198; rt=13.23265)	58701.3	55119.5	73972.8	76297.5	82179.7	73088.8	68482.5	69050.5	72503.1	62462.8	69761.8	57316.9	59742.2	64002.4	65087.1	59693.6	58912.7	82601.4	70521.5	80379.4		298.042	13.2326	68766.5	20	0.945455	S-13.2-6
523	S521 (m/z=149.023759; rt=13.23239)	18394.6	15731.4	21120.7	22166.6	23634.5	22798.8	20272.5	21051.2	21694.9	17881.4	21671	17010.2	17686.5	19260.2	18480	18226	18659.6	22559.9	20931.2	22644.9		149.024	13.2324	20601.8	20	0.945455	S-13.2-6
524	S524 (m/z=398.281136; rt=13.28954)	9559.68	8549.31	6577.31	8767.59	4947.42	10978.5	10151.5	8241.63	10893.7	10258.7	7718.46	8063.96	8177.36	9896.39	10208.8	9268.27	8327.13	10945.7	10211.4	10759.7		398.281	13.2895	9413.98	20	NA	S-13.3-1
525	S525 (m/z=706.431756; rt=13.30949)	3629.96	2902.97	12382.6	16301.3	18928.7	8952.98	6474.55	5522.91	6827.45	4247.89	6604.73	3476.99	4139.3	3665.26	2918.68	2481.98	2221.04	14182.9	5470.95	5295.09		706.432	13.3095	5383.02	20	1	S-13.3-2
526	S526 (m/z=706.431841; rt=13.30949)	3629.96	2902.97	12382.6	16301.3	18928.7	8952.98	6474.55	5522.91	6827.45	4247.89	6604.73	3476.99	4139.3	3665.26	2918.68	2481.98	2221.04	14182.9	5470.95	5295.09		706.432	13.3095	5383.02	20	1	S-13.3-2
527	S527 (m/z=288.253794; rt=13.31835)	8692.36	8751.35	15212.6	13477.1	17816	15238	11528.3	12417.2	12393.7	10076.9	11065.4	7873.82	8027.65	10347.6	9786.72	8694.16	8046.86	16315.5	14015.6	14920.6		288.254	13.3183	11296.8	20	NA	S-13.3-3
528	S528 (m/z=313.137456; rt=13.41236)	12394.4	11068.1	18755.3	22014.1	22655.5	22913.1	20164.5	19908.5	17787.5	16679	15638.6	14458.5	15546.3	18882.8	15554.8	13462.5	14004.5	26079.7	19164.7	19025.8		313.137	13.4124	18271.4	20	NA	S-13.4-1
529	S529 (m/z=402.250351; rt=13.42082)	24880.1	24652.4	27523.3	29089.1	20643.2	36074.4	29500.9	31208.9	31195	29615	30075.1	25021.4	22989.7	25757.1	26533.3	25518.6	23758.8	43143.9	33018.2	34859.7		402.25	13.4208	28306.2	20	NA	S-13.4-2
530	S530 (m/z=704.415994; rt=13.42472)	2052.05	3215.87	10331.8	12443.8	18526.7	7478.92	6403.39	5708.63	6056.97	3379.96	6003.42	1839.67	2058.38	5358.57	2662.56	2508.3	2375.88	6424.83	3579.16	5790.42		704.416	13.4247	5533.6	20	NA	S-13.4-3
531	S531 (m/z=289.216698; rt=13.44595)	6497.43	6676.42	12822.1	12549.6	15014.3	8781.54	6530.14	7747.99	8758.62	7676.34	10946	7322.54	8364.81	7322.85	7620.97	8641.99	7118.33	13213.4	7662.54	10778.6		289.217	13.4459	8056.4	20	NA	S-13.4-4
532	S532 (m/z=307.227236; rt=13.44778)	15326.8	16393.4	24009.2	26298	25280.8	18930.3	18864.2	15373.2	17924.6	14421.8	18982.2	14222.6	12868	16851.1	12539.3	16079.4	16419.8	19970.6	19775.2	24737.9		307.227	13.4478	17387.8	20	0.883702	S-13.4-5
533	S533 (m/z=347.219949; rt=13.44811)	12925	12120.4	17954.9	18759.8	20631.1	17760.1	14696.1	11634.1	14214.4	8797.17	17327.7	8430.85	11065	13265.5	10606.6	10024.2	11373.3	15077.3	15938.3	15026.3		347.22	13.4481	13739.9	20	0.883702	S-13.4-5
534	S534 (m/z=231.095347; rt=13.48469)	14075.3	11515	17973.6	19820.8	21363.1	18106	15047.9	20753.3	18297.8	13701	16271.7	12960.1	13280.3	13069.8	16373.9	14862	13950.1	21890.5	16571.1	18003.8		231.095	13.4847	16322.8	20	NA	S-13.5-1
535	S535 (m/z=437.769042; rt=13.50714)	12857.5	13846.3	13153.3	13311.4	13614.3	12035.4	12357.9	13583.9	11343.6	12533.4	12209.2	12778.2	11840.3	15404.8	13980.4	13848.4	13540.2	12571.9	14264.8	12985.3		437.769	13.5071	13069.3	20	NA	S-13.5-2
536	S536 (m/z=823.447043; rt=13.5223)	15343.7	20020.5	3949.84	5988.49	3722.24	3582.74	5056.01	4397.97	5476.15	21516	4643.13	25428.3	23173.8	17911.6	19274.4	22021	20994.1	19275	3556.27	2921.71		823.447	13.5223	10666.1	20	NA	S-13.5-3
537	S537 (m/z=347.21997; rt=13.55716)	6526.37	6315.56	9968.8	8973.51	13733	8470.6	6900.7	8478.54	7529.33	6178.84	8279.05	4335.7	6450.43	6047.8	5908.9	5641.69	7678.03	9113.12	6597.82	8169.76		347.22	13.5572	7215.01	20	0.926329	S-13.6-1
538	S540 (m/z=708.446992; rt=13.57372)	5185.79	2464.13	17792.7	14606.7	22433.3	13568.1	6744.68	7024.37	6445	3825.16	5392.16	NA	3187.97	3080.78	3169.93	2766.33	NA	10214.4	3240.03	5740.48		708.447	13.5737	5566.32	18	0.926329	S-13.6-1
539	S538 (m/z=289.216752; rt=13.56212)	7446.28	6264.9	11493.9	11351.1	13337.8	11550.5	10615.9	10395.6	11687.4	8200.03	8098.13	7073.68	6487.98	12144.4	7178.94	8654.17	7058.26	13758.9	9439.32	11178.2		289.217	13.5621	9917.45	20	NA	S-13.6-2
540	S539 (m/z=307.22715; rt=13.56391)	7558.77	9530.54	12743.8	11868.7	14839.8	9837.82	11965.8	12332.9	13250	6853.36	9126.27	7920.51	9431.67	10548.8	7806.13	9272.17	8764.2	10500.7	9483.67	10924.5		307.227	13.5639	9684.18	20	NA	S-13.6-3
541	S541 (m/z=429.167825; rt=13.60666)	7636.01	7942.88	11253.3	10647.1	12804.1	13866.1	12254.3	7656.8	10728.3	6768.64	8291.33	9643.54	6954.74	9238.05	10760.2	8035.86	7021.7	14768.1	12835.2	8938.85		429.168	13.6067	9440.79	20	NA	S-13.6-4
542	S544 (m/z=288.247611; rt=13.6492)	6722.87	5915.32	10190.6	12071.3	12073.6	10289.3	9510.49	8092.54	8324.36	7006.75	7274.57	4505.94	5170.99	6623.94	6116.56	6401.17	6081.9	11468.7	8567.21	10496.5		288.248	13.6492	7683.56	20	0.963306	S-13.6-5
543	S542 (m/z=365.230514; rt=13.61048)	10018	6941.93	14398.1	17561	20831.9	14707.3	11672.3	10511.7	13375.7	9441.25	10122.8	5644.32	7846.31	9014.8	9575.06	9311.46	8002.81	18769.3	13368.4	13708		365.231	13.6105	10317.2	20	0.963306	S-13.6-5
544	S543 (m/z=597.483554; rt=13.64733)	14792.4	10595.2	18399.9	18589.3	18373.6	19741.7	18659.1	17685.3	18975.1	15912.8	15841.6	11534.1	14810.9	16008.1	14035.6	13307.8	13622.6	21786.9	17317.5	20706.3		597.484	13.6473	16662.8	20	NA	S-13.6-6
545	S545 (m/z=288.253642; rt=13.65087)	25016.7	22811	39469.9	45338.8	44937.2	38903.5	35458.8	34598	33061	26609.5	33815.1	21534.4	22873.1	25892.5	23696.9	25418.4	23984.1	44310	32880.2	39223.7		288.254	13.6509	32970.6	20	0.906787	S-13.7-1
546	S549 (m/z=399.211433; rt=13.70865)	18479.7	15549.9	23277.5	25526.2	25142.9	25149.4	25362.9	21006.8	19782.4	19454.1	21786.3	16688.2	17556.9	20773.9	19150	18036.3	16234	27364.3	22639.5	21231.9		399.211	13.7087	20890.4	20	0.906787	S-13.7-1
547	S548 (m/z=399.204027; rt=13.70834)	12199.6	9988.06	15148.6	17061.2	16143.1	15827.2	15422.9	13801.7	12770	11523.7	13604.6	10558	11997.4	12585.7	13039.7	12306.4	10412.6	17745.5	15550.3	14614		399.204	13.7083	13322.2	20	0.906787	S-13.7-1
548	S552 (m/z=323.219716; rt=13.72196)	7176.01	5470.61	12909.7	12767.5	16461.3	12483.7	8803.93	9864.66	8920.82	5974.48	7574.37	5893.16	5580.99	7890.55	7579.93	6353.01	6551.88	14396.8	9459.07	13392.6		323.22	13.722	8347.24	20	0.906787	S-13.7-1
549	S546 (m/z=310.23574; rt=13.65218)	22149.8	19914.3	28309.3	25440.4	29478.2	30059.9	26492.1	24263.1	29199.7	24720.2	24750.3	20099.8	19731.7	24870.3	20448.8	19760.6	18460.8	34020.1	27341.7	29627		310.236	13.6522	24810.3	20	1	S-13.7-2
550	S547 (m/z=310.235843; rt=13.6522)	22149.8	19914.3	28309.3	25440.4	29478.2	30059.9	26492.1	24263.1	29199.7	24720.2	24750.3	20099.8	19731.7	24870.3	20448.8	19760.6	18460.8	34020.1	27341.7	29627		310.236	13.6522	24810.3	20	1	S-13.7-2
551	S550 (m/z=823.770461; rt=13.71759)	6475.45	24246	25432.2	NA	27855	24348.1	20704.3	23478.8	22284.8	2842.63	25396	3353.21	21556.3	14705.8	3805.94	2495.84	22335.2	3381.65	13352.6	9971.37		823.77	13.7176	20704.3	19	NA	S-13.7-3
552	S551 (m/z=706.432135; rt=13.72098)	3263.81	2494.25	13005.4	13208.3	15578.5	7269.87	5193.49	6407.15	3184.17	3592.27	4399.31	2413.68	3985.37	3253.99	NA	2898.96	2300.38	5472.6	2617.13	3665.16		706.432	13.721	3665.16	19	NA	S-13.7-4
553	S553 (m/z=291.153112; rt=13.73547)	8948.31	7908.22	11305.3	12340	12602	14198.9	8356.76	12086.6	10581.2	9285.23	8619.26	7832.36	9348.59	10584.6	8762.21	8768.41	7856.53	13406.3	11156.9	10860.3		291.153	13.7355	9964.88	20	NA	S-13.7-5
554	S554 (m/z=437.738666; rt=13.89993)	9719.84	11458.8	12036.2	15041.9	13407.1	12644.3	10559.5	13153.9	966.537	1035.56	13901.9	14535.3	12784.1	3333.12	13032.2	11465	14347.8	10201.5	14149.3	13554		437.739	13.8999	12714.2	20	NA	S-13.9-1
555	S556 (m/z=245.110964; rt=13.95867)	13177	11505.9	22358.9	13629.5	17074.9	14894.8	15606.4	15280.7	14413.5	15186	14768.9	10595.5	11081.1	14693.4	11658.6	11481.1	11509.5	19236.2	14196.7	17426.8		245.111	13.9587	14553.4	20	0.967848	S-14-1
556	S555 (m/z=245.107935; rt=13.95851)	7868.88	7512.75	13104.3	7498.61	9812.34	8619.21	8769.35	8785.73	8595.54	8621.25	8210.77	6300.07	6234.17	7865.17	7083.01	5927.16	7457.09	11339.6	8162.96	9755.81		245.108	13.9585	8186.86	20	0.967848	S-14-1
557	S557 (m/z=487.263652; rt=13.98835)	9304.07	8684.48	3872.78	5165.5	2909.59	5414.48	8275.51	6917.52	6720.5	7391.98	5260.47	5827.56	8097.77	8265.99	7662.35	6935.27	8669.95	12943	11308.4	9570.55		487.264	13.9883	7527.16	20	NA	S-14-2
558	S558 (m/z=823.602736; rt=13.99144)	19783.3	20778.4	23844.6	16465.6	26530.2	25217.3	23901.6	22612.3	19803.8	NA	3511.53	19290.8	8602	18037.5	25215.9	26899.7	15549.5	23008.3	NA	31734.7		823.603	13.9914	21695.4	18	NA	S-14-3
559	S559 (m/z=864.498753; rt=14.05099)	5008.55	3202.82	3316.17	3499.97	5073.28	4909.49	3738.58	2582.26	4816.85	2768.03	5751.45	NA	4423.16	4231.89	4642.2	6501.28	3035.71	42120.7	20531.7	22244.4		864.499	14.051	4642.2	19	NA	S-14.1-1
560	S562 (m/z=305.168806; rt=14.09926)	24409.3	20315.6	34308.5	32932	37345.3	30148.5	27614.8	27724.7	28230	24185.1	25384.4	20812.6	20784.8	22861.1	28261.9	22324.3	20835.5	37254.1	31395.4	27444.8		305.169	14.0993	27529.8	20	0.897522	S-14.1-2
561	S564 (m/z=309.243051; rt=14.11348)	23484.8	15447.6	36184.5	35388.8	33138.5	34020.4	24948.7	25447.1	28122.2	21508.8	27350.8	17745.7	17398.3	20791.7	19995.7	20220	20391.6	45904.5	34276.7	31229.8		309.243	14.1135	25197.9	20	0.897522	S-14.1-2
562	S561 (m/z=305.163708; rt=14.09879)	12556.1	10329.2	16521.6	17384.8	17937.3	14158.6	13707.4	13889.8	14058	12020.9	11932.8	10841.1	10418.1	11523.5	13686.9	10258.3	11199.3	18269.2	15291.1	14118.2		305.164	14.0988	13697.1	20	0.897522	S-14.1-2
563	S565 (m/z=349.235656; rt=14.11394)	12816.6	11810.8	23077	21682.8	25986	21848	18295.6	17722.9	16911.1	14437.8	15427.6	9087.01	11482.3	14916.9	10985	12254.2	11654.9	21950.3	18858.9	21675		349.236	14.1139	16169.4	20	0.897522	S-14.1-2
564	S563 (m/z=309.237764; rt=14.11302)	11718.9	7752.58	18223.9	17133.1	15628.7	16314.2	11581	12154	13366.4	10722.9	12473.9	8706.08	8688.05	9143.39	9006.63	8376.2	9667.8	21316.2	16656.5	14708		309.238	14.113	11936.5	20	0.897522	S-14.1-2
565	S560 (m/z=688.421213; rt=14.09654)	3059.32	NA	10727	11269.3	16522.9	7916.72	5415.07	8219.47	5308.01	5159.16	5349.1	NA	2958.3	5146.13	NA	4156.7	1559.83	12783.3	6934.66	7318.89		688.421	14.0965	5415.07	17	0.897522	S-14.1-2
566	S566 (m/z=1002.604683; rt=14.14891)	2107.08	3091.42	3625.64	NA	4453.32	4788.57	3841.98	5019.52	3507.92	3272.96	3505.56	NA	4268.01	2989.13	3624.58	4038.73	3352.01	21483	10989	12211.4		1002.6	14.1489	3733.81	18	NA	S-14.1-3
567	S567 (m/z=823.478173; rt=14.21991)	22336.3	13593.9	4170.68	5946.61	11600.9	3012.45	3339.92	4071.19	10458.7	23043.5	4020.18	29656.6	22727.9	21241.8	NA	21724.8	24444.9	19164.4	9440.16	30414.4		823.478	14.2199	13593.9	19	NA	S-14.2-1
568	S569 (m/z=221.153814; rt=14.23835)	12456	10473.8	12887.3	16654.1	10923.2	14590.6	14256.2	13219.5	14950.9	13801.3	12698.6	9877.2	10914.9	12919.1	12099.7	12579.5	10475.3	28321.2	21396.9	16506.9		221.154	14.2383	12903.2	20	0.992162	S-14.2-2
569	S568 (m/z=221.152236; rt=14.23809)	10371.6	9582.53	10606.7	14053	9871.85	12334.1	12323	11334.5	13158.6	12183.3	11214.4	8285.73	9038.32	11497.8	10362.5	10650.4	8769.34	24305.3	17985.5	14296.4		221.152	14.2381	11274.5	20	0.992162	S-14.2-2
570	S570 (m/z=345.204238; rt=14.23887)	10390	9098.1	13591.2	14458.8	13221.5	18258.6	14289.1	13608.4	16706.1	12394.8	15334.3	7101.97	9552.35	10850.4	9905.77	10567	9514.88	22768.9	18668.1	15749.1		345.204	14.2389	13406.3	20	0.901464	S-14.2-3
571	S571 (m/z=323.220665; rt=14.23897)	6585.85	8474.72	11565.6	12540.8	8453.73	12192.2	11000.9	9159.6	12228.9	8200.6	9721.48	6256.2	6463.68	6437.61	7210.28	6969.85	7536.3	16977.9	13250.6	11970.6		323.221	14.239	8817.16	20	0.901464	S-14.2-3
572	S572 (m/z=323.223915; rt=14.239)	6585.85	8474.72	11565.6	12540.8	8453.73	12192.2	11000.9	9159.6	12228.9	8200.6	9721.48	6256.2	6463.68	6437.61	7210.28	6969.85	7536.3	16977.9	13250.6	11970.6		323.224	14.239	8817.16	20	0.901464	S-14.2-3
573	S573 (m/z=760.427233; rt=14.30653)	17553.5	8640.05	69690.8	57398.7	64160	28051.8	12218	12492.7	17249.9	8669.48	12433.1	5202.21	4406.31	7184.05	11395.3	9718.6	3823.06	37940.9	14899.4	11034.1		760.427	14.3065	12325.5	20	NA	S-14.3-1
574	S574 (m/z=480.219561; rt=14.31681)	8648.42	10273.8	3805	6022.16	3162.95	6355.61	7170.24	2976.24	6695.83	5099.11	4921.34	2261.15	4922.04	5174.15	6807.44	7390.53	6778.17	19230.6	16157	9582.54		480.22	14.3168	6525.72	20	NA	S-14.3-2
575	S575 (m/z=458.237489; rt=14.31792)	21571.6	15821.9	8001.96	8427.09	4805.47	10165.9	9130.79	8144.71	11440.9	15348	11717.3	11315.2	11898.6	13331.6	15269.6	14159.1	13342.6	45981	33106.8	26805.9		458.237	14.3179	12615.1	20	NA	S-14.3-3
576	S576 (m/z=670.395613; rt=14.34756)	12756.7	8360.71	31542.3	26162.6	24544.7	23075.4	16714.8	10679.2	20349.8	15897.2	13151.3	5745.29	9540.16	10997.1	15020.6	14998.5	9881.74	92303.7	43751	31105.7		670.396	14.3476	15458.9	20	0.961032	S-14.3-4
577	S580 (m/z=481.353719; rt=14.34939)	5197.89	1330.29	15536.4	14543.6	12489.1	10608	7287.4	7308.88	9010.2	6294.34	6219.07	NA	4968.99	5168.64	7769.02	7719.27	4047.37	42514.2	19622.2	16274.5		481.354	14.3494	7719.27	19	0.961032	S-14.3-4
578	S578 (m/z=653.368505; rt=14.34934)	5318.94	2097.71	14738.3	13000.8	11200.9	11789.7	6625.03	7514.67	8662.44	6620.73	7259.82	NA	4025.22	4526.28	7499.94	6330.46	NA	39105.4	19764.7	16582.1		653.369	14.3493	7507.3	18	0.961032	S-14.3-4
579	S579 (m/z=653.368228; rt=14.34937)	5318.94	2097.71	14738.3	13000.8	11200.9	11789.7	6625.03	7514.67	8662.44	6620.73	7259.82	NA	4025.22	4526.28	7499.94	6330.46	NA	39105.4	19764.7	16582.1		653.368	14.3494	7507.3	18	0.961032	S-14.3-4
580	S577 (m/z=671.398567; rt=14.34832)	5225.49	NA	16090.6	11338	8192.46	11301.6	7949.1	4434.53	8171.6	5657.05	6855.65	NA	4731.79	4069.59	6953.92	5037.28	2318.68	33638.2	16664.7	11769.9		671.399	14.3483	7451.51	18	0.961032	S-14.3-4
581	S582 (m/z=744.4223; rt=14.38587)	11782	6497.73	22274.3	24389.9	21587	18207.4	11459	9835.56	17575	10846.8	13683.3	5786.49	9374.31	8782.2	13796.8	15651.8	7319.35	57395.2	36396.1	26555.9		744.422	14.3859	13740	20	0.944681	S-14.4-1
582	S581 (m/z=745.425417; rt=14.38501)	5485.43	3606.79	10604.4	10622.9	8131.31	7676.02	7765.38	4787.67	7477.92	6707.24	6848.08	2981.61	4192.86	5924.84	5534.88	6127.91	3693.73	26410.3	13780.7	9058.41		745.425	14.385	6777.66	20	0.944681	S-14.4-1
583	S586 (m/z=690.436845; rt=14.41304)	4693.58	4507.36	30155.5	36122.2	41106.4	16210.2	13482.6	14464.9	11908.8	9566.46	13119.3	3455.96	5523.03	6685.27	6007.89	5326.65	5200.15	30178.6	17831.1	17762		690.437	14.413	12514	20	0.92919	S-14.4-2
584	S584 (m/z=496.341211; rt=14.38789)	9226.8	2969.96	119925	168521	225739	78059.4	38658.5	46380.8	43861.6	25560.1	37760.4	9749.37	10175.7	18795	12840.1	10018.6	11090.4	40186.3	15464.7	17978.4		496.341	14.3879	22177.5	20	0.92919	S-14.4-2
585	S585 (m/z=496.341293; rt=14.38789)	9226.8	2969.96	119925	168521	225739	78059.4	38658.5	46380.8	43861.6	25560.1	37760.4	9749.37	10175.7	18795	12840.1	10018.6	11090.4	40186.3	15464.7	17978.4		496.341	14.3879	22177.5	20	0.92919	S-14.4-2
586	S583 (m/z=496.322159; rt=14.38771)	2348.87	1347.62	26863.1	36985	49664.6	16443.8	8948.23	9136.15	8962.22	4926.17	9689.1	2536.69	2652.31	3567.29	2940.35	2912.22	2633.03	7942.34	3547.36	4073.95		496.322	14.3877	4500.06	20	0.92919	S-14.4-2
587	S587 (m/z=808.500629; rt=14.45512)	5101.09	3617.87	8645.44	5195.77	5151.32	4740.01	4355.32	5600.09	7612.01	5137.27	4346.71	4317.11	5317.02	4759.89	6062.19	3398.2	3479.64	24614.2	12008.6	11441.1		808.501	14.4551	5144.29	20	NA	S-14.5-1
588	S588 (m/z=319.184642; rt=14.45667)	6691.21	6151.96	9918.9	8273.99	5911	11366.6	8452.22	8855.89	10311.3	7805.39	8679.06	7314.42	8273.81	7616.66	6494.74	7635.94	7238.16	12905.5	11770.5	11674.4		319.185	14.4567	8273.9	20	1	S-14.5-2
589	S589 (m/z=319.184467; rt=14.45686)	6691.21	6151.96	9918.9	8273.99	5911	11366.6	8452.22	8855.89	10311.3	7805.39	8679.06	7314.42	8273.81	7616.66	6494.74	7635.94	7238.16	12905.5	11770.5	11674.4		319.184	14.4569	8273.9	20	1	S-14.5-2
590	S590 (m/z=437.801681; rt=14.45991)	10025.6	1534.9	5102.14	NA	8073.48	5661.92	12251.9	NA	13668.7	12505.5	2847.94	12177.3	2164.69	11605.8	2094.91	5989.06	1376.42	12094.7	4255.89	14329		437.802	14.4599	7031.27	18	NA	S-14.5-3
591	S596 (m/z=690.437074; rt=14.51024)	6122.84	3737.01	30444.8	37320.6	40931.2	21644.7	12621.2	13168	14762.7	9613.14	10521.7	4193.03	4617.15	8255.06	5831.94	4962.82	4416.76	37456.2	13440.7	13771.3		690.437	14.5102	11571.4	20	0.929846	S-14.5-4
592	S594 (m/z=740.473958; rt=14.47245)	11248.2	6392.34	52374.7	51774	59397.2	47322.8	21001.8	21237.1	28124.4	15659.9	19243.7	5057.69	9064.38	12904.5	9181.5	6106.56	7524.63	35190.8	13913.8	12265.2		740.474	14.4724	14786.9	20	0.929846	S-14.5-4
593	S593 (m/z=740.447873; rt=14.47191)	6254.08	3972.42	31998.8	30526.6	35628.4	27226.9	12653.1	13409.4	16674.8	9466.34	11560.3	3098.69	5112.25	8079.68	5588.19	3930.71	4307.8	20497.2	9472.71	7312.7		740.448	14.4719	9469.53	20	0.929846	S-14.5-4
594	S591 (m/z=741.477659; rt=14.47181)	4627.15	2928.98	24093.5	21031.6	26066.3	19078.6	12009.2	10153.2	12201.5	7990.58	8419.51	NA	4548.7	6073.6	4988.23	3702.64	NA	14740.2	6578.21	7436.93		741.478	14.4718	8205.04	18	0.929846	S-14.5-4
595	S597 (m/z=691.43981; rt=14.51125)	2833.87	3524.08	13314	16746.4	17259	9422.07	5373.76	5735.96	6507.07	5608.45	4698.53	NA	4577.48	3225.2	2611.55	4472.24	NA	13119.2	5693.96	5738.64		691.44	14.5113	5651.2	18	0.929846	S-14.5-4
596	S592 (m/z=437.773635; rt=14.47186)	13922.6	15197.6	12602	15106.1	13405.1	12820.5	13068.3	13583.9	13287.4	12461.7	11178	11997.3	11840.3	13635.7	13483.1	13848.4	13088.6	13440.6	13009.1	14557.5		437.774	14.4719	13346.3	20	NA	S-14.5-5
597	S595 (m/z=848.50231; rt=14.49453)	8371.06	5212.07	5612.46	6012.07	7403.33	4081.1	5919.5	5198.89	5182.31	5046.34	5716.73	NA	5350.78	8051.37	5275.39	7573.11	7570.65	39088.1	33239	36771.7		848.502	14.4945	5919.5	19	NA	S-14.5-6
598	S599 (m/z=655.384721; rt=14.51391)	4624.9	NA	5780.42	9942.75	4630.71	5975.46	6088.76	3319.34	7900.28	7088.35	5384.19	2085.57	3604.94	5162.48	5598.66	5549.2	3886.21	25440.2	14546.4	10456.5		655.385	14.5139	5598.66	19	0.996435	S-14.5-7
599	S598 (m/z=655.384625; rt=14.5117)	4624.9	NA	5780.42	9942.75	4630.71	5975.46	6088.76	3319.34	7900.28	7088.35	5384.19	NA	3577.44	5162.48	5598.66	5549.2	2891.85	25440.2	14546.4	10456.5		655.385	14.5117	5689.54	18	0.996435	S-14.5-7
600	S600 (m/z=848.543625; rt=14.51931)	4152.02	3047.36	5612.46	6012.07	4250.75	3343.39	3596.77	4156.36	3248.78	3468.75	3247.39	NA	3161.87	3934.78	3015.36	4768.83	3577.8	19154.4	16963.1	17590		848.544	14.5193	3934.78	19	NA	S-14.5-8
601	S602 (m/z=672.410552; rt=14.54037)	7855.3	4478.34	17905.5	21021.6	21236.9	16255.1	11345.8	9535.9	11638.7	6528.86	9332.82	6714.68	4630.35	7205.2	9980.79	9140.87	6066.67	63278.4	27076.3	20222.5		672.411	14.5404	9758.34	20	0.949427	S-14.5-9
602	S601 (m/z=483.369204; rt=14.5307)	4399.94	3474.17	9076.25	12058.1	8066.8	10066.1	5864.89	5425.6	6251.21	3531.03	4333.2	NA	3523.5	5060.9	4377.41	7722.1	3471.42	32461.3	17435.1	12205.8		483.369	14.5307	5864.89	19	0.949427	S-14.5-9
603	S604 (m/z=722.462602; rt=14.60905)	16941.8	12087.4	178316	171710	207795	122396	62686.6	67728.9	60300	41431.8	50996.2	10622.8	17019.6	26979.5	21518.2	14203.2	14086.4	65666.4	29045.1	27194.6		722.463	14.609	35238.4	20	0.928395	S-14.6-1
604	S605 (m/z=723.467322; rt=14.60955)	9973.64	6055.23	73067.4	70710.9	78099.3	46063.3	21529.6	27141.5	27389.2	15605.2	21593.4	4891.89	9442.85	11740.4	8112	6779.88	6324.15	27497.9	11597	9817.39		723.467	14.6096	13672.8	20	0.928395	S-14.6-1
605	S607 (m/z=822.553074; rt=14.63054)	6910.56	4488.42	29304.6	20341.7	21314.7	24511.3	8234.98	7481.95	13964.4	5416.65	7666.74	3809.62	6101.7	4426.65	7476.57	5256.42	3447.47	14275.4	5526.69	4994.1		822.553	14.6305	7193.56	20	0.928395	S-14.6-1
606	S606 (m/z=724.476682; rt=14.62456)	3169.39	2826.24	19115.5	21356.8	31609	15875.4	9156.35	10239.4	7739.34	7556.11	7659.45	NA	4205.23	5781.09	3217.34	3553.45	3547.66	7520.4	4571.72	6544.55		724.477	14.6246	7520.4	19	0.928395	S-14.6-1
607	S603 (m/z=778.489647; rt=14.59585)	4241.52	NA	20956.8	19256.4	25212.4	17531.8	7218.02	9404.85	10139.9	6842.62	7096.5	NA	2608.82	4168.97	4900.69	4219.4	NA	12289.2	4964.93	4697.41		778.49	14.5959	7096.5	17	0.928395	S-14.6-1
608	S608 (m/z=823.562094; rt=14.63676)	17303.1	NA	33491.5	32339.1	30405.9	26872	26215.7	17257.5	25381.4	25774.4	7479.75	21404	18156.5	NA	23168.2	20842.6	NA	28181.2	30482.8	26745.1		823.562	14.6368	25774.4	17	NA	S-14.6-2
609	S616 (m/z=744.431314; rt=14.71736)	5471.81	5639.63	27429.9	31310.3	40254.7	13671.3	5348.09	10578.7	6912.02	5548.93	5753.58	3261.82	2785.8	2841.91	4338.48	2977.97	2143.02	12557.3	10083.2	10519		744.431	14.7174	5696.6	20	0.887152	S-14.7-1
610	S609 (m/z=655.38624; rt=14.65472)	3594.31	NA	15057.1	13571.1	13736	10824.3	6274.46	6227.1	4859.36	5811.48	6333.03	NA	3447.96	4980.05	2318.89	3458.82	1877.05	10595.6	10633.9	7073.87		655.386	14.6547	6250.78	18	0.887152	S-14.7-1
611	S611 (m/z=810.516257; rt=14.66175)	4401.11	2965.86	7164.45	5048.31	3866	6205.18	3334.97	4294.3	5061.41	3011.02	4847.43	3727.83	3521.51	3830.05	5189.68	3818.76	2512.77	15426	9150.47	7203.82		810.516	14.6617	4347.71	20	0.999685	S-14.7-2
612	S610 (m/z=810.515164; rt=14.6549)	4401.11	2965.86	7164.45	5048.31	3866	6205.18	3221.83	4294.3	5061.41	3011.02	4847.43	3727.83	3521.51	3830.05	5189.68	3818.76	2036.76	15426	9150.47	7203.82		810.515	14.6549	4347.71	20	0.999685	S-14.7-2
613	S612 (m/z=738.457985; rt=14.66602)	5750.55	3109.48	32443.6	34914	34384	26476	14852.9	15599.4	13708.7	11002.5	11459.7	2835.03	4195.13	7024.17	6436.81	4232.23	3048.76	17141.2	6547.81	7124		738.458	14.666	9063.27	20	0.915429	S-14.7-3
614	S613 (m/z=852.525923; rt=14.68162)	4229.32	3637	14922.7	12915.6	12960.2	13872.1	6442.32	5898.04	10462.9	3845.64	5699.63	2832.49	3103.58	5147.01	2557.97	3769.92	3158.79	12612.4	4184.73	3895.96		852.526	14.6816	4688.16	20	0.915429	S-14.7-3
615	S614 (m/z=842.513989; rt=14.68184)	9242.75	5877.75	13649.1	6194.44	15787.1	14842.4	8462.27	6813.48	10684.4	11313.7	10545.4	4266.12	6799.56	6979.88	6221.2	8922.05	4862.6	60107.5	28970	31361.9		842.514	14.6818	9082.4	20	0.907458	S-14.7-4
616	S615 (m/z=843.517074; rt=14.68378)	5946.79	3520.96	6757.12	NA	10083.6	7187.06	5733.11	4534.04	5901.2	4635.37	4784.78	2426.8	4465.64	5237.5	6738.31	7303.2	3534.25	26285.3	11468.4	12175.1		843.517	14.6838	5901.2	19	0.907458	S-14.7-4
617	S617 (m/z=300.992893; rt=14.76514)	7291.68	6775.33	9724.49	11131.5	8707.64	8409.66	9126.49	7834.27	8071.38	9308.33	11187.4	7063.52	7911.08	7449.92	11222	9746.94	7279.08	12302	9871.07	11349.4		300.993	14.7651	8917.06	20	NA	S-14.8-1
618	S629 (m/z=720.447285; rt=14.7837)	13927	9280.34	70708.6	60463.7	83716.2	78644.6	45602.2	52325.5	42919	34435.9	32998.1	9379.15	15138.5	20499.2	13264.1	11916.9	7703.85	17931.6	12950.1	9148.25		720.447	14.7837	19215.4	20	0.925137	S-14.8-2
619	S625 (m/z=652.420768; rt=14.77929)	12099.9	6816.79	137379	110207	122585	100481	40730.4	45762.1	46121.8	25580.1	27916.5	9599.82	10482.7	16685.5	13416.3	8048.35	8790.06	47321.6	16165.2	17298.3		652.421	14.7793	21439.2	20	0.925137	S-14.8-2
620	S627 (m/z=652.421052; rt=14.77975)	12099.9	6816.79	137379	110207	122585	100481	40730.4	45762.1	46121.8	25580.1	27916.5	9599.82	10482.7	16685.5	13416.3	8048.35	8790.06	47321.6	16165.2	17298.3		652.421	14.7797	21439.2	20	0.925137	S-14.8-2
621	S633 (m/z=722.463524; rt=14.83232)	10177.3	6065.61	97193.1	80673.9	103698	68578.3	29853.7	37417.2	37814.7	19655.9	25020.1	5228.28	7382.08	13260	9689.94	6432.43	6914.51	43988.4	14972.4	15646.6		722.464	14.8323	17651.3	20	0.925137	S-14.8-2
622	S634 (m/z=723.466179; rt=14.8353)	4558.52	3111.87	42146.9	31795	43470	27864.5	13915.7	13894.9	13658.5	8060.41	14366.8	5000.42	3471.13	5989.3	4999.56	3282.29	4168.6	20319.7	8009.44	7718.14		723.466	14.8353	8034.92	20	0.925137	S-14.8-2
623	S618 (m/z=748.477726; rt=14.77287)	2948.17	2545.16	12978.4	10489.2	12187.6	9635.74	5266.15	5248.61	4991.25	3583.25	6770.76	1741.62	3313.66	2640.49	3019.83	3464.23	3209.6	6906.29	3488.59	6171.94		748.478	14.7729	4287.25	20	0.925137	S-14.8-2
624	S628 (m/z=721.450793; rt=14.78257)	4824.91	5383.41	32319.9	24803	37915.5	30353.6	20081.8	22032.8	20367	13110.5	13141.3	NA	7178.38	8326.26	6009.38	5187.06	3501.95	7138.83	4722.47	4138.01		721.451	14.7826	8326.26	19	0.925137	S-14.8-2
625	S626 (m/z=653.424876; rt=14.77945)	5793.49	1727.33	50150.1	36957.7	42405.8	35876.8	13030.1	14122.5	14922.2	10098.1	13158.4	3843.86	2489.15	5874.61	4552.87	2719.2	NA	12603.1	7092.39	6380.73		653.425	14.7794	10098.1	19	0.925137	S-14.8-2
626	S635 (m/z=746.463658; rt=14.83897)	2964.76	2222.92	16541.1	11773.8	17406.9	11729.8	8619.02	8332.3	6260.03	5269.12	7727.96	NA	3860.2	4656.88	2661.31	4363.42	NA	5882.11	3611.56	4426.82		746.464	14.839	5575.61	18	0.925137	S-14.8-2
627	S619 (m/z=654.401898; rt=14.77461)	9131.45	5361.63	10936.4	14697.7	17056	9996.86	10214.7	8039.78	9488.4	8172.66	8130.13	3727.01	6039.69	9305.47	6117.28	10554	6506.33	37757.5	33481.4	23689.4		654.402	14.7746	9396.94	20	0.912634	S-14.8-3
628	S621 (m/z=465.358735; rt=14.77567)	5505.9	2102.84	8567.46	11636.7	12117.4	6841.72	6304.54	7174.72	7056.82	7611.09	6653.76	NA	5164.96	6749.23	6505.23	6933.26	4791.92	37387.9	26386.6	19510.5		465.359	14.7757	6933.26	19	0.912634	S-14.8-3
629	S623 (m/z=619.362646; rt=14.77761)	3854.21	1606.78	5084.87	7449.88	7687.77	4073.24	3932.96	4003.51	4710.24	4918.06	4631.44	NA	2935.28	4761.67	4379.9	4536.67	2701.15	17844	14674.5	10540.8		619.363	14.7776	4631.44	19	0.912634	S-14.8-3
630	S620 (m/z=465.347529; rt=14.77506)	2434.36	1258.84	3971.58	6162.36	4978.24	4947.52	3568.56	3591.66	3326.8	3909.45	3588.86	NA	2468.47	3082.6	3637.97	4145.43	2344.12	18721	12787.4	9262.43		465.348	14.7751	3637.97	19	0.912634	S-14.8-3
631	S622 (m/z=654.428798; rt=14.77677)	3181.84	2357.31	10936.4	9197.06	10362.3	7476.07	4207.42	5344.05	5276.82	4247.08	4543.45	1964	2330.99	4113.82	2745.77	3223.66	1855.78	12815.9	12540.1	8620.35		654.429	14.7768	4395.26	20	NA	S-14.8-4
632	S624 (m/z=437.749891; rt=14.77824)	12336.6	13488.8	13018	15106.1	13415.5	14701.4	14501.2	13903.5	13993.5	12461.7	13049.5	12407.5	11469.4	11845.4	12091.8	12584	14042.3	13440.6	12579.6	13452.9		437.75	14.7782	13232.5	20	NA	S-14.8-5
633	S630 (m/z=437.795513; rt=14.78491)	3887.22	NA	2853.76	NA	9234.17	12820.5	13068.3	2099.34	10454.6	11689.2	3791.21	10846.3	2164.69	11957.6	6332.95	2768.15	1635.09	11516.9	8175.98	12453.4		437.796	14.7849	8705.08	18	NA	S-14.8-6
634	S631 (m/z=842.514734; rt=14.81336)	12642.6	5965.27	10730.4	3359.2	16736.5	14112.3	9399.69	6802.68	16345.5	10550.1	10916.9	4445.12	7577.9	9440.58	9824.98	11958.6	5985.02	79190.6	48369.2	33328.6		842.515	14.8134	10640.3	20	NA	S-14.8-7
635	S632 (m/z=843.517811; rt=14.8138)	4489.19	4598.56	4890.66	3429.51	7525.36	7416.76	5100.75	2970.7	4595.68	5102.15	8295.52	3684.39	5118.27	4903.99	5907.72	5996.18	5016.56	37405.4	19607.7	18710.8		843.518	14.8138	5101.45	20	NA	S-14.8-8
636	S636 (m/z=728.427707; rt=14.85118)	9975.28	8896.48	12719	21136.6	20287.3	10471.3	9178.62	10025.2	10284.1	9481.71	11335.7	5256.72	6843.12	6912.45	10161.5	11959.1	8940.3	44098.8	34103.5	28145.4		728.428	14.8512	10222.8	20	0.892099	S-14.9-1
637	S637 (m/z=729.430537; rt=14.85201)	5055.82	2791.46	5302.22	7256.11	7965.37	4760.42	7086.72	6240.77	6088.55	4761.46	6552.79	NA	4153.59	4668.59	5076.79	4793.26	4490.05	17466.8	14098	10654.3		729.431	14.852	5302.22	19	0.892099	S-14.9-1
638	S657 (m/z=666.436273; rt=14.90628)	119171	59616.9	1.59269e+06	1.37554e+06	1.54682e+06	1.02485e+06	419074	506112	453566	268377	325712	63734.7	93304.7	163620	101422	80536.4	67061.3	528835	175903	202464		666.436	14.9063	235421	20	0.960642	S-14.9-2
639	S654 (m/z=667.440149; rt=14.90601)	44237.7	22298	604796	503725	580433	387498	162282	188455	179069	99764.2	129311	24109.6	34397.9	54211.5	42365.7	30590.7	27945.5	202175	65804.2	76302.4		667.44	14.906	88033.3	20	0.960642	S-14.9-2
640	S642 (m/z=692.451979; rt=14.87952)	8033.3	5951.38	69417.1	71612.8	75459.3	38059	27478.5	29897.5	24984.9	15597.3	24751	5227.97	7374.31	9211.94	6911.4	6262.69	5771.9	30112.2	16707.5	20637.9		692.452	14.8795	18672.7	20	0.960642	S-14.9-2
641	S656 (m/z=333.219276; rt=14.90627)	15019.9	8582.44	213812	184549	207579	137184	58379.7	68289.4	61432.6	34920.2	43071.8	9630.86	13579.4	22011.7	14781.6	10692.8	8724.35	70061	23378.2	26993.2		333.219	14.9063	30956.7	20	0.960642	S-14.9-2
642	S655 (m/z=668.442703; rt=14.90601)	11305.9	5477.3	140924	116312	133706	86607.7	37914.2	42971.7	41302.6	24442.9	26648.4	6695.83	8372.52	13856.9	10680.4	6973.72	5968.74	45114.2	18435.4	17475.8		668.443	14.906	21439.2	20	0.960642	S-14.9-2
643	S649 (m/z=688.41805; rt=14.90257)	10336	4473.84	135231	110193	158280	95117.8	39783.4	49598.5	44688.2	30972.5	33482	4095.64	8352.45	13516.2	9009.5	5540.95	5738.52	37332.2	12188.3	13510		688.418	14.9026	22244.4	20	0.960642	S-14.9-2
644	S646 (m/z=624.389597; rt=14.88801)	5406.36	4233.33	71195	86677.9	84927.2	55707.6	31923.2	39819.1	27686.1	17894.2	26560.4	4264.97	5757.39	13030.1	4541.32	5267.84	5395.84	16015.8	9466.04	11084.1		624.39	14.888	14523	20	0.960642	S-14.9-2
645	S644 (m/z=680.451564; rt=14.88493)	9897.61	6578	113448	108157	154824	73417.6	33110.9	44035.7	31356.8	18703.6	27580.4	4635.42	8331.68	12079.2	8002.89	6667.92	5380.41	32507	14217.7	18887.2		680.452	14.8849	18795.4	20	0.960642	S-14.9-2
646	S663 (m/z=638.442006; rt=14.91791)	12116	5563.53	131508	127277	170726	107919	36745.7	51281.6	48802.2	25623.8	36109.2	5948.91	7994.32	16807.6	11039.1	7754.67	7223.95	56633.7	19791.6	21914		638.442	14.9179	23768.9	20	0.960642	S-14.9-2
647	S664 (m/z=693.455794; rt=14.92102)	4616.21	3794.8	29963.4	27354	32037.9	18712.8	12038.7	10831	10426.8	9329.66	12053.4	2479.09	4364.64	5056.31	3999.26	4801.65	4035.65	13462.6	8583.93	8254.37		693.456	14.921	8956.79	20	0.960642	S-14.9-2
648	S653 (m/z=333.721009; rt=14.90592)	5722.81	3552.38	78180.8	66013.4	75610.8	48616.1	21049.1	24591.8	22938.1	13383.8	16140	3400.15	4101.5	7205.37	5655.47	3306.13	3595.09	24952.1	8491.6	11158.8		333.721	14.9059	12271.3	20	0.960642	S-14.9-2
649	S640 (m/z=624.412634; rt=14.87327)	1860.09	2165.2	28577.1	34814.5	35660.6	22560.3	14939	17757.6	12450.5	8354.24	11732.6	2982.17	2403.55	5579.69	2045.6	2920.48	2765.3	6118.23	4048.66	5036.12		624.413	14.8733	5848.96	20	0.960642	S-14.9-2
650	S647 (m/z=624.369921; rt=14.88812)	3622.07	1880.81	39956.5	48179.9	45895.2	30527.7	17043	22079.1	15708.7	9621.21	14005.3	1939.5	3280.34	6653.7	2071.98	2072.28	3150.07	8890.94	4809.42	5578.25		624.37	14.8881	7772.32	20	0.960642	S-14.9-2
651	S658 (m/z=820.538605; rt=14.90901)	2947.08	3390.63	8375.98	8339.28	13926.9	7247.66	5345.81	5938.89	6046.05	3728.44	4943.47	3190.15	2042.39	2890.42	3778.44	2586.72	2758.9	4889.4	3879.63	3601.83		820.539	14.909	3829.03	20	0.960642	S-14.9-2
652	S652 (m/z=222.148293; rt=14.90551)	6328.91	NA	75362.9	68720.2	73228.2	49014.2	18998.3	23026.5	20035.3	13183.2	15716.9	3843.97	4125.46	6849.22	4647.94	3696.11	2195.54	24387.2	8434.11	10216.6		222.148	14.9055	13183.2	19	0.960642	S-14.9-2
653	S650 (m/z=678.435677; rt=14.90405)	4293.9	NA	35221.3	40033.5	34392.7	24100.6	14199.2	14794.8	13787.8	8643.08	10083.9	2212.99	3626.8	7573.86	4069.55	4577.86	2947.21	11768.2	3604.51	6317.86		678.436	14.9041	8643.08	19	0.960642	S-14.9-2
654	S639 (m/z=678.46747; rt=14.86874)	3461.96	NA	23570.8	26009.2	21689.1	13878.7	8908.54	10842.2	9071.3	6660.76	5629.72	2730.54	2969.15	4760.43	3258.03	3815.96	2559.52	6797	5232.64	5062.58		678.467	14.8687	5629.72	19	0.960642	S-14.9-2
655	S659 (m/z=678.408826; rt=14.90934)	1139.69	NA	11196.5	15189.8	11656.6	8931.75	5728.65	4631.72	5278.7	2898.2	4087.7	915.776	1205.72	3438.78	1893.06	1640.12	1264.86	4604.5	2793.92	3295.17		678.409	14.9093	3438.78	19	0.960642	S-14.9-2
656	S641 (m/z=652.421196; rt=14.87387)	1801.06	NA	17229.7	16404.9	15932.5	15479.1	7186.15	8565.99	6133.15	3607.76	3542.13	3419.31	2200.76	3297.96	1869.65	1469.91	2601.89	6364.4	3818.1	2273.56		652.421	14.8739	3607.76	19	0.960642	S-14.9-2
657	S638 (m/z=680.451106; rt=14.86026)	9897.61	6578	93557.7	74063.2	107455	58593.8	19988.9	31465	30118.3	17011.6	26015.7	NA	6640.05	10096.8	7421.81	6667.92	NA	30376	14217.7	14392.6		680.451	14.8603	18500.3	18	0.960642	S-14.9-2
658	S651 (m/z=184.073441; rt=14.90541)	5017.09	NA	21871.1	17949.4	22647.8	16307	7806.75	11441.9	8963.53	5433.21	9086.07	2677.17	4307.04	4415.78	5169.97	3563.48	NA	10374.8	4634.22	4709.07		184.073	14.9054	6619.98	18	0.960642	S-14.9-2
659	S662 (m/z=639.445498; rt=14.91724)	5300.49	NA	50195.2	36638.1	65305.6	35759.1	15858.8	18297.7	20512.4	10296.1	11221.7	NA	2972.16	5977.4	4953.54	1966.1	2153.12	18657.6	7140.01	9219.34		639.445	14.9172	10758.9	18	0.960642	S-14.9-2
660	S661 (m/z=638.399843; rt=14.91286)	1283.23	NA	11425.4	11979.4	14010.3	9255.55	2988.98	5054.51	5097.13	3175	2799.44	NA	1283.91	1868.5	1726.28	794.66	1039.5	5863.15	1912.63	3193.4		638.4	14.9129	3081.99	18	0.960642	S-14.9-2
661	S645 (m/z=284.331637; rt=14.88496)	7732.64	5566.77	12368.1	15237.2	14925.7	10381.9	10585	11208.4	8226.15	9563.48	10921.7	7162.88	7994.66	9025.08	7748.76	7325.66	6065.04	14152.1	11800.2	9993.85		284.332	14.885	9778.67	20	0.888835	S-14.9-3
662	S660 (m/z=674.441764; rt=14.91067)	5365.83	4876.59	25022.5	49748.9	74363.8	17445	19693.9	24846.3	12046.1	12009.5	17313.8	3148.22	6029.96	10511.1	5115.86	7244.69	6701.45	24439.1	17837.2	19222.4		674.442	14.9107	14679.9	20	0.888835	S-14.9-3
663	S643 (m/z=284.328373; rt=14.88466)	6001.66	4398.03	9323.69	11037.8	9941.73	7885.72	7911.16	8324.04	6063.94	6422.22	8303.25	5052.78	5874.03	6112.33	5511.14	5752.76	4783.39	10449.2	8820.04	7400.52		284.328	14.8847	6911.37	20	0.888835	S-14.9-3
664	S648 (m/z=980.619119; rt=14.9017)	3802.19	2833.32	2870.84	NA	3579.56	4420.44	4901.16	3912.17	3115.79	2211.62	3172.37	3184.82	3765.26	2692.83	4105.09	3367.43	2443.33	14501.1	7988.24	9260.87		980.619	14.9017	3579.56	19	NA	S-14.9-4
665	S665 (m/z=483.369643; rt=14.93415)	3014.67	NA	11155.6	10964.2	15205.8	6550.96	7716.45	4845.43	3876.32	3549.47	6788.61	NA	4260.59	3984.54	2884.45	4138.77	2746.81	5641.08	6585.71	4052.18		483.37	14.9342	4553.01	18	NA	S-14.9-5
666	S666 (m/z=808.49999; rt=14.94961)	2641.37	2861.73	6029.01	5657.15	3880.05	2932.83	2423.05	3904.89	2233.61	2864.75	4110.49	3863.97	4019.65	3154.19	1506.38	2524.03	2369.26	11988.9	14067.4	9829.16		808.5	14.9496	3509.08	20	NA	S-14.9-6
667	S668 (m/z=804.54108; rt=14.97321)	6056.83	3825.74	38073.8	35775.7	45231.4	31054.4	12610.8	15224.2	18608.6	11478.2	12611.1	6180.41	5303.75	7076.99	6441.46	4742.42	3955.3	21375.5	9715.2	13752.8		804.541	14.9732	12044.5	20	0.965046	S-15-1
668	S669 (m/z=804.541272; rt=14.9733)	6056.83	3825.74	38073.8	35775.7	45231.4	31054.4	12610.8	15224.2	18608.6	11478.2	12611.1	6180.41	5303.75	7076.99	6441.46	4742.42	3955.3	21375.5	9715.2	13752.8		804.541	14.9733	12044.5	20	0.965046	S-15-1
669	S672 (m/z=692.452323; rt=14.99951)	7273.85	3485.78	56122	60099.4	59408.3	37811.3	15870.4	19795.4	23833	11504	15325.9	3603.48	5912.64	9068.97	5896.12	6542.52	4513.78	28822.3	10733	14595.2		692.452	14.9995	13049.6	20	0.965046	S-15-1
670	S667 (m/z=805.544474; rt=14.97201)	2984.95	2796.82	21612.5	19194.2	22473.2	13703.6	7569.1	7404.13	8069.7	4657.31	8782.96	3811.17	3108.02	4176.57	4189.56	3180.28	3565.51	12602.2	5029.58	7363.7		805.544	14.972	6196.64	20	0.965046	S-15-1
671	S673 (m/z=758.440145; rt=15.00886)	1259.77	1818.32	8059.19	9860.34	14236.2	6702.84	4156.1	3692.61	2811.52	2344.25	3454.51	1473.99	1935.45	3083.56	1207.64	1136.47	1840.62	2622.27	2885.76	4854.93		758.44	15.0089	2848.64	20	0.965046	S-15-1
672	S670 (m/z=467.374572; rt=14.97683)	3989.94	3954.19	7479.54	6965.14	8598.56	4960.81	3930.16	5143.15	3610.29	3628.58	5322.04	NA	4368.89	3527.48	4338.82	4861.6	4041.92	28820.3	18822.7	15028.3		467.375	14.9768	4861.6	19	NA	S-15-2
673	S671 (m/z=656.416084; rt=14.97841)	7095.05	4757.01	6639.47	9053.92	7836.61	5530.49	4930.75	5509.53	5561.61	4094.69	7407.36	3612.24	5573.53	6000.25	5675.75	5499.72	4315.28	27034.5	23500.9	21163.2		656.416	14.9784	5624.64	20	NA	S-15-3
674	S674 (m/z=823.770988; rt=15.11552)	19699.4	23645.6	32033.3	30353.1	28780.7	26346.4	27163.3	31451.9	26321.9	3399.03	29057.9	5993.13	8102.58	26316.6	6236.76	6023.63	17100.6	24472.9	18730.5	3623.08		823.771	15.1155	24059.3	20	NA	S-15.1-1
675	S675 (m/z=802.525435; rt=15.11617)	3115.96	3267.04	25686.5	18463.8	24835.9	13469.9	8054.55	9552.57	6560.46	4757.09	5968.45	3467.8	3153.89	6047.9	3938.19	2780.57	3560.06	6606.92	4343.89	4183.17		802.525	15.1162	5362.77	20	NA	S-15.1-2
676	S676 (m/z=803.527813; rt=15.12401)	4635.92	2355.94	13536.9	7272.19	11944.7	8307.4	4045.96	4390.55	3949.59	2706.76	5194.87	3025.99	3171.48	4060.88	4962.97	1863.93	2009.36	3833.94	3813.77	3742.15		803.528	15.124	3997.77	20	NA	S-15.1-3
677	S682 (m/z=636.426092; rt=15.19781)	7004.33	5797.14	59156.4	101569	133315	48359.4	30442.9	44663.4	25835.3	23682	29551.5	5558.48	8595.33	15224.1	7249.85	9168.69	9245.68	27128.4	18485.8	18791.1		636.426	15.1978	21236.5	20	0.952527	S-15.2-1
678	S680 (m/z=636.402912; rt=15.19723)	2619.19	2673.55	25917.7	44462	56219	20118.6	13571.6	19811.1	10393.8	9818.43	13758.4	2124.39	3528.88	6181.3	3008.81	3729.7	3796.86	11507.5	7824.92	7867.21		636.403	15.1972	8842.82	20	0.952527	S-15.2-1
679	S677 (m/z=636.426036; rt=15.17575)	7004.33	5797.14	59156.4	96600.5	126547	48359.4	26970.4	44663.4	25835.3	18926.8	29551.5	4282.74	8003.83	13398.9	7249.85	9168.69	NA	17751.2	9247.67	11919.3		636.426	15.1758	17751.2	19	0.952527	S-15.2-1
680	S678 (m/z=704.452933; rt=15.17586)	4366.19	NA	44073.5	48320.7	52800.8	36424.8	15683.1	18893.1	15993	10320.5	16802.9	3326.23	4628.69	7635.44	5282.37	3344.39	NA	21733.1	8036.95	9109.5		704.453	15.1759	13001.8	18	0.952527	S-15.2-1
681	S679 (m/z=704.485755; rt=15.17655)	873.155	NA	11193	11744.2	13488.5	9002.13	4358.76	5162.29	3581.55	2772.55	4299.41	1453.53	1912.66	3079.67	1797.79	1691.61	NA	6451.96	3298.11	3053.2		704.486	15.1765	3439.83	18	0.952527	S-15.2-1
682	S681 (m/z=637.429858; rt=15.19777)	NA	NA	20017.9	36034.3	48394.6	16746.5	13305.1	14132.6	8805.16	9559.76	12337.9	NA	3346.98	6824.32	NA	2868.52	2291.78	12259.4	7717.3	7474.03		637.43	15.1978	10909.6	16	0.952527	S-15.2-1
683	S683 (m/z=437.781498; rt=15.23024)	11826.6	12750.6	13018	13114	11784.4	12820.5	11966.7	13718.4	13187.2	11158.5	13337.6	13802.5	11160.9	11957.6	14103.6	11608.2	10963.6	11911.2	2542.1	14557.5		437.781	15.2302	12358.7	20	NA	S-15.2-2
684	S684 (m/z=524.372504; rt=15.25043)	NA	NA	8110.76	10259	11909.3	4701.39	4300.41	6091.66	5031.78	3252.13	5119.07	NA	1635.14	3437.96	2411.53	1926.11	2978.25	6176	4260.46	4033.08		524.373	15.2504	4300.41	17	NA	S-15.3-1
685	S685 (m/z=806.558638; rt=15.30216)	2216.71	2516.01	15993.8	11394.6	10670.3	12828.6	4261.13	5431.91	8392.18	3325.16	5658.53	3054.92	3151.33	2502.29	3593.89	3276.26	3155.33	11642.6	3745.92	4318.95		806.559	15.3022	4003.52	20	NA	S-15.3-2
686	S686 (m/z=827.523684; rt=15.30498)	4515.34	4828.33	5800.46	3789.13	8262.05	3895.42	5511.2	4616.03	4298.08	4848.56	5206.06	1912.58	3944.66	4600.02	5621.63	5686.74	3759.96	22596.4	17368.4	16304.9		827.524	15.305	4838.45	20	NA	S-15.3-3
687	S687 (m/z=826.519032; rt=15.31138)	10025.4	6267.76	7188.53	5844.35	20398.9	8839.11	8689.96	8325.74	10382.3	6847.96	10038.1	4453.37	5644.77	9534.1	7521.02	13006.3	9623.54	50698.5	39745.6	34623.2		826.519	15.3114	9186.61	20	NA	S-15.3-4
688	S694 (m/z=650.441363; rt=15.39103)	31543	29555.4	282155	555037	776986	223792	197015	260249	126365	120737	182939	22834.1	41854.5	82891.1	38413.6	40041.7	39012.5	165405	107104	119026		650.441	15.391	119882	20	0.96908	S-15.4-1
689	S697 (m/z=651.445009; rt=15.39135)	11331.7	12403.4	102756	203559	281014	81725.8	74977.7	93703.8	53037.1	43584.5	70428.8	10508.4	15309.7	29874	13887	15769	15608	58691.1	37455.5	42806.3		651.445	15.3914	43195.4	20	0.96908	S-15.4-1
690	S693 (m/z=650.409341; rt=15.39074)	6795.19	7215.06	72876	143221	198419	56888	49029.8	65830.2	30492.6	29041.2	45314	5641.51	9261.33	20068.7	9529.07	8726.21	9933.54	41573.7	27057	29058.4		650.409	15.3907	29049.8	20	0.96908	S-15.4-1
691	S695 (m/z=325.22155; rt=15.39121)	4781.79	4577.68	39107.1	77954.1	112493	31899.1	27133.7	36655.2	19207.7	17550.3	23684.3	4133.93	6468.72	10274.2	5310.74	5945.59	5712.09	23085.2	14534.8	15156.3		325.222	15.3912	16353.3	20	0.96908	S-15.4-1
692	S699 (m/z=676.457372; rt=15.43318)	6030.12	5637.65	43341	70802.3	73901.6	33234.6	23061	27346.8	17329.7	15082.8	22557.6	5579.38	6605.85	10831.1	5549.07	5689.49	6352.15	26610.5	11886.4	17428.4		676.457	15.4332	16206.2	20	0.96908	S-15.4-1
693	S692 (m/z=651.403592; rt=15.39067)	1101.31	1695.19	13229.5	27511.9	38126.8	11354.5	9424.7	11277.4	5988.22	4859.59	8051.45	1580.94	2671.46	2850.55	2187.58	2698.5	2092.21	7503.72	4787.13	6188.55		651.404	15.3907	5423.91	20	0.96908	S-15.4-1
694	S690 (m/z=840.519298; rt=15.37151)	3379.72	2150.17	8123.14	12508.5	13299.9	7290.94	3264.01	4196.76	3974.5	3494.02	4797.13	2217.56	2392.38	3054.7	3319.93	2188.47	2134.32	6148.6	2658.43	3527.7		840.519	15.3715	3436.87	20	0.96908	S-15.4-1
695	S698 (m/z=677.460827; rt=15.43306)	3426.83	1249.61	15472.5	24950.8	27490.1	14809.4	9740.6	11666.3	8701.17	6109.15	8819.1	NA	3996.33	4755.02	3091.81	3558.2	3013.31	13644.5	5592.8	5464.61		677.461	15.4331	6109.15	19	0.96908	S-15.4-1
696	S696 (m/z=652.449083; rt=15.39129)	3611.47	NA	28932.6	50047.5	68005.1	22399.9	13367.5	21089	11200.2	14281.9	17560.7	NA	4873.63	7524.76	3244.36	3860.39	4251.47	15500.6	9785.88	10877.1		652.449	15.3913	12283.9	18	0.96908	S-15.4-1
697	S688 (m/z=608.394674; rt=15.36469)	NA	NA	19565	33955.2	50903.2	14065.3	16834	18675.8	11603.3	10231.5	15913.2	NA	3669.08	8790.19	3251.85	4031.36	2784.65	7260.5	5143.2	8342.53		608.395	15.3647	10231.5	17	0.96908	S-15.4-1
698	S689 (m/z=437.78848; rt=15.36697)	11826.6	12750.6	NA	13114	11784.4	4325.02	11966.7	6277.97	13187.2	9929.1	13337.6	13802.5	11160.9	10363.4	9320.42	11155.8	10789.5	11911.2	2156.76	12244.2		437.788	15.367	11784.4	19	NA	S-15.4-2
699	S691 (m/z=467.374566; rt=15.37281)	3370.46	2244.7	5601.45	13847.7	16563.5	6452.74	10790.2	9532.63	5288.43	6727	10410.2	NA	4837.83	4553.3	4499.55	6590.39	4246.36	8500.16	6867.15	8970.09		467.375	15.3728	6590.39	19	NA	S-15.4-3
700	S700 (m/z=808.542853; rt=15.44717)	3598.96	2773.52	23243.7	18138.8	16588.7	20482.3	9088.33	9623.22	11011.8	6407.68	7313.41	2525.56	2075.99	3888.19	4526.04	2358.24	2869.3	13454.2	7591.52	8115.34		808.543	15.4472	7452.46	20	NA	S-15.4-4
701	S701 (m/z=808.573696; rt=15.45445)	6127.35	3331.54	39554.3	30177.6	25245	33976.5	12830.4	16137.5	17517.9	10621.4	11427.7	3709.86	3088.98	6017.88	6708.3	3617.52	4656.69	22161.8	9144.4	11121.7		808.574	15.4544	10871.6	20	0.956392	S-15.5-1
702	S703 (m/z=808.573555; rt=15.45964)	6127.35	3331.54	39554.3	30177.6	25245	33976.5	12830.4	16137.5	17517.9	10621.4	11427.7	3709.86	3088.98	6017.88	6708.3	3617.52	4656.69	22161.8	9144.4	11121.7		808.574	15.4596	10871.6	20	0.956392	S-15.5-1
703	S705 (m/z=808.573615; rt=15.51055)	4706.06	2153.84	31557.7	22487.9	25245	21934.1	9333.75	9120.48	9438.97	7045.61	6638.41	3111.48	2692.4	3626.41	3263.35	1942.98	3409.56	15866.3	7923.25	8484.08		808.574	15.5106	7484.43	20	0.956392	S-15.5-1
704	S702 (m/z=809.576206; rt=15.45873)	4316.89	NA	19983	18763.9	14709	18974.1	6271.34	7778.89	9920	6008.59	6530.05	3426.02	3832.32	5259.04	4478.22	3542.21	3135.06	10307.6	4036.77	5015.24		809.576	15.4587	6008.59	19	0.956392	S-15.5-1
705	S704 (m/z=809.576754; rt=15.51047)	3449.28	NA	15570.4	11985.5	8996.91	12101.9	5443.94	7006.01	7953.43	3418.19	3508.11	2072.78	2937.96	1794.19	2174.26	2268.43	3135.06	8435.59	2925.01	3445.12		809.577	15.5105	3449.28	19	0.956392	S-15.5-1
706	S706 (m/z=790.5612; rt=15.54154)	3603.97	1499.29	17091.3	12787.9	2810.81	6867.28	6846.79	11098.4	4835.78	4395.83	6698.05	3025.09	2558.4	5730.67	2691.62	3213.44	2629.76	5253.92	9936.11	3058.36		790.561	15.5415	4615.8	20	0.995631	S-15.5-2
707	S707 (m/z=790.561085; rt=15.54543)	3603.97	1933.64	17091.3	12787.9	2810.81	6008.86	6846.79	11098.4	4835.78	4395.83	6698.05	3025.09	1620.71	5730.67	2676.78	3213.44	2629.76	5253.92	9936.11	3058.36		790.561	15.5454	4615.8	20	0.995631	S-15.5-2
708	S708 (m/z=774.566459; rt=15.58079)	4464.31	1995.3	12339	6096.16	13523.7	4896.72	4312.25	5116.13	4658.27	3928.71	5071.36	2189.13	2351.45	4299.63	2704.49	2653.27	3004.23	6478.18	5087.32	3296.32		774.566	15.5808	4388.28	20	NA	S-15.6-1
709	S710 (m/z=970.614203; rt=15.5985)	22365.7	10429.3	6538.13	5925.22	15184.1	9232.94	9613.98	7505.89	12363.8	11931.8	14228.1	4703.8	10984.4	10144.4	14026.5	15278.1	10955.3	153417	98160.6	92685.5		970.614	15.5985	11458.1	20	0.941389	S-15.6-2
710	S709 (m/z=971.616914; rt=15.59826)	10365.3	7685.35	5834.22	NA	9786.88	8318.1	7066.63	5327.11	8200.42	7869.65	8571.24	NA	6254.96	7167.81	7976.57	9312.25	7054.01	90582.1	54681.3	55324.2		971.617	15.5983	8088.49	18	0.941389	S-15.6-2
711	S711 (m/z=806.558599; rt=15.63072)	2854.92	NA	13895.4	11052.6	14197.8	11705.9	7573.74	5447.24	4283.34	3149.78	6047.09	3300.19	3205.63	2528.41	2359.03	4166.83	3527.06	3851.19	4421.31	3131.44		806.559	15.6307	4166.83	19	NA	S-15.6-3
712	S712 (m/z=621.273075; rt=15.6634)	NA	2732.42	14049.7	23292.1	14730.2	10472	9011.36	11649.4	8833.08	5962.89	14239.4	NA	6460.33	6376.03	2799.61	5247.93	3853.13	13575.4	10571.8	17179		621.273	15.6634	9741.66	18	NA	S-15.7-1
713	S713 (m/z=778.540749; rt=15.68086)	10891.4	2789.67	45293.7	26875.6	6035.87	15064.4	10939.9	37307.1	13083.4	9107	12682.8	5399.88	3666.81	7733.25	4085.68	4619.18	4332.11	17342.1	26899.3	11102.1		778.541	15.6809	10915.7	20	0.953495	S-15.7-2
714	S714 (m/z=779.542996; rt=15.68172)	7040.94	2859.2	20656.7	15293.1	3187.17	6894.69	6741.39	22332.5	8623.85	3779.53	8274.89	3862.18	NA	5058.99	1867.91	3957.27	4434.65	9451.38	12881.9	7320.06		779.543	15.6817	6894.69	19	0.953495	S-15.7-2
715	S715 (m/z=968.598738; rt=15.68854)	9682.8	5527.84	5088	NA	10667.4	5675.82	7438.83	6104.44	7505.25	6155.95	9106.18	NA	6935.74	6181.01	9402.77	8772.49	5795.41	69321.5	43717.9	49036.7		968.599	15.6885	7472.04	18	NA	S-15.7-3
716	S716 (m/z=774.576551; rt=15.69756)	4464.31	1995.3	15704.8	6096.16	17433.6	4896.72	4312.25	4649.95	4658.27	3928.71	5071.36	2056.88	2351.45	4299.63	2704.49	2653.27	3004.23	6478.18	5087.32	4084.74		774.577	15.6976	4388.28	20	NA	S-15.7-4
717	S717 (m/z=823.628113; rt=15.70538)	NA	15866.7	18867	1065.1	17945.4	23220.8	20992.7	23733.1	27997.9	17405.1	23971.5	25591	NA	18370.9	21178.1	21771.1	26009.4	14467.6	20693.9	NA		823.628	15.7054	20992.7	17	NA	S-15.7-5
718	S718 (m/z=823.776178; rt=15.71102)	9507.34	13281.2	28846.4	35277.3	20862.1	23925	23401.3	27831.8	28799.3	4971.2	13604.4	12823.5	6018.9	18179	2734.5	3483.98	16872.2	26449.5	28193	7961.13		823.776	15.711	17525.6	20	NA	S-15.7-6
719	S719 (m/z=437.788332; rt=15.7147)	6969.43	10953.1	2349.01	2084.3	9247.15	10584.6	10012.3	NA	11664.6	11748.4	10801	7768.71	12242.4	11195.1	9666.64	1147.71	2750.43	9521.17	7387.44	13138.9		437.788	15.7147	9666.64	19	NA	S-15.7-7
720	S720 (m/z=934.651184; rt=15.76412)	14183.9	3718.68	7710.39	4550.46	2481.75	3339.28	3942.65	5173.95	4964.95	4478.23	4935.98	3201.17	1902.21	3795.28	3605.69	3213.71	3039.12	16772.5	17783.7	4802.67		934.651	15.7641	4210.44	20	NA	S-15.8-1
721	S721 (m/z=593.278104; rt=15.76523)	3868.38	3185.06	28668.1	102713	51109.4	33913.2	33642.1	30752.8	22195.9	18668.4	32036.9	6344.22	16191.3	14929.2	10767.8	13155.5	9646.65	41415.2	26062.5	29737.6		593.278	15.7652	24129.2	20	0.971261	S-15.8-2
722	S722 (m/z=594.281559; rt=15.76659)	NA	NA	11947.2	40692.2	21741.6	14063	12473.8	17092.1	9452.54	10146.7	13514.2	NA	7162.94	7833.67	5665.01	5580.67	4340.41	14403.7	9408.06	12352.2		594.282	15.7666	11947.2	17	0.971261	S-15.8-2
723	S723 (m/z=782.570095; rt=15.78642)	7842.58	5942.66	NA	5780.74	3100.97	9806.85	15573.3	15484	4795.82	6802.42	5758.81	3055.46	4411.64	7315.86	1712.84	2230.24	3110.7	4932.91	3142.56	3234.55		782.57	15.7864	4932.91	19	NA	S-15.8-3
724	S725 (m/z=780.548834; rt=15.80955)	10046.8	8050.58	7680.55	24409.9	4523.92	34178.7	13981.8	20518.6	10171.1	7744.79	12111.4	4995.17	4005.76	7013.79	3706.3	5244.41	4899.17	28045.2	15804.5	17876.7		780.549	15.8095	9048.7	20	0.940496	S-15.8-4
725	S724 (m/z=781.553168; rt=15.80651)	9176.03	4728.66	3988.41	12133.3	3863.7	16822.5	8653.96	8824.58	6678.91	5201.51	8423.92	2238.22	2969.92	4388.27	3204.78	4928.61	2968.91	11519.1	10054	9820.54		781.553	15.8065	5940.21	20	0.940496	S-15.8-4
726	S727 (m/z=680.483317; rt=15.81148)	50383.9	28611.8	11740.9	40546.6	3078.16	45407.1	39742.3	34436	37488.8	41428.9	39358.4	34644.6	30009.5	48596.2	27867.2	24036.8	19402.4	41517.3	39817.7	41977.9		680.483	15.8115	38423.6	20	0.923537	S-15.8-5
727	S728 (m/z=663.456218; rt=15.81352)	54614.5	25067.5	9030	40063.4	NA	55203.4	46254.5	34969.2	41316.2	38094.1	43464	38504.7	31704	49412.5	30064.9	26616.2	20281.1	42611	38212.1	43078.7		663.456	15.8135	38504.7	19	0.923537	S-15.8-5
728	S726 (m/z=681.485995; rt=15.81049)	28364.6	14166.7	4315.19	22366.4	NA	26633.1	13965.8	15131	18384.1	22229.6	19717.3	19352.1	13480.2	26864.8	13913.8	11317.6	10653.5	20295.9	16961.5	22176.1		681.486	15.8105	18384.1	19	0.923537	S-15.8-5
729	S729 (m/z=664.460749; rt=15.81597)	30858.8	12973.2	15910.2	52219.6	20700.7	28235	24933.4	24375.6	21777	23462.6	24790.4	17958.1	15235.9	28155.4	14343.8	12967.2	11262.5	24377.9	21052.2	23936.1		664.461	15.816	22619.8	20	0.90122	S-15.8-6
730	S731 (m/z=664.461377; rt=15.84875)	30858.8	10356.5	12740.2	52219.6	18857	23361.2	16207.3	15984.1	17194.5	19568.7	17957.3	14364.5	13950.4	24019.5	14190.5	12967.2	11025.7	24377.9	20782.8	23936.1		664.461	15.8487	17575.9	20	0.90122	S-15.8-6
731	S730 (m/z=665.465304; rt=15.81686)	8170.25	6009.45	5914.89	19397	8905.33	8545.54	6723.29	8271.5	7219.37	7624.62	6046.45	6955.39	5227.28	7100.23	5922.47	3996.3	3356.36	10050.9	5656.47	7081.09		665.465	15.8169	7018.24	20	NA	S-15.8-7
732	S732 (m/z=772.591338; rt=15.84883)	5311.84	4189.52	12381.4	15146.2	142816	13896.2	8408.92	9805.02	5483.89	4414.21	6707.61	3488.42	3437.63	4754.41	4020.04	3668.2	3147.7	5450.9	6376.9	4181		772.591	15.8488	5381.37	20	NA	S-15.8-8
733	S733 (m/z=437.763823; rt=15.85591)	13930.1	12292.5	13518.4	13022.6	13920.8	10748.1	14681.2	12715.8	12533.3	12373.9	14709.8	14053.5	12518.4	12884.4	13298.9	12872	12108.8	11415.3	12307.9	12823.3		437.764	15.8559	12847.6	20	NA	S-15.9-1
734	S734 (m/z=781.558387; rt=15.87082)	9176.03	3047.88	NA	12133.3	3215.41	13028.1	8653.96	8674.75	5914.75	5201.51	8423.92	2006.43	2969.92	4388.27	2224.71	2138.07	1412.38	5890.2	6179.83	9820.54		781.558	15.8708	5890.2	19	NA	S-15.9-2
735	S735 (m/z=832.526539; rt=15.90134)	10940.3	6647.84	9462.82	8451.81	6598.41	6663.9	6208.95	4469.66	7991.62	8108.93	8781.15	5194.94	7744.95	7537.2	10183.7	11125.9	7877.76	65777.3	48471.6	32341		832.527	15.9013	8050.27	20	0.918193	S-15.9-3
736	S737 (m/z=833.531607; rt=15.9037)	6496.7	4438.54	6240.84	5172.35	4530.95	3947.53	3211.7	2700.9	5323.23	3961.93	3595.66	NA	4917.66	5356.89	5891.23	5954.88	4597.1	32607.8	25520.9	18448.1		833.532	15.9037	5172.35	19	0.918193	S-15.9-3
737	S738 (m/z=833.531831; rt=15.9037)	6496.7	4438.54	6240.84	5172.35	4530.95	3947.53	3211.7	2700.9	5323.23	3961.93	3595.66	NA	4917.66	5356.89	5891.23	5954.88	4597.1	32607.8	25520.9	18448.1		833.532	15.9037	5172.35	19	0.918193	S-15.9-3
738	S736 (m/z=608.526586; rt=15.90251)	16544.6	5066.35	3270.79	14559.8	NA	9845.96	13483.1	7264.97	17327.2	19292.1	6873.75	8691.51	10706	8086.24	7191.24	4848.12	2887.85	11828.8	10777.3	7196.39		608.527	15.9025	8691.51	19	NA	S-15.9-4
739	S739 (m/z=815.502012; rt=15.90648)	4073.48	NA	3085.19	4478.68	3171.89	3714.53	1655.92	NA	2514.46	2508.85	3105.54	NA	3773.29	2082.34	3384.46	4110.14	2299.97	17848.1	9491.92	8729.5		815.502	15.9065	3384.46	17	NA	S-15.9-5
740	S740 (m/z=770.580489; rt=15.92412)	6378.19	NA	15385.9	14532.9	2035.9	10450	13910.1	58819.2	9137.36	8393.84	8563.28	7932.16	NA	7625.2	3629.84	3785.7	3794.9	8386.65	12459	6158.11		770.58	15.9241	8390.24	18	1	S-15.9-6
741	S741 (m/z=770.580618; rt=15.92413)	6378.19	NA	15385.9	14532.9	2035.9	10450	13910.1	58819.2	9137.36	8393.84	8563.28	7932.16	NA	7625.2	3629.84	3785.7	3794.9	8386.65	12459	6158.11		770.581	15.9241	8390.24	18	1	S-15.9-6
742	S742 (m/z=574.433426; rt=15.96251)	NA	NA	8607.26	10513.7	9639.61	16024.5	9373.16	10967.3	10735.8	6381.02	7878.28	2368.81	5106.03	6602.27	6591.41	5106.26	2538.8	10953.4	4244.85	7377.32		574.433	15.9625	7627.8	18	NA	S-16-1
743	S745 (m/z=808.559956; rt=15.96632)	6228.98	4369.4	13305.9	34319.2	17161.6	10588	10776.9	12506.4	10414.8	9998.39	11476.5	NA	9110.64	9183.53	8383.03	10533.7	6621.16	48721.6	27843.9	33257.1		808.56	15.9663	10588	19	0.93667	S-16-2
744	S746 (m/z=809.562993; rt=15.96821)	3858.68	NA	7713.21	20424.5	8756.36	6517.21	5950.57	5414.93	4290.34	4379.75	6401.89	NA	4525.5	3448.8	3557.43	5100.86	2928.24	24247.4	16381.1	17125.6		809.563	15.9682	5682.75	18	0.93667	S-16-2
745	S743 (m/z=611.470232; rt=15.96571)	3992.48	NA	5983.74	16418.9	7284.65	5221.43	4055.51	4298.43	5107.41	3897.05	4181.51	NA	3371.89	3325.52	3639.3	3477.8	NA	23475	16104.6	15685.4		611.47	15.9657	4298.43	17	0.93667	S-16-2
746	S744 (m/z=611.470133; rt=15.96573)	3992.48	NA	5983.74	16418.9	7284.65	5221.43	4055.51	4298.43	5107.41	3897.05	4181.51	NA	3371.89	3325.52	3639.3	3477.8	NA	23475	16104.6	15685.4		611.47	15.9657	4298.43	17	0.93667	S-16-2
747	S747 (m/z=848.52352; rt=15.9723)	4693.75	3479.22	3953.65	7203.48	4187.7	4140.25	5703.23	4156.12	3614.52	3666.82	6779.76	1742.96	3943.72	4900.87	4242.51	3690.74	3869.66	19598.4	13485.7	12124.8		848.524	15.9723	4171.91	20	NA	S-16-3
748	S750 (m/z=518.406788; rt=16.0437)	3987.77	2629.47	29010.6	24925.2	39402.9	71184.3	54827	45808.6	50895.3	40888.8	43476.3	14376.7	16415.1	28390.7	19687.5	20179.4	13034.2	46466.3	21038.4	28896		518.407	16.0437	28643.3	20	0.9352	S-16-4
749	S748 (m/z=313.274291; rt=16.04002)	2914.92	1788.6	12766.8	9790.82	10171.9	28135.6	19177.9	17389.3	18500.1	12616.1	16804.6	5258.75	6208.2	9339.8	9645.56	9229.12	6275.38	16140.9	9138.38	13975		313.274	16.04	9981.39	20	0.9352	S-16-4
750	S752 (m/z=245.138671; rt=16.04413)	NA	NA	18274.2	12162.3	18508.2	34830.8	27810.8	23503.1	26040.4	19565.4	21175.3	7660.46	8628.6	14777	11892.1	10942.4	8432.36	23556.8	10765.4	12472.3		245.139	16.0441	16525.6	18	0.9352	S-16-4
751	S754 (m/z=483.369505; rt=16.04463)	NA	NA	13218.1	13003.1	20496.4	29543	23613.8	20564.3	22094.1	17068.1	19813.7	5887.81	9684.87	14730.7	10659	9343.28	6766.33	19830	12662.4	14037.2		483.37	16.0446	14384	18	0.9352	S-16-4
752	S757 (m/z=523.362178; rt=16.04577)	NA	NA	10862.8	7006.47	11846	19491.6	15660.1	14198.7	17878.1	12478.4	14680	5853.18	7650.26	9555	10469.8	9760.12	6690.5	10664.8	6658.41	10657.3		523.362	16.0458	10661	18	0.9352	S-16-4
753	S751 (m/z=245.135722; rt=16.0439)	NA	NA	9527.69	6784.1	9631.56	18547.1	15425.2	13065	14588.9	10213.4	11485.4	4336.7	4346.1	6978.23	6575.96	5696.25	4512.12	13837.9	5318.72	7499.52		245.136	16.0439	8513.61	18	0.9352	S-16-4
754	S755 (m/z=227.12817; rt=16.0449)	NA	NA	11263.4	9029.94	14107.2	24330.9	16456.7	15770	18584.4	12256.4	15858.2	5000.63	6593.39	9415.76	9346.06	7671.64	4974.68	17809.8	7942.22	16447.1		227.128	16.0449	11759.9	18	0.9352	S-16-4
755	S756 (m/z=523.35095; rt=16.04548)	NA	NA	7523.25	4964.37	8134.21	13041.9	10789.6	9804.08	12656.3	8198.44	9841.14	4060.76	5389.39	5539.27	7135.81	6345.66	4150.06	7085.98	5346.11	7310.45		523.351	16.0455	7223.13	18	0.9352	S-16-4
756	S749 (m/z=518.388251; rt=16.04333)	NA	NA	7018.51	6848.38	10738.5	20442.6	15329.4	13034.8	13007	10783.5	12346.4	3506.22	4995.2	8015.66	5255.91	4646.78	3365.4	13460.5	5266.55	7609.93		518.388	16.0433	7812.79	18	0.9352	S-16-4
757	S753 (m/z=519.410174; rt=16.04428)	NA	NA	10257.1	8426.32	12472.4	23900.2	16079.4	13630.2	13309.2	12644.5	14387.6	4792.73	5663.17	9736.4	6467.22	5612.97	NA	13945.2	7680.95	9427.31		519.41	16.0443	10257.1	17	0.9352	S-16-4
758	S758 (m/z=656.512254; rt=16.0926)	1899.75	NA	9523.66	9359.8	13732.5	20415.8	16958.7	14098	17982.4	11051.3	12930.5	4816.2	8877.39	8467.82	8688.17	8139.2	5782.09	13822.8	6395.34	9186.31		656.512	16.0926	9359.8	19	NA	S-16.1-1
759	S759 (m/z=926.587026; rt=16.14998)	33305.6	16446.8	12177.2	13852.7	33242.7	15555.3	18897.9	13296.3	23379.6	19186.5	23569.5	5825.76	15539	19540.9	19799.2	22864.7	16375.5	238161	141562	197745		926.587	16.15	19363.7	20	NA	S-16.1-2
760	S760 (m/z=437.741349; rt=16.15152)	14105.1	10832	14548.3	15849.1	13859.4	14422.3	14681.2	13092.4	10822.5	13280	10420.7	15710.7	12218.7	5318.9	13298.9	13594.8	11955.9	12230.5	14094.3	13962.4		437.741	16.1515	13446.8	20	NA	S-16.2-1
761	S761 (m/z=437.770233; rt=16.15265)	13930.1	11490.1	13518.4	14590.5	13920.8	14834	13765	11566.3	9875.21	12660.9	14709.8	14262.4	12518.4	9914.67	12375.9	12872	12532.2	11327.8	11782.9	12500		437.77	16.1526	12596.6	20	NA	S-16.2-2
762	S762 (m/z=926.587194; rt=16.16484)	33305.6	16446.8	14317	13852.7	33675.3	15555.3	18897.9	13296.3	23379.6	19186.5	23569.5	5825.76	15539	19540.9	19799.2	22864.7	16375.5	238161	141562	197745		926.587	16.1648	19363.7	20	0.980761	S-16.2-3
763	S763 (m/z=927.59025; rt=16.16518)	14878.4	9329.09	6861.38	8342.95	21416.5	9450.85	11473.1	9050.58	11389	10706.8	14405.4	4147.98	8822.93	12951.7	11619.5	12822.3	9696.02	132670	80483.9	114549		927.59	16.1652	11431.1	20	0.980761	S-16.2-3
764	S765 (m/z=473.399988; rt=16.19971)	4534.48	4210.08	6222.74	5206.79	41469.7	6033.01	4525.99	4471.11	4419.56	3568.24	5800.42	4089.47	4383.34	4721.74	4324.21	2774.42	3260.48	5009.65	4133.96	4347.27		473.4	16.1997	4445.33	20	0.934641	S-16.2-4
765	S764 (m/z=473.389551; rt=16.19396)	2895.62	2823.33	3542.71	3291.4	24306.6	4342.02	2668.14	3451.94	3063.76	2644.63	4214.23	2822.87	2532.61	3009.27	1852.62	1698.11	2030.94	3141.1	2253.54	2560.59		473.39	16.194	2859.47	20	0.934641	S-16.2-4
766	S771 (m/z=607.294204; rt=16.21602)	54052.9	49678.9	160277	340404	241439	158996	128190	159859	127992	95099.5	205724	26778	95224.1	81705.5	61934.4	83166	72845.2	259384	166489	205482		607.294	16.216	128091	20	0.985262	S-16.2-5
767	S769 (m/z=608.297051; rt=16.21584)	22584	22525.7	61812.2	139810	98632.3	65551.5	52232.2	63916.6	52454.7	41954.8	83090.3	11607.9	36579.7	32769.7	25023.2	37021	26136.3	102066	59828	87756.6		608.297	16.2158	52343.5	20	0.985262	S-16.2-5
768	S770 (m/z=608.297139; rt=16.21584)	22584	22525.7	61812.2	139810	98632.3	65551.5	52232.2	63916.6	52454.7	41954.8	83090.3	11607.9	36579.7	32769.7	25023.2	37021	26136.3	102066	59828	87756.6		608.297	16.2158	52343.5	20	0.985262	S-16.2-5
769	S768 (m/z=607.264228; rt=16.21581)	11054.9	10582.3	32516.9	71468.7	49679.3	32380.5	26837.5	32244	25801	19572.4	41965.7	5217.97	19809	16386.1	12170.9	16530.1	15402.6	55721.4	34118.9	41959.3		607.264	16.2158	26319.2	20	0.985262	S-16.2-5
770	S774 (m/z=303.646433; rt=16.21619)	7402.94	6053.21	21465.3	47538.9	33752.4	20818.6	17715	22000.3	18534.8	13470.8	28464.7	2979.83	13488.2	11728	9359.92	12299.1	10228.3	34683.3	21187.1	25259.8		303.646	16.2162	18124.9	20	0.985262	S-16.2-5
771	S773 (m/z=303.650248; rt=16.2161)	7138	5898.11	19662.8	44580.6	32107.2	19566.7	16316.9	20407.8	16826.5	12741.9	26487.8	2364.6	12176.3	11441.3	8460.37	11291.8	9627.09	32435.9	19821.3	23863.1		303.65	16.2161	16571.7	20	0.985262	S-16.2-5
772	S766 (m/z=609.300313; rt=16.21559)	5060.15	3849.88	16072.8	32460.9	20388.6	13650	12357.8	14019.4	13160.3	7968.56	17550.2	NA	9327.72	8228.58	6106.49	8516.6	7193.03	24384.3	15335.2	18311.8		609.3	16.2156	13160.3	19	0.985262	S-16.2-5
773	S767 (m/z=304.151404; rt=16.21574)	2611.5	NA	9209.94	17667.8	12189.1	7949.23	6456.89	9241.08	6554.69	4868.01	12052.1	NA	5422.47	5279.61	NA	5274.66	4269.57	13989.5	8002.81	12533.2		304.151	16.2157	7949.23	17	0.985262	S-16.2-5
774	S772 (m/z=304.148106; rt=16.21606)	2611.5	NA	9209.94	18321	12511	7949.23	6456.89	9241.08	6554.69	4868.01	12052.1	NA	5422.47	5279.61	NA	5274.66	4532.8	14191	8002.81	12791.4		304.148	16.2161	7949.23	17	0.985262	S-16.2-5
775	S775 (m/z=202.433674; rt=16.21653)	NA	NA	6957.3	17338.2	11679.7	7443.47	6835.96	7877.94	5951.93	4783.02	10821.4	NA	4250.75	3534.1	NA	3930.24	1820.72	13499.8	7006.9	10111.7		202.434	16.2165	6982.1	16	0.985262	S-16.2-5
776	S778 (m/z=856.526911; rt=16.24273)	15941.5	8222.98	11703.8	22881.9	27360.7	13051.8	12169.5	10171.4	14212.5	11331.4	18454.6	4493.06	9618.55	16279.9	15331.4	23298.8	10198.6	94734.3	73358.5	62242.6		856.527	16.2427	14772	20	0.945337	S-16.2-6
777	S777 (m/z=857.531196; rt=16.24222)	8008.94	5818.61	6368.29	13687	11657.3	5362.82	8459.98	6203.85	6790.47	5672.75	10058.6	2647.5	5846.28	7274.66	8350.08	12645	7032.88	46835.2	42069	35559.3		857.531	16.2422	7641.8	20	0.945337	S-16.2-6
778	S776 (m/z=858.532452; rt=16.2402)	3905.83	2494.94	3876.19	5021.27	5023.19	NA	2433.44	2007.06	3653.81	2994.05	4954.17	NA	2389.3	2573.05	3774.52	6016.42	1816	16092.5	14851.6	13162.5		858.532	16.2402	3825.36	18	0.945337	S-16.2-6
779	S779 (m/z=589.485136; rt=16.24941)	10415.6	NA	14203	8865.69	NA	8802.85	6096.47	10123.1	10994.8	4979.36	10671.4	6647.64	3710.05	6148.96	5042.29	6086.22	5850.69	17857.2	20383.8	9723.42		589.485	16.2494	8834.27	18	NA	S-16.2-7
780	S780 (m/z=823.770377; rt=16.25868)	24242.7	12290	3502.72	31149.1	7219.3	10354.3	25378.2	28527.2	24095.7	21579.2	26158.2	3378.91	15395.8	6874.37	4644.19	2775.44	12855.5	6046.51	22697	2987.03		823.77	16.2587	12572.7	20	NA	S-16.3-1
781	S781 (m/z=948.628884; rt=16.28658)	7132.78	7004.28	3951.67	NA	6889.22	5846.98	5440.57	4270.28	5106.68	4418.36	3962.41	NA	5609.57	5218.76	6590.16	4713.73	4407.31	53791.5	27626.3	26070.9		948.629	16.2866	5525.07	18	NA	S-16.3-2
782	S783 (m/z=932.634107; rt=16.30739)	144864	27583.9	49319.2	25063.3	NA	17059.2	24563	16046.6	33702.2	23973.8	25925.8	19907.3	9539.84	19095.6	20032.3	23455.6	19440	217078	211186	26837.8		932.634	16.3074	24563	19	0.948112	S-16.3-3
783	S784 (m/z=933.638359; rt=16.30825)	81703.4	14853.9	28620.2	12983.8	NA	9729.53	11127	9895.56	16275	14312.6	16491.9	12709.5	5963.41	11230.9	12260.3	13180	10841.2	123315	114615	18302.6		933.638	16.3082	13180	19	0.948112	S-16.3-3
784	S782 (m/z=934.640574; rt=16.30614)	26700.4	5674.57	8781.02	5200.58	3190.51	3979.68	3708.12	3310.43	6441.15	4757.55	3757.63	4185.28	NA	3825.58	3716.85	4165.27	4968.26	39740.9	42253.7	5738.21		934.641	16.3061	4757.55	19	0.948112	S-16.3-3
785	S785 (m/z=466.317677; rt=16.30998)	18068.3	4630.76	5993.37	5184.33	NA	3175.01	3617.65	3266.45	5605.93	3494.83	4317.42	3839.99	NA	3403.15	3475.8	4213.09	2858.24	27333	27715.6	4957.48		466.318	16.31	4265.25	18	0.948112	S-16.3-3
786	S786 (m/z=466.324245; rt=16.31003)	17965.8	4486.23	5993.37	5098.55	NA	3175.01	3241.86	3266.45	5605.93	3494.83	4279.17	3834.85	NA	3309.17	2956.01	4077.66	2593.18	27280.6	27715.6	4957.48		466.324	16.31	4178.42	18	0.948112	S-16.3-3
787	S787 (m/z=660.544276; rt=16.40128)	NA	NA	11903.2	6014.76	6215.72	17330	9767.09	6747.09	12213.3	7352.11	7758.06	4578.26	4205.05	6721.82	7423.3	5127.93	3728.9	13264.6	6030.53	7526.86		660.544	16.4013	7049.6	18	1	S-16.4-1
788	S788 (m/z=660.544253; rt=16.40128)	NA	NA	11903.2	6014.76	6215.72	17330	9767.09	6747.09	12213.3	7352.11	7758.06	4578.26	4205.05	6721.82	7423.3	5127.93	3728.9	13264.6	6030.53	7526.86		660.544	16.4013	7049.6	18	1	S-16.4-1
789	S795 (m/z=313.274315; rt=16.45657)	3318.44	2638.15	13247.5	20407.4	28572.9	29657.9	30312.8	34357.2	19303.5	16263.8	34696.2	4999.04	13231.6	16532.1	8479.91	11818	8624.61	23565.7	16190.1	19059.9		313.274	16.4566	16397.9	20	0.933581	S-16.5-1
790	S790 (m/z=229.143892; rt=16.45352)	3746.69	NA	15164.7	19626.3	28255.8	26158.7	29803.2	35598.6	22851.1	18294.1	32798.5	6498.11	11039.4	15044.2	8575.09	12684	8488.06	26560.8	17215.7	18790.5		229.144	16.4535	18294.1	19	0.933581	S-16.5-1
791	S794 (m/z=502.411724; rt=16.4559)	4737.22	NA	16392.3	24752.3	40977.5	35307.4	39796.8	39111.9	26804	22357.4	40087.4	6954	15528	15528.4	9487.73	13596.6	12763.7	34423.9	18880.1	16993.7		502.412	16.4559	18880.1	19	0.933581	S-16.5-1
792	S791 (m/z=229.140805; rt=16.45363)	1581.24	NA	6774.13	9091.45	13212.8	12201.4	14200.5	16629.2	10576.5	8680.27	15135.8	3037.86	4954.02	7527.76	4161.02	6686.67	3258.53	12571.4	7952.95	9733.48		229.141	16.4536	8680.27	19	0.933581	S-16.5-1
793	S792 (m/z=507.367056; rt=16.4553)	NA	NA	8114.05	12720.2	21014.3	17790.1	16592.4	18853.8	12008.2	14092.7	21642.3	5391.56	8919.23	10737.4	7752.67	11654.8	7960.4	15216.9	9216.84	14060.3		507.367	16.4553	12364.2	18	0.933581	S-16.5-1
794	S789 (m/z=467.37429; rt=16.45233)	NA	NA	12259.5	15669	21198.6	19195.5	23349.1	22650.1	15016.6	13479.6	25546.4	5293.72	9094.46	11944.6	7554.63	12373.2	6700.1	22202.3	14235.1	12381.7		467.374	16.4523	13857.3	18	0.933581	S-16.5-1
795	S793 (m/z=523.341148; rt=16.45578)	NA	NA	6105	11457.5	12953.5	9889.17	9147.51	12756	6644.48	6429.05	12372.4	1303.41	3738.52	4767.29	4385.89	5490.97	3049.48	9881.45	5927.45	6184.13		523.341	16.4558	6306.59	18	0.933581	S-16.5-1
796	S804 (m/z=502.411836; rt=16.50575)	961.414	NA	4868.89	5463.32	11935	8295.38	10967.2	11347.6	6467.84	4388.59	8971.14	NA	3834.52	4791.92	2653.82	3966.09	3242.24	8294.34	3138.46	4936.72		502.412	16.5057	4902.81	18	0.933581	S-16.5-1
797	S796 (m/z=503.415017; rt=16.45699)	NA	NA	4770.38	7661.49	12708.4	9267.01	12502.6	12829.6	8864.61	5987.69	13220.6	NA	5433.21	5309.63	NA	4558.71	3215.99	12212.8	7931.48	5689.02		503.415	16.457	7796.49	16	0.933581	S-16.5-1
798	S797 (m/z=803.54631; rt=16.48865)	9974.44	10160.8	9990.07	8330	10553.8	9208.16	9962.08	9279.07	10991.9	8143	11028.1	13275.2	11598.6	10501.7	14939.8	12632.3	11794.3	8712.14	9072.82	11732.2		803.546	16.4886	10331.2	20	NA	S-16.5-2
799	S799 (m/z=391.285253; rt=16.49152)	55455	31734.8	53137.7	56490	62699.6	60269.3	55149.9	54748.3	55253.5	37894.2	50124.2	47820.9	51250.4	47349.4	43066	43980	36887.6	56403.4	56580.4	47076		391.285	16.4915	52194.1	20	0.970059	S-16.5-3
800	S798 (m/z=391.276192; rt=16.49125)	21828.1	13445.6	22014.8	24148	25190.2	25315.7	22746	22069.4	21862.2	15722.4	19692.8	19103.6	21642.1	18650.3	17802	18351.8	15708.4	24314.7	22327.2	19091.9		391.276	16.4913	21735.1	20	0.970059	S-16.5-3
801	S800 (m/z=413.267181; rt=16.49196)	10076.5	8802.07	10853.6	10233.2	14736.3	9812.47	10292.1	10669.3	11262.2	10124.6	11812.4	14250.6	12409.2	11892.9	13200.6	13269.2	12603.2	10981.9	9740.89	10674.6		413.267	16.492	10917.7	20	NA	S-16.5-4
802	S801 (m/z=392.288689; rt=16.49223)	15498.1	10652.6	15380.7	16533.3	16475.3	19081.6	17763.5	16631.8	15051.8	10685.8	11847.3	14247.5	11908	11919.3	13654.7	15074.8	11786.8	14343	18459.9	13163.8		392.289	16.4922	14697.4	20	NA	S-16.5-5
803	S802 (m/z=429.241105; rt=16.49238)	15697.5	15131.4	20611.7	17582.5	22520.4	14464.6	15283.5	17040.4	12378.8	9356.09	15754.8	13147.8	13574.8	13007.1	15093	14612.3	10882.8	14942.9	16462.3	13512.9		429.241	16.4924	15017.9	20	NA	S-16.5-6
804	S803 (m/z=190.050041; rt=16.49253)	7401.31	7882.75	9551.19	8787.96	10275	11253.5	11166.7	10727.6	9130.73	7344.08	6760.39	6871.72	7802.19	7620.92	6648.93	9559.28	8594.29	6501.26	8624.21	7429.08		190.05	16.4925	8238.52	20	NA	S-16.5-7
805	S805 (m/z=313.274143; rt=16.51683)	NA	1632.48	6452.66	5650.87	9005.27	10985.5	10370.3	8977.9	8031.43	7876.88	9704.96	1301.51	3476.98	4310.32	2255.09	4420.49	3509.61	7643.94	3286.92	8408.12		313.274	16.5168	6452.66	19	NA	S-16.5-8
806	S806 (m/z=437.776845; rt=16.52788)	11087.3	11464.9	7180.19	14590.5	12295.7	15090.9	13765	12295.5	12958	10413.4	13638.3	14527.1	13089	9914.67	12375.9	11976	13233.7	11327.8	12484.1	13322.5		437.777	16.5279	12430	20	NA	S-16.5-9
807	S837 (m/z=764.533664; rt=16.57449)	124488	83268	137983	390641	341289	147148	143248	159318	135127	134070	200686	41296.5	144546	140598	137115	191916	125206	1190404	689874	1.0084e+06		764.534	16.5745	143897	20	0.944632	S-16.6-1
808	S831 (m/z=765.537908; rt=16.57431)	60507.1	39272.4	64703.7	177775	159319	73116.4	69785.1	76690.5	59772.1	64551.3	93707.4	19858.5	68273.9	65010.5	62047.4	92659.1	60562	566648	322476	466200		765.538	16.5743	69029.5	20	0.944632	S-16.6-1
809	S832 (m/z=765.538344; rt=16.57432)	60507.1	39272.4	64703.7	177775	159319	73116.4	69785.1	76690.5	59772.1	64551.3	93707.4	19858.5	68273.9	65010.5	62047.4	92659.1	60562	566648	322476	466200		765.538	16.5743	69029.5	20	0.944632	S-16.6-1
810	S825 (m/z=585.45367; rt=16.57407)	18188.3	11724.5	25013.9	61064.2	48121.8	24571.3	23464.6	26989	19678.3	19246.4	25757.3	5914.43	21939.1	19734.5	22117.8	29136.6	17173.2	203939	111291	175702		585.454	16.5741	24017.9	20	0.944632	S-16.6-1
811	S836 (m/z=382.267826; rt=16.57445)	16915.4	9078.28	18867.6	48330.4	43070.3	19021.4	17187	19145.5	17526.7	16312.2	25246.3	4233.83	17591.3	17764.3	17777.5	24739.6	15330.2	151052	87893.6	126991		382.268	16.5745	18322.6	20	0.944632	S-16.6-1
812	S823 (m/z=766.538433; rt=16.57395)	14447	6410.99	19805.5	49509	47493.1	18017	15551	18695.7	13843.2	15162.4	19822.7	3179.17	15403.5	19548.2	14310.2	25240.4	15074.2	155396	88611.5	123036		766.538	16.574	18356.3	20	0.944632	S-16.6-1
813	S824 (m/z=766.538551; rt=16.57405)	14447	6410.99	19805.5	49509	47493.1	18017	15551	18695.7	13843.2	15162.4	19822.7	3179.17	15403.5	19548.2	14310.2	25240.4	15074.2	155396	88611.5	123036		766.539	16.574	18356.3	20	0.944632	S-16.6-1
814	S822 (m/z=335.25852; rt=16.57366)	8808.31	4920.39	9443.83	18112.9	20447.7	11653.6	9420.06	10169.7	8878.58	6898.64	12324.8	2867.36	8409.82	9994.34	9137.51	11035.2	8724.96	89315.8	48518.3	68048.1		335.259	16.5737	9719.09	20	0.944632	S-16.6-1
815	S844 (m/z=785.463024; rt=16.57796)	7289.86	4516.63	8468.9	16590.5	12125.5	5631.33	6675.82	7856.85	5010.31	4868.66	6128.45	NA	6434.64	5772.36	5611.33	8674.65	5609.01	19520.8	16392.1	18719		785.463	16.578	6675.82	19	0.944632	S-16.6-1
816	S838 (m/z=586.457303; rt=16.57453)	8529.25	4563.25	9299.02	24990.9	20886.8	8504.35	9769.5	10724.8	8366.78	6743.4	10284.6	NA	8235.61	9787.97	7994.28	11431.1	6174.18	78493.5	46275.1	70339.8		586.457	16.5745	9769.5	19	0.944632	S-16.6-1
817	S829 (m/z=254.848185; rt=16.57421)	5035.54	4403.6	5677.62	18142	16271.4	6408.47	6766.62	7644.41	4661.52	6024.73	10339.1	NA	5655.82	6662.8	6196.03	7419.69	5358.5	57364.9	34701.8	47866.1		254.848	16.5742	6662.8	19	0.944632	S-16.6-1
818	S839 (m/z=382.769106; rt=16.57454)	6924.89	3940.6	7768.44	22783.5	20599	8061.72	8316.97	8460.46	7029.83	7608.35	11713.1	NA	8735.44	8095.06	8156.59	11840.7	7826.26	71889.7	40753.8	58688.1		382.769	16.5745	8316.97	19	0.944632	S-16.6-1
819	S840 (m/z=307.227342; rt=16.5747)	5508.49	2956.03	7549.39	16447.9	13853.4	6947.95	8686.33	6417.1	5408.51	5228.28	7644.42	NA	6711.31	5903.1	5330.28	8212.89	5518.19	51020.5	30695.2	48467.6		307.227	16.5747	6947.95	19	0.944632	S-16.6-1
820	S828 (m/z=382.774091; rt=16.57421)	6416.51	3161.23	7287.94	21686.2	19471.2	7827.02	7705.88	8166.19	6634.18	6550.52	11071.7	NA	8183.67	7276.02	7527.3	11344.2	7256.9	68116.9	38212.3	55199.4		382.774	16.5742	7827.02	19	0.944632	S-16.6-1
821	S833 (m/z=586.439884; rt=16.57441)	4573.39	2472.33	4564.41	12405.5	10438.2	4231.26	5005.3	6335.19	4219.22	3779.06	4892.63	NA	3860.81	4766.01	3795.39	5538.22	2591.11	42567.7	23289.5	36982.4		586.44	16.5744	4766.01	19	0.944632	S-16.6-1
822	S830 (m/z=307.221635; rt=16.57427)	2352.44	1137.39	2647.61	5985.03	4976.28	2684.1	3344.29	2330.83	1958.59	2090.66	2424.82	NA	2513.19	2044.7	1987.3	2838.7	2150.81	19719.1	11075.2	18226.1		307.222	16.5743	2513.19	19	0.944632	S-16.6-1
823	S826 (m/z=254.842475; rt=16.57411)	1952.23	566.066	1657.64	4605.27	3657.01	1361.52	1786.78	1521.06	1431.3	1424.66	2966.2	NA	953.567	1997.94	1540.25	1662.74	1054.12	12122.2	7704.6	10619.2		254.842	16.5741	1662.74	19	0.944632	S-16.6-1
824	S807 (m/z=656.510454; rt=16.55376)	NA	NA	3538.69	5660.52	5585.1	2070.64	5528.09	5378.78	3131.78	3913.81	6088.94	NA	2768.56	3873.26	2483.42	5552.75	NA	16398.7	8331.89	11263.7		656.51	16.5538	5453.44	16	0.944632	S-16.6-1
825	S814 (m/z=954.61817; rt=16.56921)	189531	91641.2	83535.2	84243.9	206585	96465.6	125314	95490.6	130844	119847	181539	39041.5	116077	125366	126416	171467	109985	1351026	884592	1.19083e+06		954.618	16.5692	125340	20	0.963765	S-16.6-2
826	S813 (m/z=955.622339; rt=16.56913)	104175	52013.1	52644.2	50071.8	128425	54405.8	71683.2	51157.3	72785	63984.3	105299	21977.3	70715.5	71526	70970.1	103735	60204.7	777661	505613	672591		955.622	16.5691	71248	20	0.963765	S-16.6-2
827	S810 (m/z=956.625224; rt=16.56859)	36468.8	18852.5	16316.9	18460.8	42098.3	23246.6	22880.6	17878.1	24337.1	21268.5	37664.7	9636.24	22424	23694.2	24507.2	33606.8	19348	256694	165692	222454		956.625	16.5686	23470.4	20	0.963765	S-16.6-2
828	S812 (m/z=477.311145; rt=16.569)	22248.6	11309.6	9917.73	10872.8	25762.2	12088.5	14019.9	11680.1	16582.1	14701.8	22073.8	4674.16	13844.5	15370.1	16668.9	21267.7	14494.7	171233	117240	154560		477.311	16.569	15036	20	0.963765	S-16.6-2
829	S815 (m/z=477.813045; rt=16.56936)	12841.7	7075.32	7965.6	7381.44	15318.2	8316.84	8335.49	6820.89	8612.33	8545.94	13108.7	2374.18	9463.82	9994.6	9433.22	13283.7	8512.88	95781.1	65283.6	85494.2		477.813	16.5694	9022.77	20	0.963765	S-16.6-2
830	S818 (m/z=957.627932; rt=16.57017)	9012.33	4876.84	5722.79	4300.38	9368.65	5530.56	7030.78	4267.62	7720.8	5982.93	10690.5	3100.96	5460.02	6992.01	6963.1	9412.35	6342.45	61172.3	41691.9	55033.8		957.628	16.5702	6977.55	20	0.963765	S-16.6-2
831	S809 (m/z=613.485384; rt=16.56842)	10402.8	4067.23	6162.62	6659.51	10647.4	7684.9	9535.78	6538.12	10610.9	6390.5	12141.5	NA	7064.47	9515.73	8860.83	8938.93	6641.93	102529	63093.3	84832.8		613.485	16.5684	8938.93	19	0.963765	S-16.6-2
832	S816 (m/z=318.21193; rt=16.5695)	9318.65	4622.64	4504.88	4931.47	9830.61	5089.82	5952.3	4759.24	5900.93	6526.67	7829.19	NA	5833.94	5435.67	6891.01	7917.97	5554.67	66501.3	42421.8	57950.9		318.212	16.5695	5952.3	19	0.963765	S-16.6-2
833	S808 (m/z=613.456524; rt=16.56719)	2726.49	1268.98	926.581	2178.37	2231.22	1612.14	2216.82	2301.63	1555.71	1261.89	2604.57	NA	1768.62	2306.55	2404.14	2247.32	1979.34	24187.9	14564	18854.9		613.457	16.5672	2231.22	19	0.963765	S-16.6-2
834	S811 (m/z=478.324135; rt=16.56897)	2923.46	2431.88	3198.54	1430.28	4532.01	NA	1717.64	2387.55	3112.52	2229.87	3397.72	NA	1601.25	1864.75	2161.91	2339.86	1892.58	24504.3	15727.9	20252.3		478.324	16.569	2409.71	18	0.936163	S-16.6-3
835	S817 (m/z=478.313321; rt=16.56961)	4258.75	2530.7	3274.5	1899.3	6437.4	NA	1717.64	3223.14	3623.62	2229.87	4654.67	NA	2326.11	3549.98	2866.07	3675.87	2298.64	31551.5	21179.4	26511		478.313	16.5696	3412.24	18	0.936163	S-16.6-3
836	S819 (m/z=335.249923; rt=16.57226)	1648.09	862.784	1815.21	3863.37	4813.78	2657.49	2493.6	1907.55	2061.3	1876.47	1721.23	NA	1988.59	1513.72	1543.82	1808.4	1718.68	18471.5	10148.7	13556		335.25	16.5723	1907.55	19	NA	S-16.6-4
837	S820 (m/z=959.574563; rt=16.57241)	11214.9	8998.35	6825.52	4891.29	9201.66	5745.03	6269.43	7094.83	7646.92	9059.75	8323.62	5055.81	7981.73	8175.52	8927.71	10753.3	9992.89	24089.7	19211.3	22587.1		959.575	16.5724	8625.67	20	0.907815	S-16.6-5
838	S841 (m/z=960.578531; rt=16.5754)	7113.15	4714.05	4887.37	3475.2	6448.05	3743.59	4625.74	3980.8	4641.78	5454.36	6326.38	NA	5672.54	5154.33	6811.71	7284.81	5741.65	12764.7	9525.23	14962.6		960.579	16.5754	5672.54	19	0.907815	S-16.6-5
839	S821 (m/z=975.547413; rt=16.57312)	5629.81	4199.04	4371.38	NA	7087.28	3356.83	3106.16	3914.11	4254.67	3624.12	5085.02	NA	3613.6	3468.13	4562.86	6504.7	5703.06	12096.4	11228.5	13869.2		975.547	16.5731	4467.12	18	0.907815	S-16.6-5
840	S834 (m/z=767.542374; rt=16.57443)	2938.07	3010.21	4519.17	10144.5	8097.29	4249.11	2560.38	2974.75	2772.45	3263.11	2985.03	2420.61	3322.15	3043.08	3647.19	5559.69	2319.5	32262	16135.9	26429.3		767.542	16.5744	3292.63	20	0.925644	S-16.6-6
841	S835 (m/z=767.542912; rt=16.57445)	2938.07	3010.21	4519.17	10144.5	8097.29	4249.11	2560.38	2974.75	2772.45	3263.11	2985.03	2420.61	3322.15	3043.08	3647.19	5559.69	2319.5	32262	16135.9	26429.3		767.543	16.5745	3292.63	20	0.925644	S-16.6-6
842	S827 (m/z=767.51666; rt=16.57419)	2584.78	1231.17	2414.89	6310.57	4489.09	3110.62	1763.55	1682.84	1702.13	2360.92	2097.51	NA	1967.08	2845.01	2521.22	4063.34	1907.26	20099.6	10034.7	16519.8		767.517	16.5742	2521.22	19	0.925644	S-16.6-6
843	S842 (m/z=769.489805; rt=16.5778)	10790.8	7488.96	11874.5	23041.5	20263.3	9466.83	9323.61	12361.3	10158.2	12042.4	12286.3	4553.33	13721.4	14960.4	12916.9	16287.3	12524.9	36617.8	26767.3	32243.1		769.49	16.5778	12443.1	20	0.928316	S-16.6-7
844	S843 (m/z=770.493194; rt=16.57789)	5244.72	5557.59	6613.14	11087.1	10287.4	4861.68	5630.5	5725.53	5534.33	5027.27	7386.79	3761.29	6630.23	7758.42	5907.57	7032.81	5621.36	16418.6	16103	16486.9		770.493	16.5779	6260.35	20	0.928316	S-16.6-7
845	S845 (m/z=437.732862; rt=16.65029)	8304.32	1743.72	14548.3	15849.1	13384.6	13674.9	1467.54	12265.6	NA	989.408	2484.33	9398.74	2388.12	NA	11743	11256.1	9303.06	1868.84	10048.4	8032.96		437.733	16.6503	9350.9	18	NA	S-16.7-1
846	S846 (m/z=716.566144; rt=16.65953)	3359.58	2039.01	14149.9	10801.4	NA	6095.69	9145.33	12343.7	4214.49	3572.68	5464.89	3129.13	3082.39	4706.84	2655.87	2408.44	2562.36	4108.36	4765.26	4237.67		716.566	16.6595	4214.49	19	1	S-16.7-2
847	S847 (m/z=716.5699; rt=16.65967)	3359.58	2039.01	14149.9	10801.4	NA	6095.69	9145.33	12343.7	4214.49	3572.68	5464.89	3129.13	3082.39	4706.84	2655.87	2408.44	2562.36	4108.36	4765.26	4237.67		716.57	16.6597	4214.49	19	1	S-16.7-2
848	S849 (m/z=520.438529; rt=16.80008)	13854	11281.5	15230.7	15478.7	11986.8	14398.7	14090.5	11519.5	14007.6	12217.1	13465.9	11929.3	13142.7	11744.5	11623.9	11226.4	10962.9	17834.9	12177.1	12704.4		520.439	16.8001	12460.8	20	0.915587	S-16.8-1
849	S848 (m/z=520.427378; rt=16.7997)	10399.7	9269.37	11003.1	11991.1	8852.25	10309	10988.7	8285.39	10225.3	8975.82	10648.6	8637.55	9491.42	8641.42	7682.09	8913.06	7729.19	12803.9	8988.68	9246.86		520.427	16.7997	9258.12	20	0.915587	S-16.8-1
850	S850 (m/z=520.437709; rt=16.84106)	11594.1	6607.31	14693.7	6667.76	7157.77	9515.33	5835.78	8499.43	5993.4	10122.4	3202.59	8657.4	11217.5	11744.5	11623.9	8883.26	9286.6	6969.06	6818.99	6479.78		520.438	16.8411	8578.42	20	NA	S-16.8-2
851	S851 (m/z=591.500321; rt=16.92361)	7767.21	NA	9941.94	7578.94	NA	7978.17	9404.64	6745.08	10502.1	6677.07	8995.56	5344.25	4346.22	5335.18	4436.42	4518.08	5179.39	8168.57	17422	6052.11		591.5	16.9236	7162.01	18	NA	S-16.9-1
852	S852 (m/z=1194.826114; rt=16.95159)	8629.02	3257.09	17433.8	14972.6	1882.3	12321.4	17862.6	19553.5	11145.7	9329.39	15783.3	8152.28	5545.93	6998.52	4822.03	7070.03	6320.94	8892.11	18769.6	6132.18		1194.83	16.9516	8760.56	20	0.956412	S-17-1
853	S853 (m/z=1195.828816; rt=16.95195)	6929.48	NA	14529.7	12395.5	3207.06	9578.4	11841.8	14915.6	8183.32	8175.1	11585.5	4487.02	3092.26	6339.01	NA	5126.88	5678.84	8116.32	13926.2	6008		1195.83	16.9519	8145.71	18	0.956412	S-17-1
854	S854 (m/z=954.618844; rt=16.96745)	8546.6	5283.45	7199.76	6450.49	18881.4	7686.91	8911.82	7831.85	9552.29	6542.99	12639.1	4326.85	7807.23	4931.36	7189.99	10426.1	8390.21	51895.8	33925.6	50926.2		954.619	16.9674	8111.03	20	0.921536	S-17-2
855	S855 (m/z=955.622974; rt=16.96837)	5739.89	2313.11	4930.05	4531.83	8182.69	5239.54	4766.59	6173.31	5922.91	3752.78	6302.43	2910.3	7171.38	5036.36	4711.5	5700.55	5578.67	33206.4	17686.9	37248.3		955.623	16.9684	5639.61	20	0.921536	S-17-2
856	S862 (m/z=743.488757; rt=16.97627)	26337	9421.73	15628.7	15780.7	5665.5	9572.26	10243.7	12797.6	11455.8	8685.29	11655.9	8589.76	6100.97	6617.84	7880.18	9543.37	6134.71	44378.9	45634.6	20010.2		743.489	16.9763	9907.99	20	0.957886	S-17-3
857	S863 (m/z=571.474407; rt=16.97644)	37908.6	10999.7	20186.5	17077.1	2943.74	12158.6	9843.18	15485	12398.4	8060.95	11981.9	7272.24	5315.62	8549.25	10047	9741.12	5451.58	43198.4	54204.7	14919.3		571.474	16.9764	11490.8	20	0.957886	S-17-3
858	S861 (m/z=760.515728; rt=16.97621)	50747.4	18212.2	24519.9	20227.1	3128.61	9808.86	12254.5	20342.7	20014.4	12131.7	12586.2	9758.3	5106.92	8457.07	8559.98	11053.8	8463.23	51649.3	80665.7	14526.3		760.516	16.9762	12420.3	20	0.957886	S-17-3
859	S867 (m/z=744.491173; rt=16.97866)	11867.6	6594.38	8770.14	6413.03	3850.11	5925.51	6176.28	6774.97	8211.71	5108.48	6066.62	2882.98	3288.25	4151.86	3710.46	4930.9	2426.42	19783.7	19969.1	10558		744.491	16.9787	6121.45	20	0.957886	S-17-3
860	S865 (m/z=761.521318; rt=16.97756)	20769.1	7776.82	10002.7	8958.72	NA	8159.8	6093.49	8983.38	8333.57	6419.58	6428.93	4981.46	4565.68	6008.16	4460.89	6327.92	4147.95	22000.5	31487.2	7440.72		761.521	16.9776	7440.72	19	0.957886	S-17-3
861	S856 (m/z=834.542534; rt=16.9692)	49813.2	10020.3	12668.6	10171.3	NA	9860.91	7044.84	13970.5	10163.3	7711.98	9193.8	6312.68	3576.11	8304.82	6876.04	9012.78	6632.78	43304.7	71551.2	13098.5		834.543	16.9692	9860.91	19	0.957886	S-17-3
862	S860 (m/z=571.452411; rt=16.97576)	11397.5	4313.89	5889.24	5919.46	NA	3366.14	3346.82	5059.27	3407.47	3264.65	4750.38	2891.24	1296.64	2214.31	2754.83	3167.36	1304.41	12705.5	16789	5049.02		571.452	16.9758	3407.47	19	0.957886	S-17-3
863	S866 (m/z=572.477637; rt=16.9785)	15726.7	4290.13	8874.9	6598.78	NA	5102.77	4114.01	7646.03	6396.62	4827.71	4731.73	3507.28	1529.98	NA	2892.4	3919.11	1744.67	18842.1	23602	8126.93		572.478	16.9785	4965.24	18	0.957886	S-17-3
864	S857 (m/z=762.531671; rt=16.97441)	68800.6	29045	7819.46	35003.3	3269.28	22204.2	14082	26963.4	20450.1	15811.5	17799.4	8255.96	6575.7	10316.1	6628.09	8028.35	5141.83	45405.8	86135	11923.3		762.532	16.9744	14946.7	20	0.979891	S-17-4
865	S858 (m/z=745.505123; rt=16.97462)	24412.7	10740.2	5619.85	13472.7	NA	11316.8	9001.7	12220.9	10031.7	7946.64	10028.3	5590.53	3095.47	5932	2493.3	3469.17	3515.48	17176.1	34942.7	6252.52		745.505	16.9746	9001.7	19	0.979891	S-17-4
866	S859 (m/z=759.486218; rt=16.97548)	4088.18	1685.92	5867.33	7604.51	5431.4	7012.53	5152.15	3355.54	3763.17	3676.38	6511.2	2499.33	2592.53	3239.24	3956.45	4232.63	2069.8	19824	10374.8	7979.43		759.486	16.9755	4160.41	20	0.90614	S-17-5
867	S869 (m/z=741.476035; rt=16.9814)	5298.01	NA	4850.38	6144.7	4966.5	6659.86	4312.27	5072.78	3663.36	3179.56	4902	1997.75	2823.84	2238.31	4239.6	4977.95	2564.86	30267.5	20276.3	14761		741.476	16.9814	4902	19	0.90614	S-17-5
868	S864 (m/z=764.547829; rt=16.9773)	35980.8	31216.6	NA	9371.17	3825.74	37891.7	24171.9	31613.7	15379.9	16196.6	17060.4	12495.5	8162.57	15181.5	4221.29	4878.27	6377.49	5138.29	20807.6	3270.12		764.548	16.9773	15181.5	19	NA	S-17-6
869	S872 (m/z=573.490056; rt=16.98399)	44567	18040.3	4920.89	29464	NA	41946.9	30376.6	40267	17881.2	14814.1	22619.4	9371.8	6605.48	11394.6	4120.25	5997.51	4716.79	28472.3	50756.4	9547.77		573.49	16.984	17881.2	19	0.904025	S-17-7
870	S868 (m/z=765.541534; rt=16.97956)	16203.2	11211.9	3837.22	6339.87	NA	16051.8	11208.9	16246.4	7379.43	6282.37	6570.87	7373.71	4451.2	7668.7	3090.7	4294.5	3359.2	10416.2	14504.3	4652.74		765.542	16.9796	7373.71	19	0.904025	S-17-7
871	S870 (m/z=766.564039; rt=16.98173)	13220.1	24170.4	6256.08	5512.47	2818.45	13470.8	20980.2	12435.7	16117.7	15828	20128.3	12119.9	14976.6	15052.7	9680.4	8466.33	10963.7	8548.08	9324.76	7577.08		766.564	16.9817	12277.8	20	1	S-17-8
872	S871 (m/z=766.56182; rt=16.98194)	13220.1	24170.4	6256.08	5512.47	2818.45	13470.8	20980.2	12435.7	16117.7	15828	20128.3	12119.9	14976.6	15052.7	9680.4	8466.33	10963.7	8548.08	9324.76	7577.08		766.562	16.9819	12277.8	20	1	S-17-8
873	S873 (m/z=774.565713; rt=16.98635)	5570.07	3303.62	8262.39	20150.8	5819.73	11140.4	10500.7	17234.1	8019.57	6000.95	9395.61	3484.73	3206.08	4541.09	3341.09	NA	2414.81	5032.28	8917.92	3421.62		774.566	16.9863	5819.73	19	NA	S-17-9
874	S874 (m/z=577.521396; rt=16.98764)	5096.3	8063.11	4201.32	3471.04	NA	9053.33	13824	8953.28	11307.1	10536.8	12594.7	8056.68	5681.87	8026.31	6588.18	3655.7	6933.65	7167.38	8818.43	5551.02		577.521	16.9876	8026.31	19	NA	S-17-10
875	S875 (m/z=835.541657; rt=16.98974)	22071	8704.51	8322.07	6902.62	NA	18346.3	25174.6	8731.12	19686.5	13711.1	29260.9	10631.6	8061	9992.77	5145.86	6227.14	4587.74	20697	34498.4	7870.71		835.542	16.9897	9992.77	19	NA	S-17-11
876	S876 (m/z=575.505854; rt=16.99119)	22537.5	17297.3	3816.94	7519.06	NA	39103.8	44976.9	24826.5	25580.1	27560.7	43850.3	15715.9	10809.7	17104.4	6508.26	6484.42	8585.9	9575.5	14978.9	7863.57		575.506	16.9912	15715.9	19	NA	S-17-12
877	S878 (m/z=760.586698; rt=16.99649)	5804.43	5728.16	3155.3	2370.4	4805.16	18329	18864.4	2566.72	52939.8	57406.1	23474.7	25958	24539.4	35581.8	18296.4	14491.5	22543.6	12287.1	9629.35	13398.9		760.587	16.9965	16393.9	20	0.932036	S-17-13
878	S879 (m/z=761.589933; rt=16.99719)	5636.21	2546.94	3205.53	3058.72	NA	4216.27	6551.66	2840.09	22318.4	22055.1	11834.9	10623.9	10302.1	17986.3	8404.96	6746.01	8763.22	5297.64	8199.33	6929.49		761.59	16.9972	6929.49	19	0.932036	S-17-13
879	S877 (m/z=786.602989; rt=16.9951)	2934.49	3262.88	1625.84	2616.56	1964.57	3571.7	8982.4	884.521	15159.1	14537.1	8456.77	9207.75	10609.1	12307.2	6889.36	5857.86	6989.18	3678.08	NA	5217.85		786.603	16.9951	5857.86	19	0.932036	S-17-13
880	S880 (m/z=714.509132; rt=16.99751)	14950.2	8028.83	6456.63	55191.9	NA	51849.3	32372.6	58371.3	27121.4	26430.6	29732	17877.6	11874.9	18053	5160.7	7899.34	6531.51	7823.43	12323.9	5460.35		714.509	16.9975	14950.2	19	NA	S-17-14
881	S881 (m/z=716.525504; rt=16.99825)	9082.92	13328.8	2921.54	8179.96	NA	79829.4	80319.1	40940.6	39558.9	34407.6	65016.7	35413.6	22124.4	31994.8	13065.2	9099.92	17730.5	9283.28	11513.6	9197.95		716.526	16.9983	17730.5	19	0.971098	S-17-15
882	S883 (m/z=717.528996; rt=16.99959)	3240.44	7212.61	NA	3777.93	2497.1	37196.7	35502	15944.8	18556.8	17672.2	32091.5	16762.5	10775.8	15637.5	4897.07	3529.63	8985.18	2766.27	4710.01	3525.59		717.529	16.9996	8985.18	19	0.971098	S-17-15
883	S882 (m/z=768.558224; rt=16.99875)	3249.24	3703.64	5063.74	8309.74	NA	16244	6574.51	37846.2	4406.02	2999.44	6102.56	4321.29	3416.43	3275.82	2389.91	NA	2297.79	1941.8	3173.79	3431.03		768.558	16.9987	3567.33	18	NA	S-17-16
884	S885 (m/z=718.539452; rt=17.00661)	3805.48	2690.35	5080.97	5650.51	5240.02	18206.2	13482.1	8583.26	9548.65	10664.5	12514.9	6153.68	5795.86	7457.83	3827.15	2956.87	4294.61	2701.32	4241.31	2170.21		718.539	17.0066	5445.26	20	0.879114	S-17-17
885	S892 (m/z=788.546257; rt=17.04346)	3868.56	2492.17	7966.21	7587.91	NA	24924.1	18281.4	10744.2	7907.05	6574.01	11150.9	5402.85	4595.05	5588.23	3506.56	3222.78	4117.57	4861.13	4405.67	3661.99		788.546	17.0435	5402.85	19	0.879114	S-17-17
886	S884 (m/z=744.556393; rt=17.00044)	2309.37	2231.58	1992.88	2911.7	NA	16678.1	9414.09	7673.43	5532.34	4923.01	7227.09	4039.05	2807.31	4399.09	2842.45	2062.01	NA	3111.29	2916.12	2542.18		744.556	17.0004	3013.7	18	0.879114	S-17-17
887	S886 (m/z=823.709427; rt=17.00761)	22811.2	7965.58	21498.8	NA	25366.4	27349.5	26753	23570.5	25418.4	25422.8	24734.6	2317.79	3692.88	26019.6	2268.62	18880.2	27961.4	24067.8	29136	2375.19		823.709	17.0076	24067.8	19	NA	S-17-18
888	S887 (m/z=836.544996; rt=17.03184)	8107.45	5137.2	6235.6	9166.48	3843.66	25658.9	23212.4	67125.1	16885.1	14136.3	24492.5	9874.56	11141.4	13324	6478.16	5286.96	6150.28	7562.8	10706.6	5622.91		836.545	17.0318	9520.52	20	0.935029	S-17-19
889	S888 (m/z=837.550518; rt=17.03846)	4203.34	4278.05	3802.07	6241.87	NA	15966.6	10743.6	31949.5	7437.58	10410.8	9655.78	5910.26	5656.1	9398.97	3738.5	NA	3973.94	4310.79	5743.51	4425.67		837.551	17.0385	5826.89	18	0.935029	S-17-19
890	S890 (m/z=838.560611; rt=17.04066)	3688.48	3742.27	5565.81	2966.57	NA	12975.8	16196.3	12172.9	9172.92	7321.96	11368.7	5291.62	4152.55	7671.05	2926.02	4053.07	4625.38	4631.96	3914.92	4080.64		838.561	17.0407	4631.96	19	0.987845	S-17-20
891	S891 (m/z=838.556171; rt=17.04127)	3688.48	3742.27	5565.81	2966.57	NA	12975.8	16196.3	12172.9	9172.92	7321.96	11368.7	5291.62	4152.55	7671.05	2926.02	4053.07	4625.38	4631.96	3914.92	4080.64		838.556	17.0413	4631.96	19	0.987845	S-17-20
892	S889 (m/z=838.579186; rt=17.03893)	3688.48	3742.27	5565.81	2852.56	NA	12233.2	14490.7	9462.84	8329.41	6583.73	10064.5	4884.38	3791.08	6999.05	2926.02	3982.21	4215.75	4279.1	3816.61	3770.51		838.579	17.0389	4279.1	19	0.987845	S-17-20
893	S893 (m/z=812.545924; rt=17.04677)	6054.82	4497.95	4976.05	5322.2	4254.49	17827.3	11025.1	8149.24	8805.46	12680.9	8880.24	11775.7	8806.58	12133.1	9436.12	6426.32	6981.35	6159.62	6094.13	6747.49		812.546	17.0468	7565.3	20	NA	S-17-21
894	S894 (m/z=840.576771; rt=17.05003)	7383.27	4875.8	NA	4086.72	2535.92	4113.85	8078.45	5329.8	20538.5	16359.5	17507.2	8528.43	6399.11	8473.57	7549.74	7074.47	7354.78	7822.62	6563.6	6230.97		840.577	17.05	7354.78	19	NA	S-17.1-1
895	S895 (m/z=790.562207; rt=17.0583)	23713.8	23806.2	8518.83	8280.87	8044.68	16380.6	14304.9	11607.2	29949.4	51548.4	19574.1	46883.9	37141.5	55214.5	29423.9	24094.7	32518.9	29658.1	26671.6	25454		790.562	17.0583	24774.3	20	0.99225	S-17.1-2
896	S896 (m/z=791.566109; rt=17.0594)	11416.9	10360.7	4869.41	4358.98	3766.71	5445.82	7375.46	4289.25	14656.2	24569.3	9255.25	23584.9	19182.7	29148	14201.8	12455.1	16034.9	14536	13624.2	12526.2		791.566	17.0594	12490.7	20	0.99225	S-17.1-2
897	S897 (m/z=437.760659; rt=17.1805)	13253.6	13203.7	14510.4	14586.6	13859.4	13026.8	13765	12742.3	13933.3	14113.1	15186.9	13165.9	13060.5	12912	12857.4	14641.6	12920.9	13490.2	11339.4	12915.6		437.761	17.1805	13228.6	20	NA	S-17.2-1
898	S898 (m/z=437.784857; rt=17.44804)	14411.3	14310.6	14510.4	14590.5	12643	15090.9	13122.1	13546.2	14215.5	15591	15186.9	14527.1	13684.3	13947.9	12539.1	13076.4	15030.3	13667.2	13364.6	14069.5		437.785	17.448	14142.5	20	NA	S-17.4-1
899	S899 (m/z=222.295543; rt=17.44805)	4506.59	4802.81	2321.46	3604.43	2130.5	4346.35	8020.85	NA	10956.4	10362.4	9413.03	6677.93	5811.33	9280.03	4123.13	3417.01	3069.22	3020.49	2871.06	2837.91		222.296	17.4481	4346.35	19	NA	S-17.4-2
900	S900 (m/z=437.73078; rt=17.80401)	13342.8	8238.69	14063.2	15230.1	3991.03	13710.5	11015.4	12575.2	3557.19	1140.44	2313.21	8089.43	11356.3	2039.45	14079.5	5421.24	7319.03	1563.51	12532.1	14137.4		437.731	17.804	9627.03	20	NA	S-17.8-1
901	S901 (m/z=437.764809; rt=17.86007)	14411.3	13922.2	11412.1	14586.6	11719.5	13283.7	11750.8	13335	12528.6	14113.1	13077	13165.9	13684.3	12912	11804.1	12480.8	11692.4	14921.7	13426.8	12270.9		437.765	17.8601	13121.4	20	NA	S-17.9-1
902	S902 (m/z=823.737916; rt=18.18814)	NA	8602.82	31753.8	27566.7	24228.6	NA	17614.4	30414.6	NA	22993.1	25656.7	4508.14	10532.7	27361.3	7275.39	7023.61	19775.8	29036.7	28549.6	4502.99		823.738	18.1881	22993.1	17	NA	S-18.2-1
903	S903 (m/z=231.116434; rt=18.42138)	11873.8	9646.77	10035	13111.9	10719.6	17171.6	16558.3	11569.3	23231.2	14361.6	10814.3	12747	13235.4	12059.5	9383.2	16997.2	14021.5	9273.22	14068.7	9879.06		231.116	18.4214	12403.3	20	NA	S-18.4-1
904	S904 (m/z=437.744309; rt=18.42782)	14549.6	9307.61	13333.9	13618.2	12590.4	14112.4	9711.54	11673.5	11595.4	3978.99	1230.61	13841.3	9818.69	2869.27	13982.3	13344.4	14428.4	10060.9	12610.1	10836.1		437.744	18.4278	12131.9	20	NA	S-18.4-2
905	S905 (m/z=214.089699; rt=18.4286)	10983	13165.7	3615.14	14115.7	17825.7	11695	12063	14748.5	13700.9	15749.8	13152.6	12490.5	11214.9	18378.9	10095.6	13115.9	11184.4	13049	9595.8	13213.2		214.09	18.4286	13082.5	20	NA	S-18.4-3
906	S906 (m/z=158.027039; rt=18.48103)	12289.5	6865.76	2715.07	13448.5	4786.87	9475.15	7616.58	13428.6	8141.83	8282.77	8211.32	5116.53	8576.51	6682.23	6546.22	8051.65	6534.34	5141.38	7844.08	7709.23		158.027	18.481	7776.66	20	NA	S-18.5-1
907	S907 (m/z=141.000467; rt=18.52528)	8194.47	9487	4175.34	12741.7	8730.27	12547.4	6883.5	9799.68	10991.2	10682.3	8949.76	8636.36	14663.6	7588.59	6768.95	7330.8	8446.34	9663.12	8382.44	7371.28		141	18.5253	8683.31	20	NA	S-18.5-2
908	S908 (m/z=823.711869; rt=18.53472)	16878.1	27671.3	24122.9	23900	NA	23517	NA	23704.8	30405.1	3615.13	22710.6	29192.7	18603.9	2619.23	4250.85	2601.94	13757.3	2552.05	29662.3	20012.5		823.712	18.5347	21361.5	18	NA	S-18.5-3
909	S909 (m/z=437.753722; rt=18.68041)	13534.6	10769.7	14047.2	13038.7	13934.1	14230.7	13229.3	13546.2	11595.4	11541.4	10845.7	13841.3	9731.35	13675	13982.3	13677.4	14428.4	12206.9	12610.1	12347.4		437.754	18.6804	13381.9	20	NA	S-18.7-1
910	S910 (m/z=437.777035; rt=19.02028)	12267.6	13491	13101.5	1855.92	9800.97	14230.7	12073	13546.2	10285.4	11541.4	10845.7	6399.69	9731.35	13675	4531.36	11655.5	13227.2	8276.36	1268.65	14069.5		437.777	19.0203	11598.4	20	NA	S-19-1

## Sheet: proc
																					Peak Information				Heatmap Clusters
	Fraction	F1			F2			F3			F4			F5			F6
	Gradient	1	2	3	1	2	3	1	2	3	1	2	3	1	2	3	1	2	3
#	AnalyteID	F1.G1	F1.G2	F1.G3	F2.G1	F2.G2	F2.G3	F3.G1	F3.G2	F3.G3	F4.G1	F4.G2	F4.G3	F5.G1	F5.G2	F5.G3	F6.G1	F6.G2	F6.G3		m/z	RT	T/S cluster		cluster (CL)
1	S1 (m/z=437.77124; rt=0.40646)	14732.8	13706.5	13181.3	12021.2	13844.7	10591.3	13730.2	12498.3	13406.7	14824.1	15020.1	12980.8	10965	15197	14566.4	15257.4	16579.2	14907.4		437.771	0.406463	S-0.4-1		1
2	S2 (m/z=437.739853; rt=0.46198)	12924	14722.2	10356.1	13529.7	14976.8	6645.86	13976.6	13572	11783.9	15035.4	11690.9	12268.5	11302.6	14742.2	11766.8	8554.88	13864.5	11406.1		437.74	0.461984	S-0.5-1		1
3	S3 (m/z=437.773809; rt=0.68232)	14732.8	12742.7	13181.3	12021.2	13837.2	10385.5	13858.7	13269.5	10718.8	14824.1	13489.9	13220	10774.9	15400.9	13433.6	15257.4	14627.1	14907.4		437.774	0.682321	S-0.7-1		1
4	S4 (m/z=222.289788; rt=0.86786)	9239.63	8953.09	6802.91	10129.5	11215.8	8855.87	9296.01	6970.83	9299.57	3106.47	3024.74	4879.2	2990.31	3425.7	3784.94	3049.57	2031.86	1954.37		222.29	0.867857	S-0.9-1		2
5	S5 (m/z=437.790096; rt=0.9975)	7393.88	5690.14	6953.68	7792.42	694.794	7567.23	7854.86	13556	8435.12	13072.4	12442.8	11537.3	7940.95	11816	9310.45	3826.06	1413.27	447.676		437.79	0.997499	S-1-1		3
6	S9 (m/z=664.119181; rt=1.14933)	24614	53751.3	65443.8	20432.8	16839.3	19471.8	31625.5	27966.2	27190	14935.6	18262.4	35695.9	17291	29083	21264.5	59812.1	60837.4	123737		664.119	1.14933	S-1.1-1		4
7	S8 (m/z=664.087804; rt=1.14812)	5638.26	12778.8	17103.9	4850.51	4359.81	4338.74	7586.97	6448.51	6476.43	3420.13	4091.19	9141.84	3667.22	6964.64	5553.28	14723.2	13790.9	31114.5		664.088	1.14812	S-1.1-1		4
8	S6 (m/z=665.122478; rt=1.1478)	4317.55	15518.3	17247.1	4773.42	3649.52	5065.24	6823.22	4955.92	7382.08	3657.96	4759.76	9421.83	4667.73	7461.86	5483.71	11915.3	17281.9	29654.9		665.122	1.1478	S-1.1-1		4
9	S7 (m/z=302.135194; rt=1.14793)	21890.1	40671.2	52766.8	12915.9	13378.9	11254.5	11368.5	9628.29	13124.2	4317.89	5999.73	9832.01	4936.49	5634.89	4863.54	7196.75	4804.47	11688.8		302.135	1.14793	S-1.1-2		5
10	S10 (m/z=455.071188; rt=1.16776)	5012.5	7802.81	22515.1	1629.67	2585.92	2482.89	2190.15	1541.86	2283.06	1241.61	1729.06	1416.61	1943.5	1528.02	2097.17	1619.67	1461.28	1184.37		455.071	1.16776	S-1.2-1		6
11	S11 (m/z=455.083486; rt=1.2086)	19116.5	18675.6	55731.9	7589.98	13234.6	11545.2	3962.11	4814.36	6287.89	3019.56	4781.72	2861.95	4743.13	4720.65	5020.85	4450.12	4655.94	12247.8		455.083	1.2086	S-1.2-2		6
12	S12 (m/z=437.771517; rt=1.26495)	15025.5	14871.3	12717.3	15115.3	14350.5	12415	13858.7	14842.1	13860	14832.7	14849	13220	14545.1	15400.9	13433.6	12984.4	14716.8	14907.4		437.772	1.26495	S-1.3-1		1
13	S13 (m/z=437.74301; rt=1.28657)	14129.1	15112.5	13478.4	14442.7	15913.6	13273.7	15170.6	16104.1	12380.6	15035.4	14590.8	13453.2	14010.7	14742.2	12939.2	13535.5	15348	13681.4		437.743	1.28657	S-1.3-2		1
14	S14 (m/z=437.78932; rt=1.38364)	12477	10218.7	11853.5	4449.14	6722.64	1368.3	3662.76	5859.32	5593.47	10990.3	13873.1	10413.9	3172.22	7954.37	6506.13	7785.11	7023.25	3356.54		437.789	1.38364	S-1.4-1		7
15	S18 (m/z=214.090013; rt=1.63838)	9688.16	15705.2	15396	8429.76	6940.05	7201.81	5894.25	9456.76	6917.4	7067.83	4463.75	5296.69	6869.87	4660.83	5213.37	6724.26	7348.09	7050.57		214.09	1.63838	S-1.6-1		8
16	S16 (m/z=469.099402; rt=1.60204)	43359.2	97505.9	99257.7	17655.9	28138.7	14152.7	8431.8	15070.4	16055.3	4161.18	8518.4	9115.69	4867.29	6912.24	5976.16	7848.35	10396.4	18658.5		469.099	1.60204	S-1.6-1		5
17	S15 (m/z=469.079657; rt=1.59741)	6063.07	13253.5	13748.7	2221.51	4013.28	2541.37	1201.59	1833.03	2927.21	486.692	191.404	643.176	907.408	832.133	968.68	1446.2	2090.41	2653.67		469.08	1.59741	S-1.6-1		5
18	S17 (m/z=231.116489; rt=1.62613)	7209.35	8862.63	14046.3	6106.51	4594.62	5878.49	2468.49	6211.95	5011.89	6684.36	5064.5	4451.55	5537.28	5519.07	5398.42	5734.84	6329.46	4025.46		231.116	1.62613	S-1.6-2		1
19	S19 (m/z=437.776421; rt=2.13766)	13041.6	8856.26	11579.2	11742.7	14538	11524	14356.5	14842.1	10628.3	14832.7	14849	13111.6	14545.1	12137.8	12370.3	11175.7	14716.8	12317.2		437.776	2.13766	S-2.1-1		1
20	S21 (m/z=146.063461; rt=2.60719)	28525.8	21301.5	40294.8	30957.7	20471.2	20120.2	30391.7	22457.2	20955.5	16990.6	21486.8	18599.8	13660.7	15433.1	17085.4	10663.4	13815.2	16279.2		146.063	2.60719	S-2.6-1		1
21	S20 (m/z=146.062195; rt=2.60686)	15684.8	11242.9	21604.2	16375.7	11569	11028.1	15701.3	12216.2	11408.4	8847.02	11053.9	9919.44	6461.03	8352.09	9498.55	6291.1	6934.4	9503.8		146.062	2.60686	S-2.6-1		1
22	S22 (m/z=437.74927; rt=2.74676)	13820.7	13297.6	12333.4	14529.8	14636.6	12370.5	14698.5	13190.7	13038.7	13737.6	15638.3	12580.9	16134.7	15826.8	11866.5	12078.9	14827.7	12938.2		437.749	2.74676	S-2.7-1		1
23	S23 (m/z=823.886732; rt=3.00757)	3417.18	9485.27	3979.26	4344.38	2367.85	3739.17	20369.8	14304.1	19930.1	3637.28	5047.31	3513.27	4021.33	6076.24	3213.98	5900.55	3950.44	5098.4		823.887	3.00757	S-3-1		9
24	S24 (m/z=268.104359; rt=3.13672)	9021.34	18363.4	14009.8	6504.45	11140.8	5981.6	6440.12	9718.29	8985.41	4906	8645.15	7963.59	4290.23	7780.53	5920.87	7685.41	10413.6	16647.1		268.104	3.13672	S-3.1-1		1
25	S25 (m/z=823.875535; rt=3.33539)	3878.89	5023.05	4363.07	3028.54	14745.6	8096.93	5879.96	3063.16	12177.9	5283.43	5930	4044.66	3865.67	4122.71	4519.59	3595.43	4935.5	4970.01		823.876	3.33539	S-3.3-1		10
26	S26 (m/z=437.77962; rt=3.43017)	16835.5	12979	12220.1	11420.3	15779.9	12316.5	15228.4	15518.1	13744	15232.3	15244.6	13667.9	15986.3	14864.1	13106.4	14807.7	13990.6	13028.5		437.78	3.43017	S-3.4-1		1
27	S27 (m/z=823.901446; rt=3.55838)	2575.73	3989.45	3596.27	8063.98	4921.15	5425.56	4026.01	3250.85	10244	5130.92	4595.24	7217.09	4787.3	4330.34	3975.84	5489.77	4249.86	3845.69		823.901	3.55838	S-3.6-1		11
28	S28 (m/z=437.758718; rt=3.60429)	14021.3	15548.8	12218.3	13476.3	15779.9	12370.5	15095.9	15399.6	13137.2	14682.8	14904	12763.7	15986.3	15826.8	12704.2	16054.7	13990.6	13145.3		437.759	3.60429	S-3.6-2		1
29	S30 (m/z=344.098346; rt=3.68445)	54732.2	86342.5	96346.7	35943.2	31867.3	25626.6	22057.2	22979.1	23951.6	5839.74	16667.5	18552.3	4412.52	9218.19	10960.4	4105.12	9411.5	13851.2		344.098	3.68445	S-3.7-1		5
30	S33 (m/z=497.130775; rt=3.71976)	59785.8	125381	115187	25640.5	31732.3	20889.2	12770.3	21719.9	23058.8	5346.94	11414	11779.2	8010.9	7636.01	7209.06	10920.9	13354.3	22605.3		497.131	3.71976	S-3.7-1		5
31	S29 (m/z=344.089144; rt=3.68243)	13030.4	20625.2	21003.9	8104.27	7612.87	6311.11	4535.2	7214.63	6810.66	1362.13	3973.43	4478.12	1161.34	2186.97	3045.33	855.304	2130.48	3166.08		344.089	3.68243	S-3.7-1		5
32	S32 (m/z=497.111141; rt=3.71849)	11811.7	24631.2	21614.5	5850.94	6506	4594.6	2200.95	4552.01	4155.33	1575.37	3535.58	3083.1	1847.11	2040.65	1151.32	2776.1	2533.9	4762.6		497.111	3.71849	S-3.7-1		5
33	S31 (m/z=214.089794; rt=3.71214)	10024.8	16649.7	13178.3	8080.62	7275.45	7651.11	5859.66	6814.83	4735.21	3736.83	8876.98	8535.66	2489.74	4253.25	4407.5	4362.14	6432.71	3419.1		214.09	3.71214	S-3.7-2		8
34	S34 (m/z=437.73197; rt=3.75694)	15122.3	14971.3	10429.4	14529.8	15942.5	12589.7	12626.4	14492.2	14092.5	8099.56	8008.24	1197.93	16134.7	13535.1	13002.9	13417	14035.8	13145.3		437.732	3.75694	S-3.8-1		12
35	S35 (m/z=214.089763; rt=4.05278)	9302.93	16886	17877.3	5098.66	5633.7	6958.44	5181.05	6262.88	5394.61	5143.51	4924.42	4231.7	5329.75	3853.14	4551.74	5125.52	5986.01	8612.71		214.09	4.05278	S-4.1-1		8
36	S40 (m/z=483.122904; rt=4.05861)	149161	423901	424432	83876.2	142754	109355	45898.1	97017.7	115008	21166.2	58041.5	59981.8	25524.3	35774.7	37305.3	39997.9	51378.4	89614.6		483.123	4.05861	S-4.1-2		5
37	S41 (m/z=483.122906; rt=4.05862)	149161	423901	424432	83876.2	142754	109355	45898.1	97017.7	115008	21166.2	58041.5	59981.8	25524.3	35774.7	37305.3	39997.9	51378.4	89614.6		483.123	4.05862	S-4.1-2		5
38	S44 (m/z=466.096363; rt=4.0588)	27196.2	72938.8	80966.3	14501.3	21237.7	21880.8	10043.3	18063.5	19006.2	4992.83	12359.4	13255.3	5555.88	8210.75	6674.94	8768.84	11601	17211		466.096	4.0588	S-4.1-2		5
39	S39 (m/z=484.126073; rt=4.0585)	27965.4	73420.7	76714.1	15864.1	24660.2	20165.3	8474.61	20352.2	18069.3	4750.79	12045.1	12575.1	4094.89	6744.19	7246.17	8181.34	11157.2	16625.4		484.126	4.0585	S-4.1-2		5
40	S37 (m/z=241.56161; rt=4.05827)	20120.7	60571.8	59823.5	12586.7	19139.9	14735	6704.76	14195.3	14205.8	3560.28	8633.59	8576.25	2938.45	4680.34	5273.4	5367.84	7548.6	12209.7		241.562	4.05827	S-4.1-2		5
41	S45 (m/z=369.112265; rt=4.05904)	27424.5	74958.2	70352.3	15790.2	22960.7	18582.5	9108.48	16801	16874.9	5116.89	10667	11212.2	4885.5	8015	7042.75	7263.93	9413.66	17374.3		369.112	4.05904	S-4.1-2		5
42	S43 (m/z=369.104334; rt=4.05878)	11707.5	31655.2	29481.6	6488.46	10353.2	6900.31	3988.98	7027.48	7686.27	2174.64	4396.66	4531.84	2218.21	3441.96	3010.54	3202.34	3723.12	7651.45		369.104	4.05878	S-4.1-2		5
43	S38 (m/z=466.082853; rt=4.05839)	10177.6	26464	30372.4	5013.11	8966.89	8584.36	4179.04	7731.55	7782.38	2210.46	4982.52	4669.28	2004.22	3943.72	2336.2	3393.89	4446.27	7157.01		466.083	4.05839	S-4.1-2		5
44	S36 (m/z=485.116158; rt=4.05656)	13240	29826.4	34773.7	6636.71	11992	8020.54	4316.58	8159.7	8875.47	3046.74	5731.15	5666.92	3230.74	3632.66	4331.19	2739.42	3648.55	6506.86		485.116	4.05656	S-4.1-2		5
45	S42 (m/z=207.058847; rt=4.05867)	11392.5	29922.2	30777.5	6171	10447.6	9994.59	3192.53	6737.67	8959.47	2571.83	4200.14	5684.78	2813.15	3423.59	3222.33	3666.79	3689.74	7723.57		207.059	4.05867	S-4.1-2		5
46	S46 (m/z=222.296361; rt=4.06603)	10073.5	4299.79	7460.72	10979.8	12193.6	9067.59	9408.63	8268.82	10924.5	8891.65	10299.7	9896.08	6761.89	9378.29	8891.71	3961.21	4777.66	4915.83		222.296	4.06603	S-4.1-3		13
47	S47 (m/z=730.169945; rt=4.07357)	4756.69	7626.63	10815.5	7425.47	5132.45	4430.3	7379.13	5982.02	5956.11	4026.37	4011.43	4981.93	7777.74	6083.24	5116.85	12491.4	13621.9	20343.8		730.17	4.07357	S-4.1-4		14
48	S48 (m/z=823.772484; rt=4.51623)	31611.9	37889	24897.6	33656	32530.8	31003.5	27004.3	14345.5	21695.9	20748.5	20015.2	15090.1	4814.44	6615.02	5365.81	14652.7	10512.9	3889.33		823.772	4.51623	S-4.5-1		15
49	S49 (m/z=437.792411; rt=4.52949)	1670.2	1044.8	4620.72	14660.9	9109.85	5444.83	13118.6	16026.8	13744	15232.3	13945.3	11461.1	13560.4	14722.5	10321.8	14807.7	7810.3	13028.5		437.792	4.52949	S-4.5-2		16
50	S60 (m/z=511.146363; rt=4.64591)	378365	858588	679981	184939	275173	170014	92163.3	179430	178818	42344.5	99923.2	99421.1	43155.5	60863.7	52567.1	75574.1	89810	187141		511.146	4.64591	S-4.6-1		5
51	S59 (m/z=414.162496; rt=4.64571)	101304	244486	190984	51892.8	85607.4	46848.5	26273.7	46125.7	47649.6	11262.1	28547.2	24942.8	13029.3	16233.5	13758.6	22314.1	26853.6	55387.1		414.162	4.64571	S-4.6-1		5
52	S55 (m/z=512.149871; rt=4.64532)	81582.5	169785	126876	41303.5	51375.8	32659.7	19909	38555.7	34617.2	8612.5	21563.3	19899	8349.3	10678.7	11236.5	17477.4	17737.5	25806.8		512.15	4.64532	S-4.6-1		5
53	S61 (m/z=255.573507; rt=4.64605)	52434.9	124446	98381.1	25995.2	39457.7	23228	14183.7	25895.7	24857.6	5928.5	14880.1	14302.7	5773.9	8086.7	7701.26	11096.3	13098.8	26007.7		255.574	4.64605	S-4.6-1		5
54	S51 (m/z=252.109047; rt=4.64249)	48769.1	112582	86636.9	25193.2	42046.1	25427.2	13103.2	24581.9	26619.2	4818.41	16161.4	12200.2	5467.78	8600.48	8052.04	11475.3	13292.8	28934.7		252.109	4.64249	S-4.6-1		5
55	S57 (m/z=513.141113; rt=4.64567)	42623.2	98068.5	75247.9	22808.2	31805.6	19483.6	10785.3	25062.7	22766.4	4858.55	10636.5	12303.9	6520.09	8406.38	5171.74	9191.9	12218.4	19891.2		513.141	4.64567	S-4.6-1		5
56	S58 (m/z=513.140797; rt=4.64568)	42623.2	98068.5	75247.9	22808.2	31805.6	19483.6	10785.3	25062.7	22766.4	4858.55	10636.5	12303.9	6520.09	8406.38	5171.74	9191.9	12218.4	19891.2		513.141	4.64568	S-4.6-1		5
57	S53 (m/z=414.151662; rt=4.64521)	35946.9	91121.9	71991.2	17927	30519.7	17730.3	10414.2	16824.8	18342.6	3681.7	11420.5	9461.37	5124.11	5545.05	5038.27	8213.95	11033.6	20665.7		414.152	4.64521	S-4.6-1		5
58	S62 (m/z=494.119748; rt=4.64609)	34821.3	73195.2	61297.6	15140.2	23965	15271.9	8168.58	14054.5	15110.1	3025.27	7933.33	8126.79	3490.8	5040.37	4949.62	7022.27	8597.14	15551.7		494.12	4.64609	S-4.6-1		5
59	S50 (m/z=252.104952; rt=4.64212)	17002.1	42639.9	32766	9471.21	14971.4	8515.69	4970.81	9991.57	10048.8	1889.29	6379.6	4495.93	2171.57	2878.21	3052.89	4583.23	6639.46	10991		252.105	4.64212	S-4.6-1		5
60	S52 (m/z=512.130114; rt=4.64473)	17400.1	34420.9	26984.3	7398.09	10350.5	7992.95	3990.46	8134.84	6790.86	1856.83	4959.32	4099.41	2483.85	2869.08	2241.62	3197.26	4196.34	5450.05		512.13	4.64473	S-4.6-1		5
61	S56 (m/z=513.123128; rt=4.64549)	11947.7	26549.8	19520.8	5962.65	8629.73	5283.33	3660.85	6419	5082.97	1509.52	2855.77	2745.03	1810.38	2112.03	2652.01	2336.05	3238.76	5765.82		513.123	4.64549	S-4.6-1		5
62	S63 (m/z=415.166063; rt=4.6461)	18336.1	42782.1	32004.3	9288.61	12843.5	10001.5	4769.62	8256.04	9857.46	2207.28	3830.52	4623.2	1627.52	3592.35	3034.93	4694.86	7537.48	10216.3		415.166	4.6461	S-4.6-1		5
63	S54 (m/z=494.100671; rt=4.6453)	6466.53	14512.8	13151.2	2251.63	4008.42	2480.66	1842.03	2232.2	2559.98	701.908	1340.86	1239.04	895.05	1672.55	665.568	1237.49	2424.19	3505.64		494.101	4.6453	S-4.6-1		5
64	S70 (m/z=358.113843; rt=4.70055)	603759	832046	856531	424900	388700	341222	267774	307330	327132	94892.3	179380	194548	99761.9	108955	122640	108063	106964	196327		358.114	4.70055	S-4.7-1		5
65	S75 (m/z=207.065431; rt=4.70198)	245730	298730	271977	169466	154770	137729	116368	137308	131605	48042.1	89117.1	87503.9	45506.7	62137.9	57650.8	52923.5	62162.9	107585		207.065	4.70198	S-4.7-1		17
66	S79 (m/z=698.194768; rt=4.70246)	675622	1.1045e+06	1.46282e+06	399652	337583	298057	227125	246738	293476	66005.2	142724	171546	67151.3	77970.1	88667.6	74417.1	77758.4	164232		698.195	4.70246	S-4.7-1		5
67	S101 (m/z=341.087487; rt=4.70723)	181477	238501	255589	116783	102216	92085.1	71376.5	92486	92795.6	27868.6	54827.1	56740.5	27857.5	35063.7	33817.4	32974.3	33876	63825.7		341.087	4.70723	S-4.7-1		5
68	S89 (m/z=1038.275955; rt=4.70375)	189328	301786	415655	117004	98935.8	95214.5	79606	78235.3	99033.4	28854	53426.8	54345.8	24044.1	32023.1	33903.1	29013.5	28481.2	56567		1038.28	4.70375	S-4.7-1		5
69	S84 (m/z=699.198841; rt=4.7027)	233093	370177	495097	134641	121178	97146.4	81723.2	93213.3	94959.6	24743	49096	60026.9	25600.3	28173.7	31960.8	29442.8	27214.1	55782.5		699.199	4.7027	S-4.7-1		5
70	S71 (m/z=179.057156; rt=4.70058)	92531	121575	122660	64348.1	57230.1	49401.4	40350.8	42884.5	47938	15117	26125.9	28151.4	14024.1	15559.1	16776.2	15958.2	14239.5	27456.7		179.057	4.70058	S-4.7-1		5
71	S69 (m/z=359.117364; rt=4.70044)	105266	128912	147742	70553.2	67601.5	55549.4	46723.8	49896	60632.4	20454.5	30231.4	33844.4	15970.7	16865.6	20519.9	19718.8	18951.9	34603.4		359.117	4.70044	S-4.7-1		5
72	S77 (m/z=207.062072; rt=4.70206)	69508.1	81431	72812.9	44274.5	41552	36196.7	28605.5	34970.1	35071.8	14133.9	22670.2	21803.3	12732	17080.7	15171.1	14165.2	16034.5	28408.7		207.062	4.70206	S-4.7-1		17
73	S90 (m/z=1039.279838; rt=4.70402)	100325	152308	212386	55544	52561.7	44469.1	38610.1	45410.9	42756.3	13906.7	26725.9	31510.2	12183	16023.9	16938	12110.8	12126.1	28410.4		1039.28	4.70402	S-4.7-1		5
74	S74 (m/z=103.532754; rt=4.70197)	36255	42943.9	39861.3	23979.9	22995.5	19300.8	16915.1	19870	20039.5	8238.4	13080.3	12542.9	6931.42	10401.6	9805.78	7758.94	7879.67	15020.9		103.533	4.70197	S-4.7-1		17
75	S80 (m/z=349.098521; rt=4.70259)	91507.9	150214	194428	52942.9	45329.5	41003.3	30015.9	32294.4	39003.4	9074.87	19416.4	22980.7	9312.68	11204.5	11820.8	10049.7	10487	21484.6		349.099	4.70259	S-4.7-1		5
76	S97 (m/z=342.090634; rt=4.70713)	30386.7	40396	43941.9	21288.5	18710.4	14685.1	13878.8	16709	14343.7	6215.08	10692.2	11383.2	5386.71	6834.52	6583.48	6582.67	5380.07	10555.8		342.091	4.70713	S-4.7-1		5
77	S85 (m/z=700.201389; rt=4.70313)	60384.1	94860.1	124341	34915	30475.4	29032.2	19636.8	23957.3	26928.1	7465.14	15668.2	16206.4	8155.02	8357.85	10190.4	7207.42	6810.82	19164.7		700.201	4.70313	S-4.7-1		5
78	S95 (m/z=341.077879; rt=4.70665)	38260.6	49972.3	55771.2	25368.3	21459.4	18870	14381.5	18681.1	18684.8	6255.46	10394.6	10790.7	5599.88	7461.7	7656.17	8226.05	7221.5	12724.2		341.078	4.70665	S-4.7-1		5
79	S82 (m/z=208.068806; rt=4.70265)	30053	39019.1	39254.3	21253.8	19597.4	18370.6	12111.6	18349.9	17171.2	6910.02	10520.3	12402.2	7355.93	7399.52	9545.5	7831.39	9142.8	12383.2		208.069	4.70265	S-4.7-1		17
80	S73 (m/z=119.372119; rt=4.7011)	31803.6	41309.1	42917.6	21127.3	18752.6	15622	13322.2	14688.4	16315	4362.26	9946.89	9071.75	5143.67	6373.11	5851	5570.5	5818.02	9312.33		119.372	4.7011	S-4.7-1		5
81	S99 (m/z=170.544045; rt=4.70722)	25523.1	33723.7	35787.3	16059.3	15325.5	13925.5	9592.73	13546.1	12725.8	5769.72	9223.53	9444.43	5271.3	4624.98	5920.92	5503.55	5744.88	8948.49		170.544	4.70722	S-4.7-1		5
82	S100 (m/z=1378.365763; rt=4.70723)	30978.5	48416.2	62920.1	20353.2	18562.3	19878.5	14710.5	17118.4	17846.1	8347.43	11404.3	10689.3	2022.79	5753.82	5805.99	6439.94	4225.07	10378.9		1378.37	4.70723	S-4.7-1		5
83	S102 (m/z=571.197514; rt=4.70733)	37874.3	48290.7	58261.5	20879.1	19248.8	17712.4	12480.8	15344.2	15254.7	5652.64	9772.3	9321.54	4789.48	5451.5	7222.73	5256.47	5407.05	8092.62		571.198	4.70733	S-4.7-1		5
84	S81 (m/z=208.066265; rt=4.7026)	15630.6	19445.9	17686.4	10267.7	9226.15	8590.25	5889.52	8186.57	8428.96	3889.27	5134.22	6052.73	3479.65	3796.73	4385.61	3405.54	3957.86	6918.59		208.066	4.7026	S-4.7-1		17
85	S98 (m/z=571.175675; rt=4.70719)	11500.4	15227.6	17325.6	6341.41	5617.21	5655.9	3828.26	5282.74	5089.79	1907.09	2694.88	3340.02	2496.63	1951.28	2385.68	2415	1839.58	4095.52		571.176	4.70719	S-4.7-1		5
86	S83 (m/z=119.370716; rt=4.70268)	10067.6	13239.9	13181.8	6612.82	5333.63	4291.08	3626.05	3388.97	4930.94	1835.13	2332.23	2339.29	1062.29	2068.03	1657.2	1108.84	686.988	1266.17		119.371	4.70268	S-4.7-1		5
87	S88 (m/z=700.153647; rt=4.70369)	7266.8	10960.3	13114.4	4184.97	3772.69	2740.49	2917.12	2651.25	2678.49	1200.75	2189.8	1830.59	1572.71	910.264	1311.57	777.794	921.591	1345.07		700.154	4.70369	S-4.7-1		5
88	S94 (m/z=1040.282221; rt=4.70495)	34863.8	56657.5	76331.1	21093.2	18292.9	17047.8	14476.6	16459.7	15138.8	5058	9925.69	10811.2	5124.29	6132.08	6807.46	5246.31	5107.62	13249.1		1040.28	4.70495	S-4.7-1		5
89	S64 (m/z=851.226662; rt=4.67883)	43203.8	128723	119251	20771.9	30132.5	18456.5	11448.8	17018	18902.8	3734.06	8841.32	10187.2	4592.94	4147.54	4999.25	4491.93	6679.53	8906.33		851.227	4.67883	S-4.7-1		5
90	S91 (m/z=349.60025; rt=4.7041)	30439.3	47010.7	64813.3	17953.5	16104.1	14530.3	11033.3	12318.5	13350.1	3468.98	6491.53	7391.44	3087.15	3521.13	3984.68	3450.95	4116.21	7282.43		349.6	4.7041	S-4.7-1		5
91	S93 (m/z=519.14016; rt=4.70433)	25280.9	38754.6	55492.3	14597	13220.9	12882.2	10630.3	9377.59	12087.6	3611.07	6459.57	7009.41	2784.32	4468.78	3795.46	2947.81	3600.53	6349.84		519.14	4.70433	S-4.7-1		5
92	S86 (m/z=232.734991; rt=4.70354)	32355.7	53914.7	72293.9	18967.8	17203.3	13147.4	10043.3	12305.7	15215.9	2870.18	6573.85	7567.99	3036.84	3402.14	3609.62	3345.69	3694.27	6946.84		232.735	4.70354	S-4.7-1		5
93	S87 (m/z=360.11984; rt=4.70367)	17811.1	21722.5	21832.3	12238.3	10434.6	8564.36	7959.71	8529.69	9562.46	4324.88	5295.31	5604.61	3236.81	2546.53	2807.79	2262.88	3198.02	3754.78		360.12	4.70367	S-4.7-1		5
94	S96 (m/z=1379.369431; rt=4.70709)	23521	32736.8	41638.9	16716.3	13030.4	12219	11306.3	10259.7	11076.9	3891.82	6115.53	6823.54	3833.55	2416.72	4939.58	4084.79	4451.65	8389.21		1379.37	4.70709	S-4.7-1		5
95	S78 (m/z=179.558904; rt=4.70236)	16474.6	18512.3	21205.9	10962.6	8833.45	8736.18	6840.12	8449.64	10700.8	3577.37	4685.84	5689.78	3201.15	3691.73	3271.13	2656.5	2422.32	5956.9		179.559	4.70236	S-4.7-1		5
96	S92 (m/z=360.113923; rt=4.70422)	11804.4	15245.8	14191.1	8089.21	7267.6	6133.69	5589.57	5017.6	6966.54	2840.18	3988.43	3836.84	2284.58	2214.41	2177.72	1215.97	2128.91	2545.93		360.114	4.70422	S-4.7-1		5
97	S65 (m/z=1208.336651; rt=4.68743)	15121.1	34874.8	32569.2	7897.34	9021.1	5034.47	2977.41	7282.02	6809.76	2090.37	3222.47	4107.13	2401.35	4235.16	2464.82	4360.96	3656.49	4605.49		1208.34	4.68743	S-4.7-1		5
98	S66 (m/z=214.089996; rt=4.69654)	15723.5	11699.9	10031.8	19930.2	19151.4	17611	15648.7	14773.2	12688.9	10154.3	12452.7	10734.5	10820.2	9227.77	9422.82	9477.96	8329.26	14283.1		214.09	4.69654	S-4.7-2		1
99	S67 (m/z=363.069426; rt=4.69721)	11045.1	12673.4	14021.5	10427.5	10183.3	8500.73	10511.5	10491.3	11583.3	7529.5	8396.41	6197.76	9388.04	7829.37	6299	7815.74	9063.66	7622.75		363.069	4.69721	S-4.7-3		1
100	S68 (m/z=703.15102; rt=4.70008)	26326.9	27985.1	37508.8	17986.4	17615.9	17803.2	23181.3	22770.2	17784.8	26941.1	24685.6	19396	25129.8	26195.6	22426.8	23272.1	23073	20025		703.151	4.70008	S-4.7-4		1
101	S72 (m/z=704.154486; rt=4.7008)	8808.87	12956.9	13481.5	8508.34	6306.86	7364.52	6270.97	9671.71	7278.39	10768.8	8166.09	5969.24	9881.81	8467.54	10419	8867.78	11630.6	6670.99		704.154	4.7008	S-4.7-5		1
102	S76 (m/z=1043.231277; rt=4.70204)	10058.2	8969.49	9036.34	7870.38	7253.44	8868.35	10022.9	10721.2	9004.87	13310.9	14229.9	11549.5	13771.2	17661.6	10883.9	12854.2	14195.1	10547.7		1043.23	4.70204	S-4.7-6		1
103	S103 (m/z=437.749338; rt=4.70748)	13819.7	15548.8	11060.6	14953.7	11661.1	12255.1	12769.5	13504.8	11540.2	15092.5	7307.7	7828.79	15393.8	13052.3	13271.3	16054.7	13793.2	13394		437.749	4.70748	S-4.7-7		1
104	S104 (m/z=277.166369; rt=4.75064)	40338.1	84015.6	91047.3	18788.5	22721.5	14134.6	14036	18003.4	16500.2	6155.88	14647.4	15221.9	5173.46	7302.31	6679.08	7713.1	10952.2	17005.5		277.166	4.75064	S-4.8-1		5
105	S105 (m/z=277.161517; rt=4.75558)	15461	31515.1	34360.5	7202.89	8541.17	5581.33	5033.63	6458.82	6414.84	2733.69	5280.63	4841.93	1886.85	2420.81	3010.47	2958.02	4702.46	6758.64		277.162	4.75558	S-4.8-1		5
106	S106 (m/z=823.790996; rt=4.77803)	14561.2	20819.9	10009.6	33656	31608.6	26900.7	35709.9	20533.4	23737.9	4967.38	8649.66	4317.45	4523.17	6615.02	3322.56	12497.9	10164.5	5294.63		823.791	4.77803	S-4.8-2		18
107	S115 (m/z=358.1137; rt=4.91112)	217897	470002	469217	141772	175569	173027	91301.2	142363	166640	33529.1	85009.2	109985	25484.3	44806.1	51837.7	35329.7	44509.9	112045		358.114	4.91112	S-4.9-1		5
108	S112 (m/z=207.065409; rt=4.91067)	65391.6	120813	114296	41124.8	60817.9	52269.7	24850	50186.4	46429	12453.5	32862	29701	12048.1	15868	17207.2	13072.6	16692.1	34420		207.065	4.91067	S-4.9-1		5
109	S113 (m/z=207.065442; rt=4.91092)	65391.6	120813	114296	41124.8	60817.9	52269.7	24850	50186.4	46429	12453.5	32862	29701	12048.1	15868	17207.2	13072.6	16692.1	34420		207.065	4.91092	S-4.9-1		5
110	S118 (m/z=703.151218; rt=4.91119)	49747.7	69099.1	53331.5	41863.6	49129.5	41496.4	30092.7	45537	44431.2	25187.2	32616.9	35383.7	7154.9	14087.8	19801	9468.4	16145.2	19528.5		703.151	4.91119	S-4.9-1		19
111	S108 (m/z=698.195742; rt=4.90929)	105389	239503	262170	59918.1	85403.6	75305.7	28200.1	62170.1	75303.6	26667.6	30835.6	43118.7	9252.56	12481.5	17789.7	9543.83	13430.8	20978.9		698.196	4.90929	S-4.9-1		5
112	S121 (m/z=363.069451; rt=4.91298)	26660.1	47381.9	34441	24009	28254.4	27413.4	17464.6	23834.2	24350.1	6920.82	18421.8	19915.4	5965.3	9907.37	12486.2	6279.32	10355	18912.5		363.069	4.91298	S-4.9-1		19
113	S119 (m/z=704.154682; rt=4.91146)	16510.3	20414.7	19540.9	12997.1	18001.7	16108.8	10409.1	17456.6	18207.2	4514.24	11597.5	12339.9	4478.81	6006.29	6126.7	5829.4	6532.53	14388.8		704.155	4.91146	S-4.9-1		19
114	S117 (m/z=359.117609; rt=4.91115)	36125	75813.9	80461.4	23640.2	30088	31341	16063.7	27186.3	29600.4	7519.64	15625	17623.8	4197.29	7502.65	9098.11	5851.27	8726.59	15814.3		359.118	4.91115	S-4.9-1		5
115	S122 (m/z=363.062553; rt=4.91356)	14920.4	24826.5	18209.8	11519.1	14609	14268.9	8975.2	13029.5	12984.1	3428.43	7977.62	10203.2	3376.92	6054.05	6433.67	3163.7	5091.66	6336.58		363.063	4.91356	S-4.9-1		19
116	S114 (m/z=179.057143; rt=4.91102)	31043.5	71709.5	69410.8	21547.8	24417.6	24722.8	11793.3	21319.1	25474	4881.13	11733	13831.6	4321.01	6963.62	7419.31	5344.42	5950.04	15660.5		179.057	4.91102	S-4.9-1		5
117	S116 (m/z=359.110969; rt=4.91112)	20388.3	42150	46605.7	15179.8	18560.2	16855.3	9273.1	15303.6	16078.7	4633.64	9689.33	10602.4	3029.29	4946.94	5231.02	3503.06	5794.3	9699.15		359.111	4.91112	S-4.9-1		5
118	S111 (m/z=207.062025; rt=4.91061)	18134.1	34066.8	31905.1	11364.1	17496.9	13380.5	7791.41	13202.9	12290.9	4190.47	9337.19	7468.69	2749.37	4619.09	4897.11	3075.59	4541.66	8236.88		207.062	4.91061	S-4.9-1		5
119	S120 (m/z=703.112616; rt=4.91243)	9961.57	14025.5	11604.3	9162.94	10526.2	9977.46	5184.78	10041.1	9979.97	1921.53	6281.97	8097.87	2112.39	2660.14	4230.55	1948.28	2640.11	3774.04		703.113	4.91243	S-4.9-1		19
120	S107 (m/z=699.199053; rt=4.90916)	34638.8	82999.9	97300.7	23817.4	32712.1	27967.5	12904.4	21238.4	25753.9	3656.71	11493.8	16465.8	5026.01	5481.64	6736.13	5207.91	4729.42	15006.8		699.199	4.90916	S-4.9-1		5
121	S110 (m/z=103.532803; rt=4.91058)	10357.1	18341.3	16534	6340.08	9143.68	7901.14	3754.27	7573.82	7480.42	2897.06	4674.16	4865.29	2603.15	3535.05	3156.74	2404.15	3236.19	5037.14		103.533	4.91058	S-4.9-1		17
122	S109 (m/z=208.068705; rt=4.91007)	11459.8	13751.3	16860.8	6710.71	8435.22	6027.75	2860.96	6832.68	6815.78	2725.09	4831.43	5800.93	3074.5	3400.46	5149.76	2223.66	3305.77	5588.46		208.069	4.91007	S-4.9-1		17
123	S125 (m/z=513.133605; rt=5.18044)	30293.3	89978.6	85331.4	12478.9	23972.4	16547.8	7053.67	17267.8	17320.2	2958.5	10120.7	12453.3	5000.54	7308.43	6912.13	8236.52	9635.18	20815.2		513.134	5.18044	S-5.2-1		5
124	S124 (m/z=513.133314; rt=5.17272)	30293.3	89978.6	85331.4	12478.9	23972.4	16318	7053.67	17267.8	17320.2	4476.67	10120.7	12453.3	5000.54	7308.43	6912.13	8236.52	9635.18	20815.2		513.133	5.17272	S-5.2-1		5
125	S123 (m/z=496.106796; rt=5.17269)	18679	54267.4	53411.3	8874.26	16483.2	11695.1	6980.92	11953.8	13156.2	4126.61	7260.35	10323.8	4613.99	5046.66	5976.2	5041.92	6727.95	15730.1		496.107	5.17269	S-5.2-1		5
126	S126 (m/z=496.107072; rt=5.18076)	18679	54267.4	53411.3	8874.26	16483.2	11695.1	6980.92	11953.8	13156.2	4126.61	7260.35	10323.8	4613.99	5046.66	5976.2	5041.92	6727.95	15730.1		496.107	5.18076	S-5.2-1		5
127	S127 (m/z=222.290454; rt=5.18978)	6536.68	8256.07	3391.57	9933.17	11102.7	9398.86	9640.44	4436.8	7014.91	4318.31	3760.58	3010.49	4907.33	3649.03	5660.74	2694.47	2070.07	2160.52		222.29	5.18978	S-5.2-2		2
128	S128 (m/z=437.771465; rt=5.3738)	15139.8	13879.1	11732	15661	13695.4	13208	14663	13812.6	13019.8	14249.7	16774.1	12925.6	14546.6	14196.6	11721.1	15935.5	15287.2	12055.9		437.771	5.3738	S-5.4-1		1
129	S129 (m/z=757.221309; rt=5.39389)	24742.4	42838.7	42006.2	21221.6	17527.7	12817	21445.8	18570.2	16728.4	6887.12	16982.8	16238.2	4170.04	5420.8	5440.08	5057.87	5655.57	7385.75		757.221	5.39389	S-5.4-2		5
130	S131 (m/z=404.155952; rt=5.47364)	27267.2	44327.1	71174	20409.3	20591.9	17134.9	12918.7	15131.9	21087.3	6281.11	11613.3	13061.8	2865.91	7773.4	8334.38	6502.52	6292.73	14558.1		404.156	5.47364	S-5.5-1		5
131	S130 (m/z=404.14443; rt=5.47232)	6409.34	10809.2	16561.2	4207.22	5011.37	3617.44	3144.21	3169.32	5612.76	2293.79	3234.33	2941.63	785.588	967.902	2258.78	1407.74	1084.34	3798.99		404.144	5.47232	S-5.5-1		5
132	S132 (m/z=437.744268; rt=5.61356)	15139.8	14844.1	14058.3	14225.6	14342.8	13138.8	14663	15737.4	13019.8	15839.5	16124.6	5980.61	15979.4	14795.3	13271.3	14868.5	15896.1	13394		437.744	5.61356	S-5.6-1		1
133	S146 (m/z=741.22555; rt=5.70338)	1.38078e+06	2.09646e+06	2.33868e+06	962867	931591	694848	621407	721324	751145	217827	514174	465212	182055	227512	236178	233522	204353	386835		741.226	5.70338	S-5.7-1		5
134	S145 (m/z=742.229747; rt=5.70334)	507106	764147	836807	349293	346226	250472	238797	268586	277409	84344.9	184419	173186	69365.2	92504.2	89416.3	83454.3	76784.7	142831		742.23	5.70334	S-5.7-1		5
135	S144 (m/z=370.613999; rt=5.70321)	187343	285504	311281	129766	125433	91783.7	83550.9	94717.5	100867	29527	64432.9	60861.5	24242.8	30599	31146.2	29085.8	27651.7	49369		370.614	5.70321	S-5.7-1		5
136	S143 (m/z=743.232701; rt=5.7031)	140797	224484	242428	107830	93546.8	77453.5	68231	74375.2	77265.2	24106.2	48782.8	51433.4	20986.8	29032.1	26746.1	28722.1	25679.3	37722.2		743.233	5.7031	S-5.7-1		5
137	S142 (m/z=371.115957; rt=5.70307)	68504.6	107559	114155	45843.1	45897.7	32939.3	31621.4	34590.4	35969.9	11125.1	23461	23750.9	9686.71	11843.7	11934.3	11090.9	10678.8	20539.8		371.116	5.70307	S-5.7-1		5
138	S135 (m/z=595.168375; rt=5.70155)	95732.5	118047	138473	50054.7	45006.5	31650.2	29124	38512.6	42078.2	10440.2	22422.5	21688.3	9619.98	10166.5	9843.76	12806.6	10503.2	17068.6		595.168	5.70155	S-5.7-1		5
139	S139 (m/z=247.078808; rt=5.70291)	68892.9	103988	117270	46046.2	44381.4	33519.2	30627.7	32896.4	37108.6	8926.94	23789.8	21800.6	8674.39	9752.32	11236.5	9633.03	9352.36	18000.3		247.079	5.70291	S-5.7-1		5
140	S140 (m/z=433.11397; rt=5.70294)	71496.8	94215.2	127891	45422.4	46186	29723.4	26886.6	31154.4	35000.3	9449.55	21415.8	19838.5	7342.92	9571.89	9998.93	9834.1	10678.9	16586.8		433.114	5.70294	S-5.7-1		5
141	S138 (m/z=744.235291; rt=5.70272)	31442.1	44318.3	48927.9	21010.3	23858.8	16928.1	17206.6	14118.8	16151.9	4962.89	11314.8	10756.3	5250.92	5115.89	5350.3	6492.98	5397.67	8507.31		744.235	5.70272	S-5.7-1		5
142	S133 (m/z=214.089921; rt=5.70086)	16543.8	20736.7	18913.5	11252.1	14175.6	7575.26	8300.94	10779.4	9247.43	4645.9	4780.31	6073.56	4350.37	4276.58	3788.18	3636.31	4275.99	3654.97		214.09	5.70086	S-5.7-1		17
143	S134 (m/z=595.148284; rt=5.7015)	43106.8	53098.9	63169.7	21965.3	20244.5	14504.9	12332.5	18012.4	18717.6	4763.2	11054.7	9851.06	4680.46	4190.9	4298.69	5952.93	6128.55	8156.89		595.148	5.7015	S-5.7-1		5
144	S137 (m/z=433.10254; rt=5.70226)	25087.7	34385.1	46247.9	16543.6	16628.8	9775.12	9571.61	11551.4	11593.7	3312.3	7191.84	6603.43	3624.22	3067.23	3735.65	4159.6	3758.42	6189.26		433.103	5.70226	S-5.7-1		5
145	S141 (m/z=247.413311; rt=5.70306)	24837.5	36395.9	42325.2	15853.5	16935.3	11370.9	11317.3	13014.3	12779.4	3008.78	8043.32	7926.25	3290.52	3844.21	3303.1	3025.86	3732.83	7022.96		247.413	5.70306	S-5.7-1		5
146	S136 (m/z=247.071511; rt=5.70156)	9858.57	16351.5	17454.7	6566.42	5678.42	3775.98	2890.58	4721.24	3959.98	1345.52	3522.84	2511.54	1478.75	1687.91	1664.5	1966.96	1549.03	2434.16		247.072	5.70156	S-5.7-1		5
147	S147 (m/z=763.208234; rt=5.71125)	17602.4	20137.4	22354.5	18919.7	17362.5	18553.1	15232.7	15975.8	14274.1	13393.4	15186.7	14105.9	10631.3	12726.4	10487.4	14179.9	15094.9	15356.8		763.208	5.71125	S-5.7-2		1
148	S148 (m/z=382.144032; rt=5.79654)	23634.6	34234.2	46520.6	19103.7	22092.3	19628.5	19316.3	20005.5	16313.2	15717.6	18048.7	21440.7	17432.2	15155.7	17426	16624.4	12469.2	11237.1		382.144	5.79654	S-5.8-1		8
149	S150 (m/z=404.228791; rt=5.84667)	49261.1	89071.2	118679	30025.7	24415.4	23318.5	20744.6	17257.4	23058.5	5426.79	13061.2	16292	7823.69	10236.4	8388.66	12803.6	14806.9	30266.4		404.229	5.84667	S-5.8-2		5
150	S149 (m/z=404.21975; rt=5.84657)	20717	38921.3	50760.9	12656.9	10997.5	9785.2	8925.44	7258.66	9693.71	2558.68	5934.29	7172.38	4080.57	5120.73	3998.15	5783.1	5705.48	13501		404.22	5.84657	S-5.8-2		5
151	S151 (m/z=428.205446; rt=5.84812)	17268.1	25743	27281.8	16101.3	8697.79	7479.34	11445.8	7964.36	11087.2	6658.79	6083.99	9219.06	5269.95	4572.69	3073.01	5788.12	3167.25	6490.61		428.205	5.84812	S-5.8-2		17
152	S153 (m/z=741.227596; rt=5.96887)	15776.7	23787.9	32425.8	12521.1	10851.2	8604.43	8294.88	7914.89	8828.55	2794.93	7542.78	6555.39	3403.26	4504.66	3446.39	3709.93	3681.81	4376.22		741.228	5.96887	S-6-1		5
153	S152 (m/z=741.227083; rt=5.96878)	15776.7	23787.9	32425.8	12521.1	10851.2	8604.43	8294.88	7914.89	8828.55	2794.93	7542.78	6555.39	2443.77	4504.66	3446.39	3709.93	3681.81	4376.22		741.227	5.96878	S-6-1		5
154	S154 (m/z=742.230501; rt=5.97411)	7861.78	8705.86	15763.5	4241.32	4360.83	4030.52	3362.41	3251.94	3822.54	2934.66	3786.27	2195.99	2532.43	3403.82	2932.63	4334.68	3681.8	2440.79		742.231	5.97411	S-6-2		20
155	S155 (m/z=742.230508; rt=5.97415)	7861.78	8705.86	15763.5	4241.32	4360.83	4030.52	3362.41	3251.94	3822.54	2934.66	3786.27	2195.99	2532.43	3403.82	2932.63	4334.68	3681.8	2440.79		742.231	5.97415	S-6-2		20
156	S156 (m/z=823.747567; rt=6.01115)	30092	26919.9	19690.2	30261.6	25151.7	25310.8	26150.1	21588.1	23464.8	4375.11	10831.1	6593.22	10507.7	5091.81	4526.56	29333	31762.6	21574.7		823.748	6.01115	S-6-3		21
157	S157 (m/z=437.768085; rt=6.01426)	15139.8	15379.3	11114.9	15026.5	13695.4	14555.9	14663	14413.9	12275.9	14415.3	14117.3	12925.6	14963.9	13281.1	12117.4	12666.6	15287.2	11676.5		437.768	6.01426	S-6-4		1
158	S158 (m/z=700.284163; rt=6.07869)	26590.3	34211.6	47809	13484.2	12791	12410	12327.2	11341	13618.8	4766.46	8917.99	7180.85	4908.03	5873.74	5403.83	5962.97	5396.03	11371.5		700.284	6.07869	S-6.1-1		5
159	S160 (m/z=700.284511; rt=6.07918)	26590.3	34211.6	47809	13484.2	12791	12410	12327.2	11341	13618.8	4766.46	8917.99	7180.85	4908.03	5873.74	5403.83	5962.97	5396.03	11371.5		700.285	6.07918	S-6.1-1		5
160	S159 (m/z=611.163314; rt=6.07917)	21594.7	27806	32928	18925.3	15536.6	10623.8	16791.2	13355.3	14242.5	4537.53	11625.8	11231.8	5030.66	4933.65	3886.72	4754.6	4199.41	9250.97		611.163	6.07917	S-6.1-1		5
161	S161 (m/z=428.20523; rt=6.18741)	10381.7	20470.6	20760.6	9236.7	7455.45	6143.37	11432.5	7630.67	7649.65	6085.52	5486.92	9246.52	6917.96	4202.81	5142.56	4561.99	4218.99	6468.99		428.205	6.18741	S-6.2-1		8
162	S163 (m/z=698.195425; rt=6.24069)	29094.1	55448.5	52376.7	21493.1	21974	15678.2	16239.4	17878	16269.4	8270.57	10110	9745.93	6528.4	8285.6	6725.07	8716.26	4754.75	9596.96		698.195	6.24069	S-6.2-2		5
163	S162 (m/z=513.133925; rt=6.20881)	25058.7	88090	74111.8	14203.2	24159.5	14166.7	11266.4	17217.2	14011.1	3986.61	11281.6	7150.91	4088.56	6509.53	4122.98	4850.79	11094.4	12558.8		513.134	6.20881	S-6.2-2		5
164	S164 (m/z=898.373835; rt=6.25306)	14684.1	18822.5	27459.1	7760.09	7864.67	7352.41	6809.54	5293.78	8221.06	4332.33	5305.56	4246.25	3305.47	3526.75	4458.18	5402.98	4489.02	8184.08		898.374	6.25306	S-6.3-1		5
165	S165 (m/z=823.334863; rt=6.2768)	6492.47	7033.09	4793.08	6289.63	7619.92	5792.05	8338.89	5439.94	4573.26	4958.55	5390.86	5977.85	9518.1	6059.51	6720.1	4958.44	5454.82	11739.8		823.335	6.2768	S-6.3-2		1
166	S167 (m/z=757.222606; rt=6.36855)	17657.3	26777	34927.8	9123.76	9230.17	8218.85	7895.82	6703.3	8050.65	3414.59	5228.17	6060.93	4636.28	5334.55	4412.08	4794.51	5702.32	9866.71		757.223	6.36855	S-6.4-1		5
167	S166 (m/z=757.195874; rt=6.3684)	11107	15618.5	20603.1	6100.04	6289.39	4530.45	4884.37	4683.1	5020.15	2320.21	3622.04	3200.12	3583.32	3816.92	2505.43	2979.68	1752.42	5216.88		757.196	6.3684	S-6.4-1		5
168	S168 (m/z=437.724734; rt=6.46924)	15294.2	13581.6	11584.2	14007.9	14920.5	13273.2	7508.2	7121.11	1635.96	1453.67	1889.57	3059.77	14013.7	13396.8	13646	23941.4	14698.8	11438.1		437.725	6.46924	S-6.5-1		22
169	S169 (m/z=214.089913; rt=6.56579)	10314	16741.9	10507.7	11331.8	10609	8820.01	8098.5	7206.48	8951.61	3966.24	5624.4	5140.57	5792.64	4347	5920.38	6525.37	3820.72	6309.39		214.09	6.56579	S-6.6-1		19
170	S186 (m/z=595.167775; rt=6.58057)	1.05468e+06	1.5408e+06	1.94478e+06	795045	648150	520572	528933	515595	581298	151241	340759	354103	132256	159047	158400	185675	139757	287178		595.168	6.58057	S-6.6-2		5
171	S185 (m/z=596.171251; rt=6.58047)	318949	463737	594141	244075	196861	158661	158353	168217	174715	50046.5	98036.4	113377	41549.1	43457.8	49430.1	60967.7	40337.2	94372.1		596.171	6.58047	S-6.6-2		5
172	S183 (m/z=297.584273; rt=6.58032)	148083	213073	269931	111478	90684.7	71844.6	71785.4	72468.6	78812.4	18894.6	46305.7	46983.7	16464.4	20134.6	21395.4	25065	18251.9	39934.6		297.584	6.58032	S-6.6-2		5
173	S173 (m/z=1206.360419; rt=6.57793)	203057	324432	414994	114295	109541	89342.9	84997.7	85400.1	97897.1	18079.9	47947.1	52807.8	13853.6	21389.6	17458.4	20960.1	14671	34226.3		1206.36	6.57793	S-6.6-2		5
174	S182 (m/z=597.174255; rt=6.58026)	83984.3	114507	140565	62502.7	49100.9	36219.5	42442.1	38009.8	48593.2	13739	26302.1	30112.6	13979	12714.8	14402.3	17675.9	11960.2	26203.2		597.174	6.58026	S-6.6-2		5
175	S171 (m/z=1207.36308; rt=6.57759)	121660	180742	241082	87198.6	68869.5	51416.9	50971.7	52431.2	61032.8	22817.2	30781.5	28411.8	9107.69	11589.7	9046.93	11252.9	10738.7	19785.2		1207.36	6.57759	S-6.6-2		5
176	S179 (m/z=433.114058; rt=6.57964)	83557	117887	152424	62972	49805.4	37498.9	33743.1	41328.9	46187.8	13213.6	29402.2	26477.2	11407.9	15563	12289.1	13537.1	12705.8	23372.2		433.114	6.57964	S-6.6-2		5
177	S184 (m/z=596.143595; rt=6.58035)	72878.6	109663	143575	53401.5	43275.7	35907.5	36983.6	37642.1	40545.9	11366.1	22108.3	26371.4	9548.35	10198.2	11285.8	13325.1	9232.59	21681.4		596.144	6.58035	S-6.6-2		5
178	S181 (m/z=287.055363; rt=6.58022)	52520.1	69504.2	91191.4	39017.2	33524.7	24802.7	26834.6	26012	25897.2	8531.92	16175.1	18022.6	7702.6	7876.7	6871.65	9493.65	7595.12	16832.2		287.055	6.58022	S-6.6-2		5
179	S180 (m/z=198.391463; rt=6.5799)	51569.8	75184.1	96471.4	38438.5	30062.4	23476.6	25197.1	23052.5	28070.1	8638.45	16518.5	17725.4	7028.32	8011.62	7479.13	8013.92	6458.57	13425.6		198.391	6.5799	S-6.6-2		5
180	S187 (m/z=298.086223; rt=6.58058)	44606.2	63797.9	83177.7	33131.5	26946.3	24631.3	24285.2	23135.6	25310.6	6316.99	14498.3	16760.1	5355.01	6723.07	6541.46	9021.79	5300.48	13434.6		298.086	6.58058	S-6.6-2		5
181	S178 (m/z=597.154557; rt=6.57952)	38661.4	54959.5	67888.8	30376.6	23675.3	16488.9	20732.4	18050.4	22730.2	7262.39	12538.9	15337.2	5517.92	6710.61	7159.34	8895.2	6190.96	11387.2		597.155	6.57952	S-6.6-2		5
182	S172 (m/z=1208.36646; rt=6.57767)	47135.6	81312.5	102304	32511	25706.8	22095	21991.6	19212.5	23925.6	3937.48	12032.3	11613.1	4311.43	7152.7	6189.71	6788.7	6692.25	8562.52		1208.37	6.57767	S-6.6-2		5
183	S177 (m/z=433.102487; rt=6.57942)	30176.1	43369.1	55534.8	23375	17437.4	13628	12260	15648	17190.8	4894.6	10497.5	9730.24	4989.3	4985.41	4470.06	4802.73	4318.62	8180.16		433.102	6.57942	S-6.6-2		5
184	S174 (m/z=198.38746; rt=6.57798)	13866.5	21567.9	26040.3	7621.24	7321.23	5269.73	6673.84	5031.51	7135.81	1341.77	3475.67	3473.95	1539.18	2184.87	2103.85	2119.94	1482	2698.78		198.387	6.57798	S-6.6-2		5
185	S175 (m/z=198.395367; rt=6.57809)	6484.76	9975.71	15884.3	5246.61	4665.4	4133.93	2674.87	3295.59	3680.87	1580.15	2268.54	2214.62	1188.91	1246.84	934.822	1235.31	1469.44	2213.49		198.395	6.57809	S-6.6-2		5
186	S188 (m/z=1189.333724; rt=6.58065)	44868.3	76097.8	96356.9	29540.6	28637.1	23430.2	19273.6	23272.7	26885.5	4966.18	14178.2	13235.3	4744.24	4144.14	5896.94	4769.74	5210.86	9584.05		1189.33	6.58065	S-6.6-2		5
187	S170 (m/z=1209.370802; rt=6.57516)	15504.9	24097.9	30752.7	11894.7	9037.32	6862.93	6134.36	6267.2	7950.95	2176.43	3553.67	2915.45	1520.27	2196.46	1348.72	3267.66	2213.55	3313.83		1209.37	6.57516	S-6.6-2		5
188	S176 (m/z=598.176928; rt=6.5791)	16851.8	20715.2	26183.5	11311.8	9380.9	7551.52	7861.84	7793.88	8085.12	2396.33	5306.12	5548.22	2802.8	2843.96	1934.39	3558.3	3796.35	5805.66		598.177	6.5791	S-6.6-2		5
189	S189 (m/z=1212.317595; rt=6.58682)	14078.9	13708.1	9637.31	15212.4	16533.1	14115.6	15627.9	14934.5	13872.8	10554	14321.1	11804.3	6817.75	9140.15	8592.6	9188.15	9557.39	11555.1		1212.32	6.58682	S-6.6-3		1
190	S190 (m/z=1211.314865; rt=6.58827)	21920.8	18381.9	16470	23279.2	23699.2	19181.3	24594.8	23673.2	19088.8	14095.8	19797.9	21913	13024.5	11279	14449.8	15295.9	11630.6	20440		1211.31	6.58827	S-6.6-4		1
191	S191 (m/z=617.150093; rt=6.5895)	13635.8	19592.2	18714.5	13532.5	12553.3	11195.3	14625.2	12609.8	9665.39	11688.5	13155.6	12163.6	11757	12459.8	11252.2	12887.5	14863.6	14050.1		617.15	6.5895	S-6.6-5		1
192	S192 (m/z=823.75065; rt=6.62862)	37041	30023.8	21612	27258.7	27549.1	24833.1	22148.3	29537.4	28377.9	22139.7	20731.8	8829.87	5393.48	11074.4	15417.1	14822.9	20710.2	13271.9		823.751	6.62862	S-6.6-6		23
193	S193 (m/z=437.767123; rt=6.63104)	14815.4	16248.4	13219.6	15026.5	14201.2	12326.1	13251	12693.9	12304.7	15525	13297.6	12297.5	13147.3	13930.8	12117.4	12666.6	15180	12980.2		437.767	6.63104	S-6.6-7		1
194	S195 (m/z=520.33445; rt=6.89864)	21382.7	8990.25	18751.5	16187.3	5056.16	4769.01	13594.6	4243.47	7294.23	5345.43	4816.83	4518.5	5754.8	5436.57	2789.04	32753	7239.48	21417.7		520.334	6.89864	S-6.9-1		24
195	S194 (m/z=520.32292; rt=6.8981)	14666.4	5972.22	12309.6	10295.8	3559.92	5489.45	8797.72	3076.43	4699.54	3244.85	3227.08	3735.38	5895.57	3991.19	2288.89	21840.7	4258.33	14774.7		520.323	6.8981	S-6.9-1		24
196	S196 (m/z=595.167925; rt=6.90063)	11980.2	19627.9	27063.3	10564.1	9822.75	9010.89	5597.66	10212.5	9107.49	3016.73	6149.15	4527.78	3126.09	2732.4	2517.03	4532.38	3390.55	4821.65		595.168	6.90063	S-6.9-2		5
197	S197 (m/z=188.110553; rt=6.90602)	12320.6	16237.1	32992.7	10109.4	8476.86	7985.49	9035.94	6939.26	10056.5	3205.23	6872.94	5219.87	2362.33	3611.92	3071.7	2749.36	4713.68	4754.22		188.111	6.90602	S-6.9-2		5
198	S198 (m/z=437.738803; rt=6.97285)	16306.7	13581.6	12427.9	14608.4	14920.5	13273.2	15303.8	10006.9	13237.7	14132.8	13311.4	13364.8	15056.1	13523.9	13185.4	9671.79	14101.8	13056.6		437.739	6.97285	S-7-1		1
199	S199 (m/z=437.779154; rt=7.07829)	12618.6	16248.4	13219.6	7320.21	14374.5	13641	11130.9	13339.6	13630.6	13714.9	13225.3	11824.7	13874.2	12720	11811.9	12567.4	15180	11350.5		437.779	7.07829	S-7.1-1		1
200	S201 (m/z=540.245626; rt=7.1058)	27229.1	43822.8	65852.6	14969.1	10821.3	12111.3	12476.7	10148.2	13487.1	3518.4	9224.86	9223.53	4337.91	4716.1	4924.93	8409.08	7812.1	16387.3		540.246	7.1058	S-7.1-2		5
201	S200 (m/z=540.22832; rt=7.1049)	9120.08	16164.1	23351.4	5213.2	4869.71	3837.29	4774.96	4194.33	5138.06	1479.66	3571.23	3513.91	1802.81	1568.86	1908.02	3578.82	3131.19	5974.07		540.228	7.1049	S-7.1-2		5
202	S236 (m/z=564.360706; rt=7.20053)	84504.8	39976.6	71098.9	57109.7	18040	18429.5	42758.4	13550.6	21600.9	16328.9	9556.33	14471.4	27262.4	7050.36	10341	90213.2	18811	65167.3		564.361	7.20053	S-7.2-1		24
203	S202 (m/z=453.344711; rt=7.15643)	45121.6	26196.4	41770.3	43980.1	11399.2	14245.3	26806.3	11166.9	14998.5	10794.3	6213.34	9985.8	17391.7	5319.17	7007.16	46481.1	14779.5	40706.9		453.345	7.15643	S-7.2-1		24
204	S233 (m/z=564.333456; rt=7.19925)	13092.3	7081.86	10862.7	9711.97	2807.44	3477.17	6195.93	1676.45	3039.72	2630.37	2414.17	3311.74	3679.81	1627.53	1605.07	12621.3	3082.63	9366.91		564.333	7.19925	S-7.2-1		24
205	S237 (m/z=547.334301; rt=7.20078)	27361.6	11670.6	24900.8	9973.65	4531.91	4876.43	16154.4	4081.4	7548.45	4656.73	3757.57	5647.81	7545.86	5173.46	2996.72	28285.4	8923.69	23636.6		547.334	7.20078	S-7.2-1		24
206	S235 (m/z=547.319702; rt=7.20005)	14502.6	5137.49	12981.1	5337.46	1942.24	2992.78	8338.32	1799.3	3952.35	2705.12	2203.19	3235.33	3122.46	2894.65	1778.7	15126.3	5531.05	12566		547.32	7.20005	S-7.2-1		24
207	S234 (m/z=565.364368; rt=7.19981)	21942.1	11420.2	20469.4	19218.5	8378.76	10844.4	10921.4	2660.32	6494.38	4416.76	4040	3426.95	6852.41	4595.15	3303.15	22287.3	6748.05	17210.8		565.364	7.19981	S-7.2-1		24
208	S220 (m/z=579.172002; rt=7.19576)	2.43624e+06	3.17544e+06	3.53594e+06	1.77122e+06	1.76897e+06	1.32565e+06	1.19087e+06	1.3336e+06	1.51136e+06	350430	831975	829525	305210	373435	363037	417994	341004	665243		579.172	7.19576	S-7.2-2		5
209	S219 (m/z=580.176219; rt=7.1957)	761227	998581	1.08183e+06	548277	549646	420617	375866	395437	475001	110550	253927	263455	94299.9	106158	118011	136278	107510	214017		580.176	7.1957	S-7.2-2		5
210	S211 (m/z=1157.340913; rt=7.1943)	673028	910265	975789	454801	464682	315064	275286	323706	386663	72869.5	185025	193644	52009.7	79877.1	67898.4	69477.6	54516.7	136334		1157.34	7.1943	S-7.2-2		5
211	S225 (m/z=289.58699; rt=7.19584)	342171	445751	493273	257937	260125	191046	173745	194858	222117	48952.8	120395	120917	43636.9	53848.1	49127.8	58840.9	48329.1	96686.7		289.587	7.19584	S-7.2-2		5
212	S224 (m/z=433.113817; rt=7.19584)	297124	356743	402877	201882	234686	161716	149583	159445	195379	43394.8	101134	110783	39048	53907.4	44745.9	52168.1	41205.4	87731.8		433.114	7.19584	S-7.2-2		5
213	S210 (m/z=1158.344292; rt=7.19403)	392308	535890	575173	265558	281105	189388	161516	183588	228100	42821.9	105729	113850	31171.4	44178.4	45507.7	39534.7	34335	79484.8		1158.34	7.19403	S-7.2-2		5
214	S222 (m/z=581.179229; rt=7.1958)	177058	222008	250222	126585	127629	94530.2	86522.6	96126.2	110047	28148	63916.1	63773.1	22443.9	26726.4	28142.3	34774.8	27979.9	52147.4		581.179	7.1958	S-7.2-2		5
215	S205 (m/z=1174.367296; rt=7.19304)	261453	354788	431640	163226	165509	112978	96236.4	112613	123259	21683.1	60747.5	64313.6	15544.3	23641.5	24274.6	19979.8	17991.9	42283.6		1174.37	7.19304	S-7.2-2		5
216	S230 (m/z=287.055582; rt=7.19679)	88471.6	98336.2	105554	63160.8	65082.6	51136.8	48561	48421.7	54790.3	12774.8	29661.9	33106.6	13709.5	14751	13690.1	17886.4	11895.6	28238.9		287.056	7.19679	S-7.2-2		5
217	S218 (m/z=193.059844; rt=7.19547)	122942	162359	179162	91385.3	89404.4	67375.2	61347.4	68133.9	76994.5	16517.2	40736.5	41150.8	14984.1	17147.4	18638.5	19404.6	16207.3	33292.9		193.06	7.19547	S-7.2-2		5
218	S209 (m/z=1159.348552; rt=7.19387)	162863	205884	226122	108339	100507	72671.2	65082.6	73420.3	84155.5	32594.1	40696.4	43267.8	10866.1	17294	15845	16224.8	13487.7	31055.2		1159.35	7.19387	S-7.2-2		5
219	S223 (m/z=290.088781; rt=7.19582)	99242.2	131169	141685	74582	74848.7	57175.2	51113.5	53716.9	64439.1	15670.3	33746.4	34669.6	12564.4	15473.7	16380.4	19311.6	16256.8	27526.6		290.089	7.19582	S-7.2-2		5
220	S204 (m/z=1175.371104; rt=7.19295)	157887	232261	275170	101702	103643	71202.3	55676.9	72980.3	82847.3	13335.7	41351.3	40447.5	8770.19	11532.6	13711.4	11040.8	10488.6	16258		1175.37	7.19295	S-7.2-2		5
221	S231 (m/z=287.051025; rt=7.1968)	44147	47642.1	51314.4	31169	31873.3	25243.5	25949.6	25130.7	27219.9	6534.29	14996.6	17132.6	7235.71	8283.15	7174.95	8923.44	6123.82	14779		287.051	7.1968	S-7.2-2		5
222	S228 (m/z=434.1174; rt=7.1961)	68705.4	86144.4	91892.2	41644.7	53510.6	32926.6	35447.2	34393.8	44022.9	13428.1	24462.6	28060.6	8259.08	12826.1	12415.9	12440.6	11610.5	21779.5		434.117	7.1961	S-7.2-2		5
223	S208 (m/z=578.67299; rt=7.19378)	92416.4	125774	131528	59831.6	60900.5	40733	36697.4	42744.8	51105.4	18883.4	23890	24729.9	7278.71	11497.6	7796.09	9643.8	6738.21	17618.2		578.673	7.19378	S-7.2-2		5
224	S214 (m/z=582.181567; rt=7.19523)	35082.8	39893.2	43482	23868.2	23713.3	18935.8	16331.3	19175.3	18106.3	4511.82	11383	13465.7	5189.64	5403.31	5690.15	6285.28	5095.42	11494.8		582.182	7.19523	S-7.2-2		5
225	S238 (m/z=601.154996; rt=7.20155)	21752.7	25440.8	28738.1	16611.3	21433	18376.4	17541.1	18127.6	14610.1	10654.6	13661.3	13935.5	10341.4	9465.34	9076.4	13144.5	9927.6	12875.5		601.155	7.20155	S-7.2-2		8
226	S216 (m/z=581.154234; rt=7.19543)	48296.8	58652.7	66428.1	32465.3	31628.1	24645.2	22191.9	24698.8	28288.5	7226.01	16822.1	17032.8	5521.75	6088.4	6240.39	8180.87	7628.63	13955.3		581.154	7.19543	S-7.2-2		5
227	S227 (m/z=216.55738; rt=7.19597)	40192.5	47055.1	51994.3	27220.8	33134.1	24281	21035.1	23257.8	27969.8	5537.72	14605	16353.6	5280.54	7727.32	5533.91	8951.17	5347.35	13235.6		216.557	7.19597	S-7.2-2		5
228	S215 (m/z=433.096403; rt=7.19527)	44442.1	52912.4	58034	27316.3	31826.3	22525.9	20162.5	21908	27463.3	6247.73	13590.1	14722.9	4720.08	6471.18	5715.86	6611.43	5833.03	11606.1		433.096	7.19527	S-7.2-2		5
229	S217 (m/z=193.394297; rt=7.19547)	36131.6	46907.7	52714	25364.4	26831.1	19392.2	17578.7	19272.8	23523.9	4874.16	11775.7	12045.1	4269.64	4457.4	4934.67	5363.42	4956.61	9663.5		193.394	7.19547	S-7.2-2		5
230	S229 (m/z=290.5894; rt=7.19631)	22644.6	27370.3	31860.2	16260.7	15927.2	11711.2	11677	11904.3	13580.8	5107.14	7647.15	8672.1	2983.76	2898.95	2774.93	3749.33	3174.06	6547.13		290.589	7.19631	S-7.2-2		5
231	S221 (m/z=290.592957; rt=7.19578)	19610.2	23832.4	28632.2	13757.6	13770.4	9995.21	9565.11	10305.5	11672.4	4103.36	6497.99	7235.45	2114.36	2898.95	2437.31	3270.09	2856.47	5085.11		290.593	7.19578	S-7.2-2		5
232	S213 (m/z=193.055162; rt=7.19472)	21817.3	30495	29249.9	19569.3	20700.3	13844.5	11362.6	13119.3	17134.7	3020.3	7497.12	7534.89	3051.53	2835.13	3439.93	3525.2	3004.94	6067.63		193.055	7.19472	S-7.2-2		5
233	S203 (m/z=193.064387; rt=7.19262)	7493.64	11948.4	12952.4	6448.5	5951.46	5618.9	3642.65	4405.95	5889.96	2050.18	2383.57	3178.29	1015.6	1042.43	1271.31	1467.27	778.026	2056.47		193.064	7.19262	S-7.2-2		5
234	S212 (m/z=193.397155; rt=7.1947)	9155.52	14665.2	17061.2	7070.31	5480.2	5078.78	4169.71	5262.48	5248.06	1325.38	2964.45	2743.27	969.939	970.365	1882.32	1172.6	1284.54	2034.89		193.397	7.1947	S-7.2-2		5
235	S207 (m/z=1160.350483; rt=7.19377)	50661	62375.2	65921.5	33143.6	35553.4	21279.4	18670.5	24479.4	26889.1	11011.7	13667.2	15519.3	5126.97	4622.94	5202.97	4359.62	3996.5	6892.43		1160.35	7.19377	S-7.2-2		5
236	S206 (m/z=1176.374494; rt=7.19323)	52749.1	76925.3	91541	35263.1	36516.7	26174.4	24731.2	28004.7	28030	5688.43	14747.2	14851.9	3904.2	4676.35	6352.67	1974.79	3548.24	4898.8		1176.37	7.19323	S-7.2-2		5
237	S241 (m/z=506.167432; rt=7.24815)	15630	25227.8	29695.1	7303.62	8086.05	6580.08	8027.72	5981.6	7533	3344.09	4622.32	4711.01	2742.82	2658.02	2438.46	4898.24	3381.87	7385.47		506.167	7.24815	S-7.2-2		5
238	S226 (m/z=289.573397; rt=7.19596)	11841.8	14892.4	14803.1	11337.6	10634.8	7936.61	5990.52	7090.48	9049.83	1786.36	3861.64	4568.62	1639.97	2428.02	2432.38	1729.3	2334.95	3501.84		289.573	7.19596	S-7.2-2		5
239	S232 (m/z=214.089877; rt=7.19756)	15975.8	10821.8	9377.85	11604.1	11379.4	12736.1	13542	10899.4	9125.75	7045.05	8165.11	9802.61	4907.87	4584.34	4312.06	8208.71	3428.65	7469.06		214.09	7.19756	S-7.2-3		1
240	S239 (m/z=1180.326145; rt=7.20402)	11442.2	9533.59	8824.2	10612.6	10126	11156	9588.08	11151.1	9483.51	9219.43	12368	9426.31	9163.24	9395.32	8501.32	9433.97	10356.2	10266		1180.33	7.20402	S-7.2-4		1
241	S240 (m/z=1179.322348; rt=7.20609)	16231	16726.7	12481.8	15652.7	14208	13636.3	16593.6	15966.4	11846.6	13589.2	13881.1	16383.8	15151.3	14496.9	13987.6	16121.4	13690.7	13521.3		1179.32	7.20609	S-7.2-5		1
242	S242 (m/z=736.320535; rt=7.30997)	16561.9	26337.9	28471.2	7844.53	8202.11	7410.07	8908.66	6184.11	7794.12	4453.32	5612.75	6777.26	4297.07	5435.77	4382.29	3901.05	5000.68	8385.15		736.321	7.30997	S-7.3-1		5
243	S243 (m/z=736.320516; rt=7.30997)	16561.9	26337.9	28471.2	7844.53	8202.11	7410.07	8908.66	6184.11	7794.12	4453.32	5612.75	6777.26	4297.07	5435.77	4382.29	3901.05	5000.68	8385.15		736.321	7.30997	S-7.3-1		5
244	S244 (m/z=437.783631; rt=7.32108)	12618.6	8174.58	13478.8	10701.3	14374.5	13481.7	11362.4	13339.6	13630.6	15185.1	13225.3	10744	7806.83	7163.05	2383.24	5630.34	1886.52	1973.9		437.784	7.32108	S-7.3-2		25
245	S245 (m/z=239.042175; rt=7.40468)	14682.6	15778.8	12290.8	13638.9	12535.7	13104.9	12838.9	14655.7	11599.9	10636.1	12196.3	11822.9	12780.7	13155.9	11970.9	14913.8	11385.5	14644.1		239.042	7.40468	S-7.4-1		1
246	S246 (m/z=736.319899; rt=7.42697)	12469.6	18826	23507.2	11624.9	7838.63	7408.68	6884.25	5630.36	7995.71	5000.55	5219.57	7093.76	5706.19	4925.65	3153.47	3092.18	4463	8723.82		736.32	7.42697	S-7.4-2		17
247	S247 (m/z=736.320097; rt=7.43214)	12469.6	18826	23507.2	11624.9	7838.63	7408.68	6884.25	4099.27	7995.71	5000.55	5219.57	7093.76	5706.19	4925.65	3153.47	3309.21	4463	8723.82		736.32	7.43214	S-7.4-2		17
248	S248 (m/z=736.320503; rt=7.44929)	8497.57	15095.7	17495.6	6124.66	4576.52	6088.35	4613.94	4099.27	5758.87	2935.91	2590.53	3940.79	3818.9	3244.94	2505.59	3309.21	3829.22	6933.32		736.321	7.44929	S-7.4-2		17
249	S252 (m/z=608.3877; rt=7.49402)	66235.5	29114.9	62625.8	48542.3	14192.4	16384	41079.2	11618.1	18897.3	20797.9	7559.39	16018.3	32224.1	10090.9	11136.9	126990	29309.8	90115		608.388	7.49402	S-7.5-1		4
250	S251 (m/z=608.356404; rt=7.49364)	11130.1	3823.53	9372.74	8578.17	3578.54	3104.17	7106.62	3115.22	3050.4	2886.6	1843.31	2516.25	4973.58	2496.23	2333.79	21392.6	4939.9	15703.7		608.356	7.49364	S-7.5-1		4
251	S250 (m/z=609.391668; rt=7.49334)	21078.2	9751.68	18003	9495.91	8160.19	5213.88	14090.8	3238.26	6185.13	5798.69	3584.69	4903.42	11173.8	2341.89	4379.42	36754.5	9732.78	28991.1		609.392	7.49334	S-7.5-1		4
252	S249 (m/z=609.373956; rt=7.4933)	12154.5	6216.97	10453	5472.45	4616.41	2989.89	8378.87	1326.93	4063.22	3388.99	1302.09	3200.01	7366.8	1431.22	2496.94	21919.2	6341.68	16960		609.374	7.4933	S-7.5-1		4
253	S253 (m/z=579.172686; rt=7.52621)	39857.4	61892.3	77669.1	25411.4	20543.7	19145.2	15736.4	18535.3	19150.2	4902.73	8989.64	13223.4	4445.57	5640.01	8117.73	6329.95	5754.34	11948.2		579.173	7.52621	S-7.5-2		5
254	S254 (m/z=580.17651; rt=7.52735)	15674.7	17836.6	25859.9	8399.34	7195.35	7849.21	5349.49	7034.43	5773.5	4570.25	3648.65	4138.24	4062.71	3033.61	3554.52	4356.88	3080.25	5265.07		580.177	7.52735	S-7.5-2		5
255	S255 (m/z=437.732726; rt=7.55741)	14835.3	12946.7	8150.21	15289.9	14119.8	13422.9	7841.3	4841.81	8640.28	8670.7	13712.6	6288.48	15385.2	15098.4	13185.4	15802.9	14101.8	12749.5		437.733	7.55741	S-7.6-1		1
256	S258 (m/z=538.230008; rt=7.74501)	27200.1	40162.7	55875.1	15589.3	13470.7	12286.5	9853.73	10690.1	13250	3274.07	7231.89	9058.45	3590.63	4715.56	3897.79	7406.61	6785.82	13213.9		538.23	7.74501	S-7.7-1		5
257	S257 (m/z=538.213867; rt=7.74468)	10620.7	16255.9	23006.3	7287.83	5885.31	4592.92	4632.82	5205.01	5443.76	2435.29	2451.83	3914.5	1851.61	1479.63	1272.15	3334.19	2211.48	4683.44		538.214	7.74468	S-7.7-1		5
258	S256 (m/z=538.229835; rt=7.72462)	27200.1	40162.7	55875.1	15589.3	13470.7	12286.5	5599.29	10171.2	9929.5	3274.07	7231.89	9058.45	1500.48	4715.56	3897.79	4348.7	6785.82	3678.35		538.23	7.72462	S-7.7-1		5
259	S259 (m/z=652.414103; rt=7.7598)	65668.7	31358.9	57962.1	53029.3	13737.5	17134.5	43863.1	13751	21956.1	20537.4	10930.4	15375.1	34786.9	11237.7	14585.4	141085	32582.7	97160.2		652.414	7.7598	S-7.8-1		4
260	S260 (m/z=652.413965; rt=7.7598)	65668.7	31358.9	57962.1	53029.3	13737.5	17134.5	43863.1	13751	21956.1	20537.4	10930.4	15375.1	34786.9	11237.7	14585.4	141085	32582.7	97160.2		652.414	7.7598	S-7.8-1		4
261	S261 (m/z=653.417603; rt=7.76131)	23239.5	10543.6	20166.3	21123.1	4348.78	4864.26	14736.5	3796.7	6291.45	6254.66	3783.77	6210.44	10782.3	2153.05	3115.65	45890	10465.9	34021.4		653.418	7.76131	S-7.8-1		4
262	S262 (m/z=653.417701; rt=7.77198)	21956	8255.87	19738.1	9360.77	5888.99	3957.43	14736.5	3796.7	6291.45	2989.65	3783.77	4327.95	6534.46	2153.05	3115.65	45890	8024.81	34021.4		653.418	7.77198	S-7.8-1		4
263	S263 (m/z=560.235322; rt=7.8867)	20487	33789.9	46914.3	13414.2	11846.1	10047.9	8510.73	8159.99	9202.94	3088.82	7705.86	7255.81	3323.53	4376.16	4394	5569.54	6955.8	12177.8		560.235	7.8867	S-7.9-1		5
264	S264 (m/z=437.752657; rt=7.99269)	14835.3	14751.2	11975.7	13879.2	15097.8	13641	14095.9	15003.5	13237.7	14374	15318	14601.9	15385.2	14813.1	12205.3	15802.9	14932.4	14057.3		437.753	7.99269	S-8-1		1
265	S265 (m/z=696.440768; rt=8.00195)	68395	32597.2	69458.6	53731	15432.2	18368.8	48575.6	12666.2	21914.2	23424.7	9597.63	17935.1	33240.1	11357.3	14079.1	138245	32907.4	106752		696.441	8.00195	S-8-2		4
266	S266 (m/z=696.397772; rt=8.00334)	10080.4	3702.7	9744.83	7096.25	2168.61	2759.72	5023.53	2279.78	2764.48	3300.41	924.377	3164.06	3982.81	2691.99	1766.52	19440.1	4046.19	13777.8		696.398	8.00334	S-8-2		4
267	S267 (m/z=697.443862; rt=8.00567)	24905.1	8129.78	21332.6	20088.1	4887.58	6177.38	16783.2	5314.78	8059.22	7861.88	5970.46	4652.23	12370.9	4799.69	4633.12	49809.7	10608.9	34248.5		697.444	8.00567	S-8-2		4
268	S268 (m/z=697.413224; rt=8.00757)	7719.85	2566.4	7290.25	5893.08	1630.41	2468.07	4718.46	1835.96	2179.75	3238.06	2318.99	1666.99	3863.12	2724.03	1836.29	16534.4	4002.12	11400.8		697.413	8.00757	S-8-2		4
269	S270 (m/z=461.211832; rt=8.04898)	16301.9	37239.2	52052.7	10454.3	12302.7	9908.59	6514.16	8129.88	7009.63	1663.85	4597.13	6336.18	2774.64	2765.36	2819.09	7751.65	8236.55	18644.3		461.212	8.04898	S-8-3		5
270	S269 (m/z=461.211675; rt=8.03358)	16301.9	37239.2	52052.7	10454.3	8688.21	8086.43	3692.77	5599.4	6809.53	1663.85	4597.13	5356.8	2202.88	2765.36	2160.85	5144.56	8236.55	6146.16		461.212	8.03358	S-8-3		5
271	S271 (m/z=456.256384; rt=8.06096)	14596.6	24936.8	27534.6	8713.84	6658.06	6066.48	4656.09	6480.54	6410.94	2239.67	3817.57	4943.25	2853.68	2680.33	2770.29	5983.33	5585.31	9679.24		456.256	8.06096	S-8.1-1		5
272	S272 (m/z=437.788924; rt=8.12134)	8365.98	7351.92	10721.3	9302.59	11947.5	9906.47	14529.1	12545.5	11410.2	13263.1	14208.9	10534.6	4467.83	1615.4	1121.47	4852.92	2355.64	1881.27		437.789	8.12134	S-8.1-2		25
273	S274 (m/z=740.467295; rt=8.22319)	68420	28656.5	59763.4	55103.7	14094.8	18819.2	44479	12153.2	23615.4	22959.1	9962.79	19555.4	40995	11440.4	14884.3	145781	33097	105441		740.467	8.22319	S-8.2-1		4
274	S273 (m/z=741.47015; rt=8.22269)	25672.4	9455.23	24182.5	20062.3	4936.28	5298.45	18009	3607.03	6787.49	8602.87	6422.35	5425.9	12603.5	3118.48	5752	53059.8	12274.7	43475.1		741.47	8.22269	S-8.2-1		4
275	S275 (m/z=437.736115; rt=8.29717)	3564.03	9222.61	5420.63	3144.68	13502	8541.9	4173.1	7003.84	4519.53	1825.32	5937.28	7454.82	12074.6	12241.1	10318.6	8529.76	11611.7	11804		437.736	8.29717	S-8.3-1		26
276	S276 (m/z=784.493252; rt=8.42519)	45845.7	19935.5	47906.1	40581.3	10255.5	11691.1	31711.5	9904.42	15657.7	14511.3	9637.17	13284.6	24623.1	7691.59	10180.1	101213	26084	84610.5		784.493	8.42519	S-8.4-1		4
277	S277 (m/z=785.496959; rt=8.42642)	22517.2	8325.56	18542	9918.98	8974.46	5246.3	13531.1	3832.09	6882.8	7073.15	5687.67	4907.13	11069.1	3660.43	4380.52	38638.2	9251.38	32224.3		785.497	8.42642	S-8.4-1		4
278	S279 (m/z=610.215586; rt=8.42876)	19413.2	42078.4	53747.6	17106.2	19934.8	15016.6	13821.8	14691.4	19513.7	4556.27	15133.9	11674.9	1972.58	5341.84	4987.96	4159.99	5511.24	10900.7		610.216	8.42876	S-8.4-2		5
279	S280 (m/z=610.215452; rt=8.42883)	19413.2	42078.4	53747.6	17106.2	19934.8	15016.6	13821.8	14691.4	19513.7	4556.27	15133.9	11674.9	1972.58	5341.84	4987.96	4159.99	5511.24	10900.7		610.215	8.42883	S-8.4-2		5
280	S278 (m/z=610.192416; rt=8.42829)	7146.22	15018.2	19547.3	5314.33	7434.9	6029.54	5576.02	6407.35	6768.41	2179.7	6147.25	5218.64	2427.68	1862.22	2982.55	2039.44	2944.44	4479.62		610.192	8.42829	S-8.4-2		5
281	S282 (m/z=202.12621; rt=8.53188)	105134	149321	270882	92394.2	65498.6	65174.5	72902.4	57675.4	74588.7	19705.2	49429.7	46694.1	19124.3	26771.3	29956.7	22138.1	23839.9	46434.6		202.126	8.53188	S-8.5-1		5
282	S285 (m/z=138.12765; rt=8.53306)	24983.1	32115.5	42181.8	20202.4	18517.3	17467.9	18849.1	17721.9	19728.9	6592.09	15096	13105.7	8961.25	10416.5	9820.45	8471.19	8872.03	15116.5		138.128	8.53306	S-8.5-1		17
283	S281 (m/z=202.123209; rt=8.5313)	34577.8	50124.4	91950.8	25537.8	21440.5	21955.1	25178.8	19030.2	25550.4	5878.88	17046.3	16551.4	6946.63	9600.75	11193.9	6964.31	8595.3	15402.6		202.123	8.5313	S-8.5-1		5
284	S284 (m/z=138.126683; rt=8.53299)	12417	16159.4	21339.8	10838.6	10649.4	9590.25	9860.86	10184.1	11536.7	3409.87	8617.69	6625.8	4350.44	5326.23	4923.04	3757.77	4740.12	7146.89		138.127	8.53299	S-8.5-1		17
285	S283 (m/z=101.063199; rt=8.5328)	16854.3	22654.9	41176.5	11891.9	9833.66	10076.7	11878.4	9210.64	12326.4	3650.13	6626.7	6795.22	2311.81	3954.14	4659.26	4562.27	3562.74	7624.31		101.063	8.5328	S-8.5-1		5
286	S286 (m/z=437.727472; rt=8.56096)	12931.6	13622.9	5121.27	6639.41	10371.5	10211.8	6380.17	3241.37	1935.06	7432.66	12727	11430.4	15078.8	15191.1	10559.4	8928.22	15169.3	12197.2		437.727	8.56096	S-8.6-1		27
287	S287 (m/z=437.781162; rt=8.57258)	12686.4	14751.2	10941.2	12199.2	12495.5	4581.3	14529.1	14731.3	9788.02	14763.8	15274.7	10773.6	14148.6	10356.3	12205.3	14057.8	12002.5	12513.8		437.781	8.57258	S-8.6-2		1
288	S288 (m/z=828.519036; rt=8.61841)	32247.1	17176.9	32055.4	31978.7	8709.68	11022.6	24362.9	7894.03	10170.2	9325.57	5127.68	9897.59	17880	7078.15	7794.32	70994.5	19699.5	59341.2		828.519	8.61841	S-8.6-3		4
289	S290 (m/z=305.107354; rt=8.72299)	25844.5	32335.7	29845	26494.3	20881.6	22576.5	23429.5	23633.5	26211.1	18193.8	20180	19605.4	18142.4	18468	20627.7	21475.7	24844.4	28067.7		305.107	8.72299	S-8.7-1		1
290	S289 (m/z=305.102564; rt=8.72237)	15151.5	19750.4	18709	16168.4	12745	13781.4	13542.1	14634.4	16299.8	13022	12232.2	11586.9	12225.3	11511.9	12478.3	13167.3	15223.2	17683.8		305.103	8.72237	S-8.7-1		1
291	S292 (m/z=246.058657; rt=8.7245)	22656.5	25775.3	29520.4	24742.1	23223.5	21903.5	21116.8	23589.8	21096.4	17617.4	19392.4	21684.8	17864.7	18784.2	18109.9	19859.6	23304.6	26593.9		246.059	8.7245	S-8.7-2		1
292	S291 (m/z=246.05456; rt=8.72365)	8737.32	10040.2	11419.6	9697.9	8593.65	8369.9	7649.01	9907.11	7082.6	8167.94	7708.13	7568.51	6268.69	7723.43	6695.35	7609.4	9257.21	9439.12		246.055	8.72365	S-8.7-2		1
293	S293 (m/z=872.545735; rt=8.80174)	24454.6	10409.6	21507	22475.6	4807.32	8079.79	17509.8	5024.67	8680.21	8482.76	4338.79	6324.01	15608	4368.89	6942.93	56981.5	13985.2	45636.7		872.546	8.80174	S-8.8-1		4
294	S294 (m/z=916.572266; rt=8.97605)	17455	8910.38	19649.7	9003.09	3833.24	5148.12	13966.9	6007.86	7108.73	6140.48	2576.6	4886.65	11180.1	7504.87	4683.09	43958.8	13473.5	37083.7		916.572	8.97605	S-9-1		4
295	S295 (m/z=916.57238; rt=8.98074)	17455	8910.38	19649.7	9003.09	3833.24	5148.12	13966.9	6007.86	7108.73	6140.48	2576.6	4886.65	11180.1	7504.87	4683.09	43958.8	13473.5	37083.7		916.572	8.98074	S-9-1		4
296	S296 (m/z=437.736581; rt=9.01797)	13501.1	15057.1	10332.3	13565.2	9016.79	13624.5	14095.9	5748.98	9360.24	13619.8	12067.5	4739.85	15078.8	15191.1	11995.7	13812.8	14551.4	12377.8		437.737	9.01797	S-9-2		1
297	S297 (m/z=437.787857; rt=9.03433)	8823.99	13610.9	10941.2	7096.36	7408.5	2289.73	14334.1	11341.7	12104.7	14763.8	14057.3	12549.2	1882.48	1629.52	4793.71	12893.5	9776.23	12513.8		437.788	9.03433	S-9-3		28
298	S298 (m/z=823.774517; rt=9.0965)	23161.7	19679.6	9202.56	23873.2	25505.7	25734.4	29705.5	20931	27314.6	5613.07	4667.42	2182.29	4708.79	2941.15	3424.59	11217.8	6940.74	4373.79		823.775	9.0965	S-9.1-1		18
299	S299 (m/z=584.293593; rt=9.40551)	33480.9	54253.2	67796.7	32207.3	25488.6	17949.2	28588.2	21711.6	24700.5	11161.8	16407.1	21363.9	22596.8	16649.6	20961.4	87429.4	62147.9	128974		584.294	9.40551	S-9.4-1		4
300	S300 (m/z=585.296598; rt=9.40689)	12512.3	17310.7	18526.4	10058.9	8857.86	8078.7	7921.7	6726.69	10239.8	5655.12	5786.91	6760.29	6896.03	5905.27	6325.81	24358.8	19494.4	33189.1		585.297	9.40689	S-9.4-1		4
301	S301 (m/z=437.75839; rt=9.43329)	12655.7	14480.8	11306	14512.5	15067.1	12823.4	15637.5	15301.8	12635.3	14374	12974.2	12201.9	12825	13979.4	11995.7	13396.6	15836.9	12590.7		437.758	9.43329	S-9.4-2		1
302	S302 (m/z=437.786149; rt=9.49381)	12655.7	13410	11222.5	8454.07	13755.4	5409.47	14334.1	14961.4	12104.7	13336.5	13748.7	12549.2	8864.85	13583.9	11633.7	12893.5	13872.3	6384.74		437.786	9.49381	S-9.5-1		1
303	S304 (m/z=570.305658; rt=9.5678)	25507.4	44315.7	55004.7	19159.6	17113.7	13776.5	16785.5	12934	18576.1	6107.58	9769.52	13221	8920.58	9613.41	7819.33	17147.1	12329.9	27535.7		570.306	9.5678	S-9.6-1		17
304	S303 (m/z=570.32544; rt=9.56741)	8958.63	15928.5	18940.7	9365.45	7217.05	6303.54	6703.99	3903.12	6579.15	2513.43	3931.4	5418.45	2336.94	3955.16	2748.21	6006.96	5290.43	9228.7		570.325	9.56741	S-9.6-1		17
305	S305 (m/z=640.320822; rt=9.5758)	7663.87	10544.5	10598.2	6093.9	4822.17	5277.11	6057.74	5427.21	6006.39	3048.42	4419.23	4607.55	4275.47	4740.73	5736.59	13264.3	9220.63	18929.4		640.321	9.5758	S-9.6-2		29
306	S306 (m/z=824.374478; rt=9.64238)	8460.61	14721.6	14505.4	8782.96	8144.6	9738.62	8401.92	8645.48	7038.75	8871.94	9228.68	8082.93	4321.8	4177.48	7550.78	7919.85	10074.2	4601.22		824.374	9.64238	S-9.6-3		1
307	S307 (m/z=652.311959; rt=9.6779)	8584.59	5971.81	7690.8	22527.5	13029.9	11413.3	13125.4	12784	13686.4	6973.66	9964.81	10474.8	6904.89	8432.44	6763.98	10240.9	9522.24	13131.2		652.312	9.6779	S-9.7-1		30
308	S308 (m/z=824.364373; rt=9.72525)	8154.91	14721.6	14505.4	7528.67	8144.6	9738.62	6545.65	8645.48	5873.45	8871.94	9228.68	8082.93	4321.8	9538.41	9637.3	7919.85	10074.2	4601.22		824.364	9.72525	S-9.7-2		1
309	S311 (m/z=654.327737; rt=9.80671)	33627.7	58131.3	61720.6	35059.7	25937.1	18079.3	27221.6	22236.8	26046.1	7583.06	15347.7	17723.8	12690.4	13670.1	9578.82	21845.5	19506.5	36532.9		654.328	9.80671	S-9.8-1		17
310	S309 (m/z=612.317534; rt=9.78218)	23553.7	30343.5	33087.6	13501.8	12311.7	8532.8	11727.9	12337.2	12251.6	6212.73	8666.87	8711.24	7397.8	5873.69	6816.56	12165.7	12227.5	23641.9		612.318	9.78218	S-9.8-1		17
311	S312 (m/z=655.331583; rt=9.807)	12019.1	17383	20846.1	14566.1	12083.6	7493.4	11300.9	7215.35	7857.73	4132.59	6783.56	7006.55	3773.14	5121.46	3739.3	9194.99	7305.31	12386.4		655.332	9.807	S-9.8-1		8
312	S310 (m/z=437.730124; rt=9.7917)	14361.4	14480.8	6076.41	13748.8	11574.9	10805.4	15637.5	11209.2	12890.9	2352.02	4173.47	1451.77	14063.9	14531.2	13297.9	10836.1	15222.2	13126.3		437.73	9.7917	S-9.8-2		12
313	S313 (m/z=556.253473; rt=9.9775)	10561.8	20160.8	25624.1	11555.4	10652.4	7881.9	7966.33	7703.03	9550.15	3373.8	4979.62	4603.95	3295.54	4026.55	3354.26	4758.56	3638.65	7918.8		556.253	9.9775	S-10-1		5
314	S315 (m/z=774.377968; rt=9.99449)	24452.7	24123	39747.6	32426.7	21760.9	15635.7	27097.1	21129.3	23251.9	14077.7	21824.4	19532.6	26306.1	23584.6	19266.6	94901.6	73700.3	118211		774.378	9.99449	S-10-2		31
315	S314 (m/z=775.381896; rt=9.99427)	10563.2	9755.01	17910.3	11946	8961.03	5901.8	12100	9570.18	9612.98	5857.34	7896.89	8156.97	9292.54	9746.65	8662.48	39293.3	32496.5	40263.8		775.382	9.99427	S-10-2		31
316	S324 (m/z=598.301129; rt=10.06174)	271571	381495	472321	268810	181324	140389	192688	135006	169657	58275.1	92378	115434	69758.8	61602.5	71244.3	144038	101862	232614		598.301	10.0617	S-10.1-1		17
317	S321 (m/z=599.304496; rt=10.06127)	83827.7	110703	137324	77848.5	50439.7	41715.9	59172.9	41503.7	52659.8	18837.8	25030.5	32318.2	22586	18927.1	19308.3	41521.6	29891.9	62673.7		599.304	10.0613	S-10.1-1		17
318	S322 (m/z=299.150847; rt=10.06144)	36622.4	53219.5	64949.3	37523.6	24523.7	19655.5	25087.8	19265.9	24645.9	8188.18	11779.3	16139.3	9988.82	9056.36	10425.3	21696.4	13797.6	30736.3		299.151	10.0614	S-10.1-1		17
319	S320 (m/z=598.267845; rt=10.06126)	36702.7	54625.9	69751.9	36492.7	24443.1	19655	26060.8	18330.8	22105.5	8763.71	11553.6	14555	8330.46	7993.14	9458.93	19413.2	14988.7	32854		598.268	10.0613	S-10.1-1		17
320	S327 (m/z=654.327051; rt=10.14652)	26638	35614	41302	23969.6	16001.5	13239.7	17081.4	14668.4	16499	6671.26	9227.6	11475.1	8272.7	7711.34	7929.92	15874.8	10698.1	26502.1		654.327	10.1465	S-10.1-1		17
321	S317 (m/z=599.277461; rt=10.06024)	17845.7	24950.8	33534.2	17976.7	11566.7	10516.2	13243.6	11085	12137.9	4839.15	5491.88	7709.33	5673.92	4563.35	5092.55	10131.9	7874.99	15161.3		599.277	10.0602	S-10.1-1		17
322	S318 (m/z=600.306713; rt=10.06071)	19235.8	25398.1	32616.8	18275.2	12789.1	11168	11781.5	7875.29	13144	4927.19	6471.71	8079.28	5732.72	5457.8	3830.94	10203	7740.12	15479.1		600.307	10.0607	S-10.1-1		17
323	S316 (m/z=600.29045; rt=10.05942)	10198	14773.2	19647.6	10300	7199.33	5986.95	7370.97	4994.97	7537.38	2578.2	3571.91	4641.82	2819.61	2964.38	2811.66	7329.15	4336.32	10310.8		600.29	10.0594	S-10.1-1		17
324	S323 (m/z=199.436003; rt=10.0615)	12385.3	18822.2	22602.3	9673.27	8871.61	6344.36	8610.67	5904.04	7739.54	2364.48	4323.91	5196.03	2482.64	2846.05	4128.04	6700.6	4605.87	11865.3		199.436	10.0615	S-10.1-1		17
325	S328 (m/z=655.330428; rt=10.14866)	9896	12834.4	15429.5	10092.1	9428.06	7233.33	8519.42	6600.41	7552.68	2656.64	4301.2	6112.26	1749.94	3449.53	3378.09	5669.46	5792.27	10134.2		655.33	10.1487	S-10.1-1		8
326	S319 (m/z=620.283276; rt=10.06091)	15656.5	21882.6	32022.2	16939.4	11614.4	8915.93	10714	6838.7	10733.6	3270.02	3300.79	6875.74	2036.18	4044.7	3700.9	7909.94	7245.75	15171.6		620.283	10.0609	S-10.1-1		17
327	S325 (m/z=184.073387; rt=10.06364)	8082.34	13141.3	11680.1	10809.9	6414.46	6623.1	5513.61	4900.93	5174	3213.93	4189.94	4948.69	3521.7	3264.15	3139.72	4861.39	4620.58	6611.33		184.073	10.0636	S-10.1-1		8
328	S326 (m/z=830.403788; rt=10.09175)	5408.46	6207.7	7003.74	5557.54	6324.62	3214.66	5536.53	4476.57	4858.5	2124.56	5001.86	4804.39	6058.41	4201.51	4806.4	13921.8	11443.9	19073.9		830.404	10.0918	S-10.1-2		14
329	S329 (m/z=437.739068; rt=10.2922)	12728.6	13219.2	5500.25	15323.1	15067.1	10805.4	11471.5	8193.32	12147.5	3120.06	4652.5	816.297	13040.1	14531.2	13297.9	7483.2	13822.1	13126.3		437.739	10.2922	S-10.3-1		12
330	S330 (m/z=654.327791; rt=10.38938)	19186.1	20860.4	21709	25629.8	12049.3	8653.96	15842.7	8875.37	9184.55	6712.67	6021.17	9380.63	7081.74	7764.86	5025.72	15881.7	7871.61	15109.5		654.328	10.3894	S-10.4-1		8
331	S331 (m/z=437.782955; rt=10.49386)	14437.9	12186.2	9703.7	9183.68	9454.45	2911.67	15132.4	14420.1	11971.9	14788.6	14672.6	12912.5	11016.6	11706.1	13091.2	14017.1	8697.49	10290.7		437.783	10.4939	S-10.5-1		1
332	S332 (m/z=437.748989; rt=10.60236)	12728.6	13847.5	8453.64	15323.1	14537.7	12823.4	12818.7	11740.6	12147.5	12862.6	14436.3	11895	15746.1	13933.5	12263.1	12327.5	14019.5	10278.8		437.749	10.6024	S-10.6-1		1
333	S333 (m/z=722.396898; rt=10.72894)	3901.93	6139.64	3313.52	3195.25	3778.36	3244.45	5559.93	3585.05	2935.56	3751.08	3923.36	3465.21	5242.66	3685.71	3725.73	11956.5	6961.89	11864.5		722.397	10.7289	S-10.7-1		14
334	S334 (m/z=596.329992; rt=10.75164)	4976.5	5027.14	4355.29	4472.29	2679.83	3674.46	4440.62	2672.05	2512.2	2524.04	3122.58	4160.51	3887.25	3406.87	2332.51	12512.1	8322.6	14983.4		596.33	10.7516	S-10.8-1		32
335	S335 (m/z=722.396797; rt=10.77744)	3901.93	6139.64	3313.52	3195.25	3778.36	2856.59	5559.93	3585.05	2359.04	3751.08	3923.36	3296.21	5242.66	3731.32	3725.73	11956.5	6961.89	11864.5		722.397	10.7774	S-10.8-2		14
336	S336 (m/z=437.800693; rt=10.78113)	5968.41	5953.84	11744.6	1142.91	7411.39	6180.46	9854.84	14420.1	11253.8	13742.5	15209.5	12968.5	880.557	1908.66	2597.76	4993.96	107.651	1591.48		437.801	10.7811	S-10.8-3		33
337	S338 (m/z=612.324895; rt=10.81816)	16081.5	27950.2	27892	15763.5	11466.4	9048.69	13098.6	10932.7	12935.6	5857.83	10046.4	10506.3	9618.92	8800.47	9552.05	33000.1	25855.2	45372.7		612.325	10.8182	S-10.8-4		4
338	S339 (m/z=612.32494; rt=10.8184)	16081.5	27950.2	27892	15763.5	11466.4	9048.69	13098.6	10932.7	12935.6	5857.83	10046.4	10506.3	9618.92	8800.47	9552.05	33000.1	25855.2	45372.7		612.325	10.8184	S-10.8-4		4
339	S337 (m/z=612.303079; rt=10.81189)	7797.52	12053.4	10654	7547.91	5163.67	3542.47	6132.76	4755.45	4999.12	2892.41	3127.1	3670.18	2974.36	2871.22	3566.24	11023.3	10231.8	16246.8		612.303	10.8119	S-10.8-4		29
340	S340 (m/z=758.384556; rt=10.82667)	4606.54	3861.67	4773.93	3773.71	4846.95	3323.23	4869.11	3635.9	3202.67	3728.14	3624.57	4164.83	4283.26	4513.89	5512.87	9232.34	14103.2	13940.8		758.385	10.8267	S-10.8-5		14
341	S342 (m/z=582.306005; rt=10.85642)	9364.8	27645.3	35219.1	11565.2	12285.8	12095.6	7927.28	11064.5	13322.6	4386.48	8351.53	12243.3	3880.43	7054.95	8780.03	9499.84	11698.7	22205.3		582.306	10.8564	S-10.9-1		8
342	S341 (m/z=582.285811; rt=10.85165)	4647.5	12040.8	16859.1	5489.75	5967.66	5175.72	5283.72	6069.69	6254.85	2695.52	3721.64	5703.77	2090.47	2593.79	3611.97	4047.08	5022.53	10894.5		582.286	10.8517	S-10.9-1		8
343	S343 (m/z=437.750499; rt=10.8718)	13726.3	13791.8	12144	14833.5	14163	12418.1	12998.2	11342.2	11751.8	12862.6	14436.3	12668	15746.1	13933.5	13246.5	14782.7	15953.5	12134.2		437.75	10.8718	S-10.9-2		1
344	S344 (m/z=582.305608; rt=10.91689)	2290.87	9199.04	10603.4	6825.34	5095.45	4855.45	1999.69	1359.5	4187.56	3164.91	6098.27	6778.37	4636.57	7054.95	5433.71	9499.84	8555.32	22205.3		582.306	10.9169	S-10.9-3		34
345	S345 (m/z=636.317111; rt=11.12621)	10315.2	14507.5	16438.4	11656	7988.61	6415.93	9305	7833.75	7651.49	4076.21	5866.8	5854.06	3536.5	3489.09	4158.59	6907.74	5128.6	9693.29		636.317	11.1262	S-11.1-1		8
346	S346 (m/z=736.407149; rt=11.17579)	7956.66	8630.59	13593	7414.57	5616.05	4271.73	5064.73	6917.22	5045.53	2442.51	5612.92	4857.26	3679.57	4881.3	5039.04	6341.15	5676.96	11702.3		736.407	11.1758	S-11.2-1		8
347	S347 (m/z=912.483981; rt=11.18574)	3516.1	3481.69	2634.4	3342.3	3538.17	2139.94	6040.59	4334.27	4427.35	4769.55	3491.09	3498.51	5305.78	3439.73	2877.19	11296	7215.73	11789.3		912.484	11.1857	S-11.2-2		14
348	S348 (m/z=823.627922; rt=11.30914)	30274	28904.1	23723.4	29482.4	30300	22390	30352.6	22713	28479.9	35030.8	32978.5	18953	17678.5	1583.62	16019.9	24108.5	25894.5	13028.7		823.628	11.3091	S-11.3-1		35
349	S349 (m/z=608.322013; rt=11.32434)	7214.53	14167	18064.1	9958.28	8919.82	8342.25	7410.2	7168.95	8470.17	3966.14	5766.2	6080.7	3855.6	4569.12	4481.85	6749.36	9552.87	8566.47		608.322	11.3243	S-11.3-2		8
350	S350 (m/z=610.337383; rt=11.38176)	10497.1	13528.3	16278.1	10192.1	6954.16	5305.16	7490.37	6683.99	7015.3	3110	5597.71	4510.25	5144.45	4360.28	3850.87	6911.69	6220.84	10746.5		610.337	11.3818	S-11.4-1		8
351	S351 (m/z=437.739811; rt=11.38715)	15618.2	13791.8	11329	14937	11894.4	12198.9	12998.2	15196	6524.94	13789.8	10168.2	12861.8	13620.4	13817.3	13246.5	14782.7	15953.5	12674.5		437.74	11.3871	S-11.4-2		1
352	S352 (m/z=724.414262; rt=11.39915)	2344.58	3577.81	3542.16	3218.88	2752.27	3757.96	3774.42	2491.06	3886.63	2952.8	3248.97	3924.69	4165.73	4169.3	3226.83	15506.9	6055.82	12752.3		724.414	11.3991	S-11.4-3		31
353	S353 (m/z=437.770462; rt=11.54149)	14165.1	13220.1	10439	14569.6	14614	11948.6	13463.1	12660	14136.6	13334.6	12987.8	12861.8	14317.4	14542.3	14606.3	15005.1	13585.8	12236.3		437.77	11.5415	S-11.5-1		1
354	S354 (m/z=335.14305; rt=11.73107)	12644.1	9124.37	8743.74	10960.2	8729.7	6920.79	8076.61	9170.37	9557.13	8293.61	9717.37	6610.73	8503.04	8979.64	7363.61	10726.3	11211	11962.8		335.143	11.7311	S-11.7-1		1
355	S355 (m/z=471.327283; rt=11.78374)	10998.7	12295.6	10986.7	11266.4	10065.5	10332.3	13225.5	8313.86	9024.04	8878.66	9807.31	8427	10179.5	8926	8515.92	12488.2	11535.4	13450.4		471.327	11.7837	S-11.8-1		1
356	S356 (m/z=470.323666; rt=11.78388)	36837.2	40896.3	38434.8	39904.9	31320.4	32094.6	36548.6	33422.9	31627.8	25458.9	28643.3	29965	29832.8	36464	27989.7	49137	45032.8	52057.7		470.324	11.7839	S-11.8-2		1
357	S357 (m/z=437.726429; rt=11.91956)	14395.9	13662.9	9644.24	14937	9526.12	12109.2	2285.58	2339.84	3509.74	6284.89	7841.11	6394.26	13601.4	16616.3	11707	10491.6	14753.6	13394.1		437.726	11.9196	S-11.9-1		36
358	S358 (m/z=437.763916; rt=11.96765)	13159.9	12233	12090.7	14569.6	14614	13495.5	14352.6	12837.2	13308.7	13983.2	15412.9	12861.8	14254.7	14682.1	14606.3	15099.5	13585.8	12236.3		437.764	11.9676	S-12-1		1
359	S359 (m/z=362.190468; rt=12.00622)	9355.07	10501.2	8670.24	11117.4	10589.9	7487.7	8497.09	9629.5	7872.31	9281.71	7599.76	8262.51	8077.28	9926.97	7716.83	12886.7	9374.1	8226.06		362.19	12.0062	S-12-2		1
360	S360 (m/z=698.390352; rt=12.05074)	9269.42	12169.8	13130.3	7329.78	6453.77	6161.99	5705.03	6880.65	8242.73	2772.73	4709.12	6023.73	3657.36	2988.61	2379.44	5612.18	3552.31	6282.76		698.39	12.0507	S-12.1-1		17
361	S361 (m/z=698.389792; rt=12.05085)	9269.42	12169.8	13130.3	7329.78	6453.77	6161.99	5705.03	6880.65	8242.73	2772.73	4709.12	6023.73	3657.36	2988.61	2379.44	5612.18	3590.88	6282.76		698.39	12.0509	S-12.1-1		17
362	S362 (m/z=740.437794; rt=12.06035)	146726	171334	164909	152274	90106.2	73010.9	130577	79637.5	91348.7	51339.2	58029	63210.1	62795.9	51298.4	45910.4	121080	74939.1	108680		740.438	12.0603	S-12.1-2		8
363	S364 (m/z=741.441077; rt=12.06072)	55987.3	64686	65741.3	62390.3	34556.7	24036.3	45384.7	28853.7	37812.1	20973.8	22470.7	24562.8	22695.5	19524.2	17710	45530.6	27617.3	39904.3		741.441	12.0607	S-12.1-2		8
364	S366 (m/z=742.444127; rt=12.06175)	15252.6	19210.6	15591.2	13423.8	12017.7	10947.7	13206.8	8133.62	9284.86	5299.29	7193.19	8352.47	8018.3	7020.22	5205.6	11057.9	7060.65	9559.01		742.444	12.0617	S-12.1-2		8
365	S363 (m/z=370.217774; rt=12.06035)	17567.8	17258.3	19791.7	19153.3	11377.1	10003	17611.4	9664.19	10544.7	7063.1	9574.1	9290.51	8334.06	7695.89	6711.99	14925.8	8452.81	12444.1		370.218	12.0603	S-12.1-2		8
366	S365 (m/z=370.223036; rt=12.06105)	17567.8	17258.3	19791.7	19153.3	11377.1	10003	17611.4	9664.19	10544.7	7063.1	9574.1	9290.51	8106.48	7695.89	6711.99	14925.8	8452.81	12444.1		370.223	12.0611	S-12.1-2		8
367	S369 (m/z=772.384168; rt=12.12229)	10373.5	8602.93	11239.9	8394.4	6976.87	4125.61	8055.3	4476.51	4251.56	3785.74	3555.28	4406.96	3994.8	4340.61	3531.37	5639.98	3334.32	7624.54		772.384	12.1223	S-12.1-2		8
368	S367 (m/z=770.418686; rt=12.08398)	2886.3	2129.34	3722.45	2569.91	3905.11	3057.53	2794.13	3820.61	3822.57	4157.39	4421.48	4503.88	4022.19	5062.82	5699.98	8219.89	9987.95	14234.7		770.419	12.084	S-12.1-3		14
369	S368 (m/z=708.418704; rt=12.08746)	2988.57	4333	3281.07	2865.84	3631.78	3030.24	4056.35	3586.46	2997.19	3832.31	3216.39	3889.76	4494.18	4980.07	2513.41	9382.78	10820.2	15891.3		708.419	12.0875	S-12.1-4		14
370	S370 (m/z=722.414594; rt=12.12819)	2866.3	7157.05	7956.42	3989.33	3756.61	3189.48	5390.1	4146.04	8759.2	2359.33	3110.96	4007.09	4710.76	3700.49	5250.82	5564.04	11131.5	17761.3		722.415	12.1282	S-12.1-5		14
371	S371 (m/z=752.443916; rt=12.15204)	4587.52	5482.08	4290.32	4275.85	3768.65	1533.05	4578.77	6563.24	4506.78	3741.26	3098.91	3528.17	6665.52	2018.03	3109.56	15807.8	7365.66	15183.4		752.444	12.152	S-12.2-1		14
372	S372 (m/z=722.398853; rt=12.16149)	3812.8	7781.44	7934.99	4250.2	3962.95	4758.45	4490.63	5295.82	4932.85	2359.33	3155.31	2616.76	4710.76	4165.57	5250.82	7048.16	11131.5	17761.3		722.399	12.1615	S-12.2-2		14
373	S373 (m/z=249.106007; rt=12.16161)	16548.2	17255.4	14805.8	14935.1	14810.6	12322.2	15371.5	15412.1	13235.7	14516.8	13075.5	14251.6	13612.8	13411.4	12799.4	16254.9	13346.4	11499.8		249.106	12.1616	S-12.2-3		1
374	S374 (m/z=249.103192; rt=12.16165)	10597.9	12060.2	9868.84	9658.53	11164	8881.18	9976.3	10554.2	8895.84	10374.5	8847.78	10273.7	9407.93	9704.41	9925.02	10713.7	9588.52	7447.69		249.103	12.1616	S-12.2-4		1
375	S375 (m/z=710.426472; rt=12.17141)	8384.22	14230.5	15785.8	7742.25	8944.39	6337.96	6626.85	6438.05	7528.51	4984.84	8445.86	4867.78	4465.32	5689.04	4834.2	5834.09	8656.39	9805.31		710.426	12.1714	S-12.2-5		8
376	S376 (m/z=898.511282; rt=12.18795)	3071.24	4193.82	2610.48	4143.18	3249.46	4466.81	3372.15	4298.12	5923.21	2155.43	4446.13	3165.17	2655.28	4765.7	4938.86	6176.49	11447.9	16452.9		898.511	12.188	S-12.2-6		37
377	S377 (m/z=722.430685; rt=12.19378)	5241.04	10648.4	10522.9	5021.9	6047.08	5967.79	5390.1	6913.13	8759.2	3075.91	4603.19	6270.7	3599.86	3770.11	4835.08	5950.08	9709.26	16336.7		722.431	12.1938	S-12.2-7		1
378	S378 (m/z=437.725748; rt=12.21421)	14635	15246.2	7631.28	12978.8	9185.3	12109.2	2285.58	1867.27	3522.53	5952.57	4190.66	1184.58	13343.9	16616.3	12796.7	10418.7	14535	13394.1		437.726	12.2142	S-12.2-8		36
379	S379 (m/z=752.446382; rt=12.22445)	8873.95	10420	7858.41	7525.86	6047.06	5374.86	8611.09	6563.24	6029.98	3811.84	3901.82	5424.19	6665.52	7596.55	4937.27	17003.6	8703.77	15183.4		752.446	12.2244	S-12.2-9		29
380	S380 (m/z=634.34721; rt=12.23912)	6287.02	11492.1	10649.8	4900.16	6415.68	3785.23	7274.63	5950.91	6824.66	6592.48	5586.59	6006.13	7534.91	8032.91	6411.96	32622.9	31354.1	47162		634.347	12.2391	S-12.2-10		31
381	S381 (m/z=912.484429; rt=12.24036)	3863.72	2798.6	4136.27	4333.66	4815.39	2948.59	4737.56	3207.76	5679.19	4820.68	3645.2	3730.99	5034.56	6181.67	5093.02	12514.7	22425.7	28899		912.484	12.2404	S-12.2-11		38
382	S382 (m/z=639.301512; rt=12.24167)	6683.36	12464.7	10119.5	5649.57	6391.81	3585.05	5740.24	5224.64	7551.89	3941.32	4622.47	6228.37	5922.37	6117.94	6138.61	17726.4	20090	23351.7		639.302	12.2417	S-12.2-12		32
383	S383 (m/z=635.349453; rt=12.24472)	4191.15	5196.28	4542.74	3175	4007.15	4003.47	2747.99	3705.91	5254.13	3060.46	3496.55	3292.35	3896.57	4322.53	4213.21	11768.3	12578.2	14786.9		635.349	12.2447	S-12.2-12		32
384	S384 (m/z=331.148217; rt=12.25789)	11684.9	9914.23	7013.49	9963.68	9982.52	8151.12	8703.65	10384.9	8298.74	7987.06	9903.1	9646.49	9866.3	9156.56	8259.09	12882.1	10208.4	8359.08		331.148	12.2579	S-12.3-1		1
385	S385 (m/z=756.358091; rt=12.27418)	6269.7	6100.09	6009.38	5257.66	3041.74	3653.9	5532.98	4621.47	5284.82	4079.48	4324.38	4061.88	3457.74	6758.45	3809.51	9914.39	9364.81	11939.8		756.358	12.2742	S-12.3-2		29
386	S387 (m/z=756.363331; rt=12.29686)	6269.7	6100.09	6009.38	5257.66	3069.17	3653.9	5532.98	4621.47	5284.82	4079.48	4324.38	4061.88	3836.4	6758.45	3809.51	9914.39	9364.81	11939.8		756.363	12.2969	S-12.3-2		29
387	S386 (m/z=704.38868; rt=12.28762)	3809.52	3647.44	4691.2	4291.96	4684.88	3159.26	5134.97	2965.66	3520.6	4149.7	3037.62	4503.34	6483.62	6012.36	5715.48	12526.6	13700.6	12039.9		704.389	12.2876	S-12.3-3		14
388	S388 (m/z=1066.582614; rt=12.31926)	3944.47	4091.33	2946.86	3688.68	4975.07	4801.41	4881.89	3327.42	3291.58	3702.23	3620.36	2992.43	3872.14	3869.26	2998.14	8376.51	12743.5	16798.3		1066.58	12.3193	S-12.3-4		37
389	S389 (m/z=894.489496; rt=12.32224)	6181.1	5244.61	3809.97	5211.22	3564.53	3202.8	7833.25	4357.77	3848.71	3427.17	3682.9	4866.08	5496.7	5508.78	3780.71	10746.3	14661.6	10004.1		894.489	12.3222	S-12.3-5		14
390	S391 (m/z=738.421816; rt=12.32507)	63540.5	78093.3	79054.7	70635	43464.4	32102.8	51040.7	40441.8	40329.4	18093.4	24458.7	31148.5	23500.6	24566	18958	34583.5	23829.1	34802.9		738.422	12.3251	S-12.3-6		17
391	S390 (m/z=739.425191; rt=12.32483)	29262.9	30685.9	33609.6	28320.2	15951.3	13298.1	19798.6	15784.2	18108.4	7433	11489.4	11909.8	7737.22	7343.48	8768.42	12512.7	10958	14881.2		739.425	12.3248	S-12.3-6		17
392	S392 (m/z=734.439907; rt=12.3301)	2564.57	5851.48	5140.63	2591.18	2893.29	3765.99	2065.68	3151.3	3357.06	1209.34	2033.06	4196.67	3432.82	4276.57	3829.63	8141.03	10387.2	13961.1		734.44	12.3301	S-12.3-7		32
393	S393 (m/z=770.364877; rt=12.34045)	7159.21	13778.5	14320.5	6854.04	7312.09	5583.01	5478.76	5074.65	5103.95	3297.64	4837.58	4790.39	3826.03	3845.03	4737.56	4024.75	6113.04	5624.41		770.365	12.3404	S-12.3-8		8
394	S394 (m/z=718.395347; rt=12.35006)	11712.4	13947.7	17018.5	9605.74	9807.5	7338.89	10634.8	8502.58	7667.67	3944.33	9969.65	8391.35	5954.54	7822.55	5837.77	8943.63	10525.4	11537.3		718.395	12.3501	S-12.4-1		8
395	S395 (m/z=724.44235; rt=12.36232)	34021	73502.9	77789.1	32441.9	35020.1	33221.5	33791.9	35126.9	42841.8	13984.5	29398.7	32778.5	19242.1	25994.2	23996.4	27133.9	34509.2	44397		724.442	12.3623	S-12.4-2		8
396	S396 (m/z=725.446012; rt=12.36346)	15047.2	27940.1	31421.6	14511.4	15522.9	12317.1	12938.7	15721	14295.2	5860.1	12323.5	13717.5	8823.65	11937.3	9710.66	12667.5	15460.3	18269.8		725.446	12.3635	S-12.4-2		8
397	S405 (m/z=648.353164; rt=12.42489)	15358.3	21221.3	26233.2	15093.4	14730.9	12023.2	13405.6	12241.7	15664.6	5294.91	11364	12375.6	7863.44	12023.7	8768.68	16915.6	14905.9	19078.9		648.353	12.4249	S-12.4-2		8
398	S397 (m/z=876.511145; rt=12.36851)	7335.97	6629.47	3672.31	4907.43	4077.41	4354.06	5998.32	4261.66	5101.19	3504.05	3832.94	5299.88	3411.75	2995.51	2832.6	11045.5	7294.45	14291.2		876.511	12.3685	S-12.4-3		29
399	S398 (m/z=910.468927; rt=12.36861)	2503.72	3585.52	4099.37	3892.78	4945.4	3543.24	4068	4484.23	3658.03	2792.76	6062.53	4090.32	5532.57	8019.04	6935.77	14419.4	32412.7	41243		910.469	12.3686	S-12.4-4		38
400	S399 (m/z=911.470344; rt=12.3748)	4554.01	3886.48	2791.56	3664.56	2455.38	3860.06	4534.38	3382.05	4084.76	3756.29	3580.22	2949.94	3340.27	4569.85	3640.21	5764.37	16865.5	18752.8		911.47	12.3748	S-12.4-5		37
401	S400 (m/z=734.393512; rt=12.39435)	7333.74	15216.3	15836.6	8462.61	8011.88	7551.92	7678.15	11032.6	11845.9	3269.56	7390.18	8616.03	3740.86	8479.98	7235.41	8141.03	14616.1	15858.8		734.394	12.3944	S-12.4-6		1
402	S401 (m/z=824.427303; rt=12.39453)	8929.86	8805.9	6329.74	5741.6	6922.54	8595.96	8461.81	6731.95	8207.74	5619.68	5770.82	5047.61	5865.71	7758.76	4849.82	19761.5	21692.7	22328.7		824.427	12.3945	S-12.4-7		32
403	S402 (m/z=720.376049; rt=12.39818)	3182.08	8105.78	5072.04	3435.56	4563.41	5085.25	3822.06	6186.71	6295.51	2284.82	4528.05	6083.22	3666.07	9288.72	4731.38	14654.9	22566.4	32004.4		720.376	12.3982	S-12.4-8		31
404	S403 (m/z=860.505373; rt=12.41938)	4969.48	6797.42	3046.28	4582.91	3666.94	3519.41	4303.76	5015.11	2876.19	3299.74	5345.26	2409.83	4465.91	8642.17	4820.04	9495.23	13798.7	20119.6		860.505	12.4194	S-12.4-9		37
405	S404 (m/z=331.148195; rt=12.42199)	38688.8	40538.4	37464.9	39402.2	38474.2	31471.2	43154.2	38577.2	31792.8	38538.4	34857.8	30868.4	31942	36167.1	30099.2	38724.7	38418	29931.4		331.148	12.422	S-12.4-10		1
406	S406 (m/z=634.347317; rt=12.45653)	6845.32	9453.9	7515.64	5782.53	7497.48	3640.03	5025.91	6343.49	6359.06	3229.6	6656.71	6395.5	5825.07	8097.1	7045.27	23942.4	23096.3	34285		634.347	12.4565	S-12.5-1		31
407	S407 (m/z=554.31097; rt=12.47075)	32614.9	31508	34722.6	23668.5	14278.2	11251.8	20735.6	12660.3	14805.6	9295.85	8986.75	12061.9	9396.37	6966.84	7155.43	13469.9	8173.08	11386.9		554.311	12.4707	S-12.5-2		17
408	S411 (m/z=554.31037; rt=12.52128)	16383.4	14752.4	19288.9	16968.3	6155.88	8532.72	11835.9	4588.94	8582.37	5460.9	5733.25	3856.69	5805.73	4605.49	5451.61	9888.28	3564.71	6170.05		554.31	12.5213	S-12.5-2		17
409	S413 (m/z=706.40106; rt=12.52381)	6418.71	10627.7	11028.9	6265.89	5762.67	4923.08	4308.23	6292.56	6094.63	4010.95	5534.38	6657.55	7290.14	6121.22	7690.45	12503	25553.9	40214.8		706.401	12.5238	S-12.5-3		37
410	S422 (m/z=706.401172; rt=12.54999)	6418.71	10627.7	11028.9	6265.89	5762.67	4923.08	4308.23	6292.56	6094.63	4010.95	5261.29	6657.55	7290.14	6121.22	7021.47	12503	25553.9	40214.8		706.401	12.55	S-12.5-3		37
411	S408 (m/z=897.49407; rt=12.4961)	2607	4104.08	4014.91	2602.16	2252.97	3031.16	2217.51	2533.72	2370.75	2107.71	2617.67	3367.73	2451.6	3137.97	4347.33	4545.1	10437.6	17458		897.494	12.4961	S-12.5-3		37
412	S409 (m/z=711.358373; rt=12.49785)	3507.5	6653.32	4694.85	2741.79	4413.7	2662.91	4440.72	3269.98	5673.1	2878.38	4630.69	2896.93	3217.45	7017.35	3869.36	6875.13	19260.5	22223.5		711.358	12.4979	S-12.5-4		37
413	S410 (m/z=896.488146; rt=12.51678)	5997.05	5201.05	5667.98	4566.62	6891.76	4634.67	4632.77	4588.96	6663.12	4888.94	7186.58	5674.15	5302.78	8070.55	7184.61	16975.5	23108.5	29096.7		896.488	12.5168	S-12.5-5		31
414	S415 (m/z=896.486887; rt=12.53737)	3325.25	4148.64	5667.98	4566.62	6891.76	4634.67	3701.3	4277.13	4849.6	4750.86	7186.58	4299.58	5302.78	8070.55	7184.61	16975.5	23108.5	29096.7		896.487	12.5374	S-12.5-5		31
415	S412 (m/z=1048.573305; rt=12.5224)	3212.45	4949.12	3805.97	3264.87	3805.06	3877.79	3392.42	5317.17	3304.65	2508.83	3234.23	4874.23	4171.51	5509.41	3556.49	8412.56	13883.1	14880.4		1048.57	12.5224	S-12.5-6		14
416	S414 (m/z=897.49321; rt=12.53038)	2881.23	4996.07	4014.91	3624.33	2899.55	3031.16	3454.21	2533.72	3105.87	3207.98	2617.67	3367.73	2627.62	3235.33	4347.33	5591.57	11641.1	17458		897.493	12.5304	S-12.5-7		37
417	S416 (m/z=702.37831; rt=12.5375)	4433.98	8736.44	8313.47	5110.08	4478.14	4831.85	3555.81	5305.41	4264.47	4543	4354.33	4078.05	2688.22	4310.02	4036.76	10434.8	10196.7	13540.4		702.378	12.5375	S-12.5-8		29
418	S417 (m/z=720.401855; rt=12.53936)	15370.4	20592.3	19158.4	11540.2	11326.8	7732.9	8715.44	8431.5	10461.8	5835.71	8071.78	9330.04	7403.34	9288.72	6729	14654.9	22566.4	32004.4		720.402	12.5394	S-12.5-9		29
419	S418 (m/z=470.32333; rt=12.53996)	21365.8	22907.9	15635.4	17821.5	19304.7	19923.3	19416.8	18040	17008.2	17496.8	18178.5	18363.3	15934.5	17204.4	14657.5	21738.2	19483.6	15566.8		470.323	12.54	S-12.5-10		1
420	S419 (m/z=819.52608; rt=12.5474)	10514.6	9101.51	7412.8	9266.45	10568.4	9824.19	12076.9	11357	8742.06	8543.55	11017.2	8721.97	9741.13	12292.4	10356.3	4953.24	9931.2	3934.52		819.526	12.5474	S-12.5-11		13
421	S420 (m/z=707.404851; rt=12.54867)	4200.93	5427.02	3247.07	3866.16	4094.71	2490.5	3277.14	3698.49	3250.45	3176.53	3751.43	4063.87	3058.88	4509.13	2427.46	6125.04	11684	16100.3		707.405	12.5487	S-12.5-12		37
422	S421 (m/z=363.253758; rt=12.54992)	12266.5	15712.3	12684.7	12475.3	13986.4	9249.61	10579.3	11901.4	9563.33	10723.3	11294	9986.31	10955	12557.2	9925.65	12722.9	16005.5	11939.7		363.254	12.5499	S-12.5-13		1
423	S423 (m/z=399.274958; rt=12.55002)	23138.1	22544.2	23153.9	22407.7	21531.9	16605.2	23046.8	21084.8	19594.1	19345	20379	18004.5	21948.1	20664.4	19591	23282.5	23012.5	18374.6		399.275	12.55	S-12.6-1		1
424	S424 (m/z=458.323689; rt=12.55025)	14057.9	14374.8	13776.8	14507.4	13893.6	11125.6	15559.4	14717	13434.7	12375.7	15055.1	14568	14745.8	13837.4	12683	10962.8	12489	11955.5		458.324	12.5503	S-12.6-2		1
425	S427 (m/z=210.628363; rt=12.55145)	11650.2	13042	8371.29	11055	10932.8	9299.17	13037.7	10255.9	9050	11432.5	12082.5	11450.8	12006.4	12387.3	9422.86	10960.9	11415.4	6179.34		210.628	12.5515	S-12.6-3		1
426	S425 (m/z=210.630157; rt=12.55131)	11650.2	13042	8371.29	11055	10365.5	9092.03	12327	9416.8	8843.13	11028.3	11820.8	11450.8	11496.9	12149.7	9233.56	10960.9	11415.4	6179.34		210.63	12.5513	S-12.6-3		1
427	S426 (m/z=421.242919; rt=12.55141)	18809.5	19034.4	16619.2	18071.7	17369.7	14664.1	18530	16786.5	14680.6	17612	18172.1	16061.2	17357.9	19162.8	15270.6	15909.1	18911.2	11148.3		421.243	12.5514	S-12.6-4		1
428	S428 (m/z=422.260419; rt=12.55149)	21928.1	22070.5	20530.9	18193.9	17345.1	18955.5	19713.7	17962	17129	19159.9	21974.2	18176.2	22235.1	24133.6	18566.7	18267.6	17508	13292.8		422.26	12.5515	S-12.6-5		1
429	S429 (m/z=289.216567; rt=12.55194)	14856.3	14590.6	11962.6	14758.2	12491.1	10378.9	13043.2	12228.1	11938.4	11970.4	13696.8	11064.6	12601.9	11264.9	11230.7	14296.7	13178	11348		289.217	12.5519	S-12.6-6		1
430	S430 (m/z=416.301552; rt=12.55199)	15269.7	14380.2	14583.9	15603.5	14058.3	9886.64	15942	13468.8	13849	14073	15213.1	12677.3	16076.7	12710.5	13768.6	15411.7	17431.2	13239.1		416.302	12.552	S-12.6-7		1
431	S431 (m/z=421.257169; rt=12.55213)	87559.1	88430.6	75072.5	83946.9	76058.7	67840.3	87380.7	75254.4	69821.4	76919.9	83991.3	76609.3	79990.5	84748.9	70434.3	78687.9	82297.9	50967.9		421.257	12.5521	S-12.6-8		1
432	S432 (m/z=437.229836; rt=12.55419)	14188.3	11286.7	9471.86	8997.09	8376.67	7418.42	12265.6	8684.51	9633.38	7982.66	9900.56	8116.07	7806.88	7694.85	6977.99	6076.08	8435.12	2679.07		437.23	12.5542	S-12.6-9		1
433	S433 (m/z=858.48741; rt=12.55491)	4091.59	5221	4579.39	4374.86	4591.34	4147.23	4738.89	5240.24	3826.67	3786.08	4981.54	5248.09	4563.74	4560.54	6335.34	11937.8	20702.9	19936.5		858.487	12.5549	S-12.6-10		14
434	S434 (m/z=382.267561; rt=12.55622)	8470.01	13101.1	13106.4	12630.9	6371.85	10738.9	12121.5	10556.5	10190.3	9387.75	9594.19	8645.63	9450.88	13063	8780.95	14305	12963.6	11870.4		382.268	12.5562	S-12.6-11		1
435	S435 (m/z=381.264277; rt=12.5578)	41382.3	42929.9	41602.5	38821.7	37153.7	33168.9	35952.4	39039.9	34833	40799.7	37813.1	36008.3	36589.3	40113.9	34335.3	46981.5	43565.7	37581.8		381.264	12.5578	S-12.6-12		1
436	S436 (m/z=882.57329; rt=12.57246)	14092	9395.9	8027.03	12178.7	6252.33	4315.06	10482.5	5466.6	3461.96	4745.32	5409.72	3763.24	6807.3	3458.31	2731.18	8922.21	4279.29	3534.13		882.573	12.5725	S-12.6-13		8
437	S437 (m/z=702.397915; rt=12.5817)	4939.25	8736.44	8313.47	5110.08	4478.14	4831.85	3555.81	5305.41	4264.47	4543	4354.33	4078.05	3033.17	4310.02	4036.76	10434.8	10196.7	13540.4		702.398	12.5817	S-12.6-14		29
438	S438 (m/z=823.761798; rt=12.60331)	16977.1	19956.5	24661.7	24971.4	22174.2	23863	24914.1	15470.1	16984.6	16800.5	10977.3	13366.5	2820.47	3466.82	4243.44	8694.56	3613.84	5228.03		823.762	12.6033	S-12.6-15		15
439	S439 (m/z=426.28605; rt=12.61797)	11283.7	11369	10196.6	10090.3	12018.7	10260.5	12739.3	10984.7	8316.91	10021.9	10128.8	10877.8	10609.2	12024	9184.58	12080.2	14024.5	11730.9		426.286	12.618	S-12.6-16		1
440	S440 (m/z=720.412828; rt=12.62154)	15370.4	20592.3	19158.4	11540.2	11326.8	7732.9	8715.44	8431.5	10461.8	5835.71	8071.78	9330.04	7403.34	6987.14	6729	9499.83	8884.82	10631.5		720.413	12.6215	S-12.6-17		8
441	S441 (m/z=894.474772; rt=12.64302)	5011.55	5603.33	4757.55	4772.93	4655.12	4315.97	4252.43	4569.18	4423.87	2684.67	5922.54	7135.53	3846.79	10250.5	5562.05	25791.6	30815.5	41623		894.475	12.643	S-12.6-18		39
442	S442 (m/z=894.474351; rt=12.64522)	4693.95	5603.33	4757.55	4772.93	4655.12	4315.97	4252.43	4569.18	4423.87	2369.75	5922.54	7135.53	3846.79	10250.5	5562.05	25791.6	30815.5	41623		894.474	12.6452	S-12.6-18		39
443	S443 (m/z=895.476924; rt=12.64618)	2414.68	3934.05	2310.98	4241.88	3786.61	3459.72	3144.88	2632.75	2670.55	2996.42	5934.83	2455.47	2383.33	4410.61	3965.01	5400.71	14527.2	18886.5		895.477	12.6462	S-12.6-19		37
444	S444 (m/z=895.477673; rt=12.64755)	2414.68	3934.05	2310.98	4241.88	3786.61	3459.72	3144.88	2632.75	2670.55	2996.42	5934.83	2455.47	2088.89	4410.61	3965.01	5400.71	14527.2	18886.5		895.478	12.6476	S-12.6-19		37
445	S445 (m/z=437.758833; rt=12.65538)	13677.9	16859.1	13509.8	13125.2	14542.6	12915.8	14352.6	14270.6	11918.7	15017.2	15412.9	8345.74	14538	15110.3	12994.1	15099.5	13294.2	12755.4		437.759	12.6554	S-12.7-1		1
446	S446 (m/z=718.39486; rt=12.66274)	5033.15	13191.9	15450.1	2631.59	5748.6	5126.72	2395.85	6294.6	6872.08	2025.85	6904.47	7097.09	2721.14	5515.76	4266.97	3041.81	10508.4	19400.8		718.395	12.6627	S-12.7-2		29
447	S447 (m/z=718.39483; rt=12.66275)	5033.15	13191.9	15450.1	2631.59	5748.6	5126.72	2395.85	6294.6	6872.08	2025.85	6904.47	7097.09	2721.14	5515.76	4266.97	3041.81	10508.4	19400.8		718.395	12.6627	S-12.7-2		29
448	S458 (m/z=632.358038; rt=12.72538)	5762.1	14122.5	14864.5	5959.16	8159.77	7615.34	4664.83	6776.07	8303.12	4570.1	5952.11	7288.47	5364.5	6228.27	5714.76	5776.5	8686.33	13267.3		632.358	12.7254	S-12.7-2		1
449	S448 (m/z=709.343971; rt=12.67456)	1885.43	5202.53	4627.95	2201.62	2881.01	2747.05	1566.27	2977.21	4446.15	3678.93	2952.29	4575.99	2245.53	5283.57	4065.04	4513.37	13983.8	22757.2		709.344	12.6746	S-12.7-3		37
450	S449 (m/z=704.38765; rt=12.67473)	3305.3	3414.28	2846.98	2804.13	3891.68	3495.58	2838.41	1743.55	3001.96	2701.69	3877.25	3941.96	3347.5	6852.26	4378.29	5151.26	20771.3	35266.1		704.388	12.6747	S-12.7-4		38
451	S450 (m/z=704.387894; rt=12.67521)	3305.3	3414.28	2846.98	2804.13	3891.68	3495.58	2838.41	1781.23	3014.52	2701.69	3877.25	3941.96	3347.5	6852.26	4378.29	5151.26	20771.3	35266.1		704.388	12.6752	S-12.7-4		38
452	S451 (m/z=705.388409; rt=12.68155)	1613.99	2277.97	3568.53	3581.6	3032.04	2885.91	2273.85	4094.83	2291.72	2237.8	2889.83	2627.55	1957.52	4310.01	1847.34	10144.8	10949.4	16875.5		705.388	12.6815	S-12.7-5		31
453	S452 (m/z=705.387151; rt=12.68291)	1551.03	2196.49	3568.53	3581.6	3032.04	2931.98	2052.74	4094.83	2291.72	2237.8	2889.83	2505.63	1957.52	4310.01	1847.34	10144.8	10949.4	16875.5		705.387	12.6829	S-12.7-5		31
454	S454 (m/z=722.427188; rt=12.6945)	28707.1	35223.5	34898.3	20419.3	17465.8	10280	16201.1	13893.5	17342.7	5213.89	10177.3	10365.8	7611.93	10488.5	9117.93	11988	6136.92	11691.5		722.427	12.6945	S-12.7-6		17
455	S453 (m/z=723.43082; rt=12.69324)	13559	14077.2	15715.3	10035.3	7851.41	6375.51	7517.95	7229.23	6779.24	4234.44	5271.68	4557.74	3178.35	3735.85	3385.05	7003.54	4107.68	5390.63		723.431	12.6932	S-12.7-6		17
456	S455 (m/z=808.429105; rt=12.70127)	3197.57	3200.68	3317.61	3049.82	3086.65	4028.3	3430.64	4607.18	3850.16	3833.98	5111.58	3972.76	2756.68	5561.38	5163.34	8206.48	12382.6	13595.2		808.429	12.7013	S-12.7-7		14
457	S456 (m/z=922.504506; rt=12.708)	2734.39	4966.33	4254.94	4133.71	3491.77	3628.92	2953.87	4325.68	2170.32	3589.4	5195.62	3783.7	4733.8	4062.27	4174.23	5556.61	10901.3	13605.7		922.505	12.708	S-12.7-8		14
458	S457 (m/z=437.789894; rt=12.72427)	12787.4	8728.36	12127.4	11557	14083.3	7814.53	14369.2	13212.9	12545.8	12416.5	14569	12694.4	13991.6	14682.1	10828.3	14200.3	10276.8	12761.7		437.79	12.7243	S-12.7-9		1
459	S459 (m/z=374.219087; rt=12.82547)	13667.6	16111.5	11685.9	14676.8	10251.1	11517.5	12462	11547.9	11881.9	9928.97	10240.7	9445.33	13188.3	12668.7	11814.4	14018.2	14616.8	15431.5		374.219	12.8255	S-12.8-1		1
460	S460 (m/z=366.275916; rt=12.83015)	21044.6	29589.3	17583	27491.7	26705.2	24190.3	31894.9	27187.3	24077	26137.4	25161	23998.6	25546.6	25137.4	21949.7	28997.9	26435.7	26653		366.276	12.8302	S-12.8-2		1
461	S462 (m/z=366.275717; rt=12.86085)	21044.6	29589.3	17583	27491.7	26705.2	24190.3	31894.9	27187.3	24077	26137.4	25161	23998.6	25546.6	25137.4	21949.7	28997.9	26435.7	26653		366.276	12.8609	S-12.9-1		1
462	S461 (m/z=366.267965; rt=12.86016)	8990.37	12859.5	7613.36	11981.1	10811.3	10344.3	14346.2	11780.8	10128	9454.88	10334.5	10472.2	11056	10293.3	10058.4	11521.8	11050	10736.3		366.268	12.8602	S-12.9-1		1
463	S464 (m/z=263.121651; rt=12.8697)	35278.6	29886.3	28185.4	31192.5	27964.9	27256.9	33071.1	26763.1	25789.7	28690.7	25963.3	26242.7	30982.3	26034.5	24147.2	30717.3	28190.9	26925.5		263.122	12.8697	S-12.9-2		1
464	S463 (m/z=263.11771; rt=12.86912)	16676.3	13536.1	13810.2	15127	12794.5	14279.7	15947.5	13367.3	13203.8	13691.4	12854.8	12849.6	14594.2	12825.8	11404.9	15046.6	14003	13004.4		263.118	12.8691	S-12.9-2		1
465	S465 (m/z=687.424499; rt=12.90915)	13116.4	12592.7	12916.3	13266.3	12618	9659.82	14046.7	9571.21	9087.45	9292.2	11275.4	7783.23	9999.05	9110.34	6978.17	10847.8	10409.6	9983.31		687.424	12.9091	S-12.9-3		1
466	S466 (m/z=666.496271; rt=12.90916)	38515.2	38902.3	36417.8	37635.2	30607.5	26457.5	31622.8	27250.8	24426.7	27052.5	27438.2	27067.2	27858.3	29868.1	26788.6	44564.9	39385.5	44282.1		666.496	12.9092	S-12.9-4		1
467	S467 (m/z=108.413383; rt=12.9093)	11702.7	11716.4	10772.4	9587.23	10466.9	8645.67	11925.3	10264.9	9789.42	9843.64	9027.09	10012.7	10531.8	10169.2	9594.31	10812.3	11463.9	11890.3		108.413	12.9093	S-12.9-5		1
468	S468 (m/z=667.499311; rt=12.90962)	16807.7	16667.5	17351.6	14579.6	12889.8	11600.4	13523.4	14404.8	11326.6	10000.5	11464.7	11807.2	13209.4	13450.5	11124	18088.7	18072.9	17447.5		667.499	12.9096	S-12.9-6		1
469	S469 (m/z=326.232949; rt=12.90972)	12298.1	10372.6	9778.79	11870.5	10524.2	8181.68	11000.5	11045.6	9211.72	12611.3	10334.7	10178.8	10461.3	11102.6	10236.4	11131	12765.7	13497.7		326.233	12.9097	S-12.9-7		1
470	S470 (m/z=325.237934; rt=12.90975)	236171	235825	213049	219070	207546	173820	224900	206846	197890	200238	188715	198453	204288	201484	187320	226931	231272	216682		325.238	12.9097	S-12.9-8		1
471	S471 (m/z=162.619305; rt=12.90997)	33619.4	34007.9	30107.3	31648.2	30414.6	24566	31739.1	29398.7	28001	28942.7	26893	29137.7	30384.2	28707.4	27170.8	31480.2	34274.8	29565.4		162.619	12.91	S-12.9-8		1
472	S472 (m/z=326.241208; rt=12.91008)	50987.4	46484	44524.3	48766	44969.7	38020.3	47411.3	44338.1	40920.5	45241.4	41785.4	41924	40215.8	48267.4	45233.9	51893.9	53182	54318.3		326.241	12.9101	S-12.9-9		1
473	S473 (m/z=671.451641; rt=12.9109)	213654	222740	203392	198789	180923	152059	197378	156637	154237	158168	165364	152982	168267	178345	146547	223187	216012	187030		671.452	12.9109	S-12.9-10		1
474	S474 (m/z=672.45503; rt=12.91091)	88029	86059.7	89802.1	82275.9	74859.5	71742.8	82814.4	66944.8	68574.9	65559.6	66604.6	73241.9	66871.2	77985.6	66357.7	96622.7	98111.9	86434.4		672.455	12.9109	S-12.9-10		1
475	S476 (m/z=335.726842; rt=12.91097)	26997.9	28239.5	26425.2	26313.3	24736	19614.1	26011.5	20862.6	20171.5	21853.5	21916.8	20939.8	21682	23234.1	19834.5	28573	29518.9	25546.2		335.727	12.911	S-12.9-10		1
476	S478 (m/z=672.414907; rt=12.91116)	13053.3	12714.3	13503.8	11975.3	11007.8	10940	10871.8	9787.88	9254.97	9773.77	9600.5	10291.9	10081.1	10051.8	9483.75	14945.9	15001.3	12261.2		672.415	12.9112	S-12.9-10		1
477	S481 (m/z=336.227539; rt=12.91138)	12641	12840.4	12069.6	11957.8	10500.8	10938.2	11869.2	8733.83	9084.73	9102.69	8959.67	9481.6	9169.15	9993.4	8557.38	12031.7	13714.4	11590.6		336.228	12.9114	S-12.9-10		1
478	S480 (m/z=336.232252; rt=12.91123)	10996	11256.5	11100.2	10263.4	9181.19	9370.7	10417.5	7263.95	8052.34	8072.31	8042.12	8343.6	7622.8	8514.9	7095.95	11273.7	12110.6	9913.78		336.232	12.9112	S-12.9-10		1
479	S475 (m/z=223.820214; rt=12.91093)	9371.95	10833	10407	8684.72	8248.59	7152.75	9389.77	7324	7622.44	7343.32	7827.08	7209.86	7219.65	8798.84	7674.75	11230.7	10820.6	9791.32		223.82	12.9109	S-12.9-10		1
480	S477 (m/z=279.232332; rt=12.91099)	9063.11	11204.5	9395.86	8562.51	10096.9	9517.9	10572.9	8887.67	8924.92	11414.1	10943.8	7221.65	9412.8	12417.8	7331.77	10101.2	12825.5	9442.18		279.232	12.911	S-12.9-11		1
481	S479 (m/z=290.219843; rt=12.91121)	14238.1	12672.2	11858.5	14489.3	13839.5	11823.6	13365.6	11929.7	12018.7	12219.8	12258.9	12683.8	13512.7	11595.7	10392.2	14479.6	14450	14789.4		290.22	12.9112	S-12.9-12		1
482	S482 (m/z=673.458431; rt=12.91163)	21935.5	21746.7	19768	21983.5	18650.8	14928.2	21889.5	16658.3	16395.7	15325.6	17785.5	15741.3	17394.4	17374.5	14856.6	21658.5	26066.5	19378.9		673.458	12.9116	S-12.9-13		1
483	S483 (m/z=289.210839; rt=12.91175)	20857.7	19490.7	19979.6	18140	19793.2	16955.4	19844.3	18150	17006.3	20009.8	20196.9	17930.7	18862.7	20246.9	16690	21820.1	20937.4	17880		289.211	12.9118	S-12.9-14		1
484	S484 (m/z=261.22155; rt=12.9119)	10989.9	13530.8	10483.4	11553	10780.2	8344.58	10156.1	12272.8	7963.69	11158.3	11404.7	9842.29	10920.3	12747.5	7581.25	12132.8	11353.1	9909.05		261.222	12.9119	S-12.9-15		1
485	S485 (m/z=289.216643; rt=12.91196)	58516	60769.4	59934.1	55075.8	57651.3	48561.6	59000.1	52000.6	52001.6	59359.8	56819.1	52092.3	54123.5	59507.3	50261.7	65790.1	62603.8	53706.5		289.217	12.912	S-12.9-16		1
486	S486 (m/z=363.19398; rt=12.91223)	18660.6	20966.4	19439.2	23115.1	20147.1	15986.2	20512.7	19994.1	22363.9	19245.4	18851.4	14951.8	15517.5	16226.7	15922.2	15659.1	16548.8	13953.3		363.194	12.9122	S-12.9-17		1
487	S487 (m/z=342.264794; rt=12.91227)	23243.4	21041.4	19873.9	17657.8	17828	14614.8	18380.8	16792.5	15502.8	14422.4	11673.4	17180.2	15106.7	16639.9	15572.7	20155.5	17349.6	19288.9		342.265	12.9123	S-12.9-18		1
488	S490 (m/z=308.230632; rt=12.91259)	62848	66726.8	59462.1	68261.5	62068.8	51242.8	63511.8	58228.1	54020	53207.9	59678.8	55061.1	57620.7	65322.8	49469.2	70383.5	65093.7	59761		308.231	12.9126	S-12.9-19		1
489	S488 (m/z=308.223684; rt=12.91229)	18567.3	19032.7	16422.2	18276.3	17715.3	14616.7	19038.2	17175.1	15788.5	15556.3	16932.2	15571.6	16917.8	18666	13626.3	19643.9	18198.9	17008.9		308.224	12.9123	S-12.9-19		1
490	S498 (m/z=384.286632; rt=12.91298)	22419.5	20134.9	23122.9	18500.2	20799.1	16643.3	19124	18979.2	18797.6	16629.5	15390.8	14577	16758.9	18882.4	14859.2	23385.3	19723.4	23844.8		384.287	12.913	S-12.9-20		1
491	S489 (m/z=384.278791; rt=12.91247)	10915.4	10396.5	12168.6	9434.87	10485	8436.89	9677.5	9450.45	9781.73	8988.16	7529.7	7312.14	8606.76	9203.42	7464.41	11802.6	10122.5	12908.9		384.279	12.9125	S-12.9-20		1
492	S495 (m/z=307.2272; rt=12.91274)	293598	311201	280477	301147	299393	246695	295568	277946	277952	280626	321029	269808	289676	304594	246178	339397	310073	286173		307.227	12.9127	S-12.9-21		1
493	S491 (m/z=307.21851; rt=12.91265)	50082.3	51530.8	45823.1	50164.6	49892.7	42087.5	47833.6	45190.8	46026.3	47379.6	50961.8	44027.1	47218.5	50326.6	39767.7	55580.9	52169	48157.8		307.219	12.9126	S-12.9-21		1
494	S492 (m/z=153.613887; rt=12.91265)	41135.8	41117.7	38444.6	43568.4	43627.3	35183.8	43077.2	39429.8	39277.6	40535.9	46787.5	38208	41408.6	44482.8	35759.2	45434.8	42808.4	38642.5		153.614	12.9127	S-12.9-22		1
495	S493 (m/z=348.216957; rt=12.91269)	20534.2	20235.4	17063.7	21678.5	20495.8	16010	21703.8	19551.8	17787.9	18763.9	21413.8	16903.5	20375.5	21365	17934.4	20591.1	20117.4	17953.6		348.217	12.9127	S-12.9-23		1
496	S494 (m/z=102.409764; rt=12.91273)	14158.5	14794.5	13358	14554.7	13178.9	11571.7	13135.6	13052.5	12868.6	12659.8	14509.5	13031.4	13299.1	13707.7	10035.5	15972.9	13710.8	12757.3		102.41	12.9127	S-12.9-24		1
497	S496 (m/z=173.610324; rt=12.91293)	21644.3	25551	22415.7	24277	24659	21901.9	23148.7	23075.2	20850.2	22893.2	23493.1	22175.6	22512.4	23032.2	20545.4	21853	22904.3	20287.9		173.61	12.9129	S-12.9-25		1
498	S497 (m/z=348.223531; rt=12.91294)	38327.8	37191	32227.7	38611.8	37791.8	29379.2	40133.4	34204	33314.7	34030.5	36341.6	28972.2	34883.5	36586.1	32387.9	37788	34898.4	32390.5		348.224	12.9129	S-12.9-26		1
499	S499 (m/z=347.219921; rt=12.91305)	168314	182171	169441	174370	171208	148391	180467	154983	151251	163016	163384	151333	170034	168798	149707	175954	170421	146490		347.22	12.913	S-12.9-27		1
500	S500 (m/z=317.132285; rt=12.92367)	26918.8	28018.7	22706.5	25511.3	24485.1	21459.3	23710.4	24426.4	19921.3	24233.2	25222.1	21712.2	27801.6	23505.3	19086.6	28015.6	26177.3	23710.2		317.132	12.9237	S-12.9-28		1
501	S501 (m/z=756.387145; rt=12.9663)	26997.5	29092.6	31460.5	27494.9	15743.4	11324.6	18123.2	10957.3	11132.6	7094.8	7976.41	7770.53	5667.83	5259.14	5730.5	8366.9	3961.93	5764.53		756.387	12.9663	S-13-1		5
502	S502 (m/z=344.179703; rt=12.98455)	11335.8	10960.5	9913.33	8317.84	9855.69	9655.31	9507.63	8406.65	9079.02	7882.3	10008.7	7785.35	7814.97	9188.51	8562.75	8989.95	9316.86	8236.81		344.18	12.9845	S-13-2		1
503	S503 (m/z=706.432773; rt=12.99644)	5826.95	13884.4	15501.3	3315.68	8157.84	8197.79	4394.65	6062.3	5685.8	3377.03	4444.37	4988.93	3424.06	5547.29	2901.91	3160.57	4104.78	6036.33		706.433	12.9964	S-13-3		8
504	S504 (m/z=706.43283; rt=12.99644)	5826.95	13884.4	15501.3	3315.68	8157.84	8197.79	4394.65	6062.3	5685.8	3377.03	4444.37	4988.93	3424.06	5547.29	2901.91	3160.57	4104.78	6036.33		706.433	12.9964	S-13-3		8
505	S505 (m/z=334.275069; rt=12.999)	35600	32872.1	31532.8	35045	33577.2	30807.3	34144.5	29811.9	27750.2	31304	32991.9	28061.2	32326.8	32429.7	27538.8	37066.5	38054	29776.6		334.275	12.999	S-13-4		1
506	S506 (m/z=880.493309; rt=13.01226)	2231.16	3391.53	3462.8	4406.68	3924.19	3316.76	3655.34	3877.05	3339.67	3868.14	3041.88	3097.11	4939.87	6634.77	3823.88	20431.4	14119.8	13698.6		880.493	13.0123	S-13-5		31
507	S507 (m/z=880.526406; rt=13.01741)	2374.34	3391.53	3026.14	3058.85	2562.38	2559.46	2426.72	2501.42	3006.95	3581.08	2205.3	2644.1	4423.89	4335.12	2423.51	15024.7	8998.79	9683.37		880.526	13.0174	S-13-5		31
508	S508 (m/z=366.300967; rt=13.02353)	19307.8	23365	17338.3	25524.6	23153.8	21102.7	22261	21774	24261.1	21891.3	21437.2	23008.8	23426.7	22352.6	19381.9	28289.2	24405.7	28275.8		366.301	13.0235	S-13-6		1
509	S509 (m/z=307.227147; rt=13.05273)	14719.3	10096.7	12510.4	16330.9	14899.4	10891.6	15474.3	17036.6	15124.5	18862.5	12635.6	12974.8	18827	16488	14948.7	14292	7407.55	16074.7		307.227	13.0527	S-13.1-1		1
510	S510 (m/z=325.237852; rt=13.05783)	36927	41010.5	32811.7	36698.6	28141.8	24695.8	30884.7	27380.2	29802	23169.2	25708	32593.9	29434.3	27649.1	23547.6	37410.9	39046.4	36023.6		325.238	13.0578	S-13.1-2		1
511	S511 (m/z=736.405106; rt=13.07698)	7787.63	11926.6	14132.9	8404.87	5987.85	4430.73	4621.15	6893.06	5562.67	2922.3	4076.04	2930.02	2828.85	3530.93	3094.23	3161.47	2720.13	3398.58		736.405	13.077	S-13.1-3		5
512	S512 (m/z=424.198663; rt=13.10018)	7146.89	10221.7	4183.49	11446.3	13806.2	8030.76	16219.6	14171.7	11676.4	15228.9	14996.4	14537	15256	15878	11263.7	23250.6	19986.1	17920.1		424.199	13.1002	S-13.1-4		40
513	S513 (m/z=400.234576; rt=13.11391)	9244.38	10225.4	10326	11259.8	10669.7	8225.01	8254.95	8083.18	6632.03	9518.24	8927.69	8736.95	9509.97	10460.6	7470.77	11962.2	10053	9955.39		400.235	13.1139	S-13.1-5		1
514	S514 (m/z=421.25703; rt=13.13309)	11656.1	10528.3	12325.6	11207.4	8860.05	8475.06	10588.7	8066.65	11468.4	7842.86	8274.84	9562.21	11174	11454.8	7965.18	13203	13864.4	10979.9		421.257	13.1331	S-13.1-6		1
515	S515 (m/z=734.494082; rt=13.1805)	7432.23	7157.43	15465.9	4400.37	5479.5	4227.14	4619.55	3950.37	3124.11	2339.46	3603.89	6489.9	4987.31	3206.39	3762.32	10770.2	11115.8	9449.73		734.494	13.1805	S-13.2-1		41
516	S516 (m/z=437.744462; rt=13.20008)	13677.9	14901.9	9319.45	11821	8742.21	11032.5	10346.4	7911.18	11762.8	4425.33	8411.79	5969.24	12139.4	12098.9	9679.07	12146.7	11418.4	12382.4		437.744	13.2001	S-13.2-2		12
517	S517 (m/z=437.802958; rt=13.20877)	4847.86	2002.14	5957.74	2630.92	5366.91	1285.18	14558.9	11229.7	7911.87	14752	12669.7	12726.6	13727.4	7128.1	6996.88	5195.39	994.594	2095.09		437.803	13.2088	S-13.2-3		42
518	S520 (m/z=299.050765; rt=13.23219)	25303.3	28250.6	24479.1	24677.4	20534.5	20090.8	23919.6	22092	23317.2	18564.1	21949.5	20608.1	22758	20521.8	20173.1	29331.8	26618.9	23845.2		299.051	13.2322	S-13.2-4		1
519	S518 (m/z=299.045914; rt=13.23136)	14505.3	16804.8	13236	15770.6	11493.2	11325.1	14685.8	11955.6	14352.3	10325	12673.3	12021.3	13239.9	11635.6	10922	17491.1	13613.9	14004.1		299.046	13.2314	S-13.2-4		1
520	S519 (m/z=300.042948; rt=13.23151)	13549.6	19260.2	15913.4	14583.4	14709.5	14006.6	14777.4	12209.2	13984.1	12245.8	13803.3	11898.5	12095.1	13234.8	9889.42	15500.5	16564.9	14010.8		300.043	13.2315	S-13.2-5		1
521	S523 (m/z=298.047281; rt=13.23269)	162309	170587	156973	158837	154203	134235	158612	137404	135657	124967	132676	123754	141718	135294	115391	178821	155494	153047		298.047	13.2327	S-13.2-6		1
522	S522 (m/z=298.042198; rt=13.23265)	76922.7	80434.1	75409.6	76003.5	72195.4	63362	75394.4	65849.4	64014.7	59602.7	62981.3	58729.7	67682.8	62930	54059.3	85895.4	74344.9	73757.6		298.042	13.2326	S-13.2-6		1
523	S521 (m/z=149.023759; rt=13.23239)	21962.9	23368.4	21687.4	23708	21371.6	19316.9	22560.1	18850.8	19885.7	17688.5	18645.5	17673.5	19216.9	19214.2	17122.4	23459.5	22066	20779.4		149.024	13.2324	S-13.2-6		1
524	S524 (m/z=398.281136; rt=13.28954)	6839.61	9242.94	4539.84	11416.3	10701.9	7562.67	11328.1	10814.9	7082.6	8385.54	8620.72	9081.1	10615.9	9770.77	7641.13	11382.2	10765.1	9873.27		398.281	13.2895	S-13.3-1		1
525	S525 (m/z=706.431756; rt=13.30949)	12876.5	17185.1	17369.3	9310.01	6825.58	5067.92	7099.72	4478.19	6060.62	3615.65	4363.72	3363.31	3035.07	2616.55	2038.06	8458.32	5767.57	4858.87		706.432	13.3095	S-13.3-2		17
526	S526 (m/z=706.431841; rt=13.30949)	12876.5	17185.1	17369.3	9310.01	6825.58	5067.92	7099.72	4478.19	6060.62	3615.65	4363.72	3363.31	3035.07	2616.55	2038.06	8458.32	5767.57	4858.87		706.432	13.3095	S-13.3-2		17
527	S527 (m/z=288.253794; rt=13.31835)	15819.2	14207.8	16348.3	15845.7	12153.4	11394.3	12888	10623.3	10153.8	8187.83	8462.88	9495.11	10177	9165.53	7383.94	16966.1	14775.5	13691.4		288.254	13.3183	S-13.3-3		1
528	S528 (m/z=313.137456; rt=13.41236)	19503.2	23207.6	20789.1	23826.9	21257.7	18268.4	18496.9	17583.3	14350.3	15035.1	16389.2	17327.2	16175.1	14192.4	12850.8	27119.8	20203.8	17458.4		313.137	13.4124	S-13.4-1		1
529	S529 (m/z=402.250351; rt=13.42082)	28620.9	30666.2	18942.5	37513	31100.4	28637.9	32439	31220.7	27597.5	26019.3	24236.2	23635.2	27591.4	26902.1	21801.5	44864.4	34808.4	31987.8		402.25	13.4208	S-13.4-2		1
530	S530 (m/z=704.415994; rt=13.42472)	10743.9	13118.4	17000.4	7777.17	6750.56	5238.34	6298.52	3563.21	5508.85	1913.03	2169.98	3000.04	2768.74	2644.29	2180.15	6681.04	3773.21	5313.39		704.416	13.4247	S-13.4-3		17
531	S531 (m/z=289.216698; rt=13.44595)	13333.4	13230	13777.4	9131.74	6884.19	7109.69	9107.91	8092.52	10044.3	7614.56	8818.33	6719.58	7924.88	9110.53	6531.91	13740.4	8077.98	9890.67		289.217	13.4459	S-13.4-4		1
532	S532 (m/z=307.227236; rt=13.44778)	24966.6	27723.8	23198.1	19685.2	19886.9	14106.7	18639.4	15203.7	17418.4	14789.8	13565.6	15462.9	13039.4	16951.2	15067.1	20767	20847.3	22699.9		307.227	13.4478	S-13.4-5		1
533	S533 (m/z=347.219949; rt=13.44811)	18670.9	19776.9	18931.5	18468.4	15492.9	10675.7	14781.3	9274.12	15900.2	8767.06	11664.9	12172.6	11029.6	10567.7	10436.3	15678.5	16802.5	13788.4		347.22	13.4481	S-13.4-5		1
534	S534 (m/z=231.095347; rt=13.48469)	18690.4	20895.4	19603.2	18828.1	15863.8	19043.6	19027.5	14443.8	14931.2	13476.9	14000.3	11993.1	17026.9	15667.8	12800.8	22763.5	17469.6	16520.6		231.095	13.4847	S-13.5-1		1
535	S535 (m/z=437.769042; rt=13.50714)	13677.9	14033.1	12492.7	12515.3	13028	12464.8	11796	13212.9	11203.4	13287.8	12482.3	14135.7	14538	14599.2	12424.7	13073.3	15038.2	11915.6		437.769	13.5071	S-13.5-2		1
536	S536 (m/z=823.447043; rt=13.5223)	4107.36	6313.17	3415.59	3725.62	5330.13	4035.66	5694.54	10879.2	4260.62	26442.4	24430.2	16436	20043.1	23214.9	19264.5	8824.61	3749.08	2681.02		823.447	13.5223	S-13.5-3		43
537	S537 (m/z=347.21997; rt=13.55716)	10366.3	9460.03	12601.7	8808.4	7274.83	7780.06	7829.6	6513.84	7597.01	4508.6	6800.15	5549.57	6144.54	5947.57	7045.5	9476.54	6955.54	7496.72		347.22	13.5572	S-13.6-1		1
538	S540 (m/z=708.446992; rt=13.57372)	18502.3	15398.6	20585.2	14109.2	7110.35	6445.69	6702.02	4032.55	4947.94	2468.88	3360.82	2826.98	3296.34	2916.31	2323.99	10621.8	3415.7	5267.56		708.447	13.5737	S-13.6-1		17
539	S538 (m/z=289.216752; rt=13.56212)	11952.3	11966.5	12239	12011.1	11191.5	9539.18	12153.5	8644.61	7430.99	7355.78	6839.74	11144	7465.23	9123.37	6476.78	14307.6	9951.09	10257.3		289.217	13.5621	S-13.6-2		1
540	S539 (m/z=307.22715; rt=13.56391)	13252.1	12512.2	13617.2	10230.1	12614.6	11316.9	13778.4	7224.93	8374.43	8236.37	9943.03	9679.8	8117.43	9774.88	8042.19	10919.5	9997.85	10024.5		307.227	13.5639	S-13.6-3		1
541	S541 (m/z=429.167825; rt=13.60666)	11702.1	11224.3	11749.3	14419.1	12918.7	7026.02	11156.2	7135.61	7608.28	10028.1	7331.81	8477	11189.3	8471.54	6443.24	15357	13531	8202.44		429.168	13.6067	S-13.6-4		1
542	S544 (m/z=288.247611; rt=13.6492)	10597	12725.8	11078.9	10699.6	10026.1	7425.86	8656.33	7386.63	6675.28	4685.64	5451.34	6078.24	6360.48	6748.23	5580.86	11926.1	9031.7	9631.76		288.248	13.6492	S-13.6-5		1
543	S542 (m/z=365.230514; rt=13.61048)	14972.3	18513.1	19115.7	15293.9	12305.1	9645.7	13909.1	9953.13	9288.84	5869.41	8271.71	8272.14	9956.9	9816.3	7343.52	19517.8	14093.2	12578.7		365.231	13.6105	S-13.6-5		1
544	S543 (m/z=597.483554; rt=13.64733)	19133.7	19597.2	16860	20528.9	19670.7	16228.4	19731.9	16775.5	14536.5	11994.1	15613.9	14689.3	14595.4	14029.4	12500.3	22655.7	18256.4	19000.5		597.484	13.6473	S-13.6-6		1
545	S545 (m/z=288.253642; rt=13.65087)	41043.9	47796.9	41235.2	40454.9	37381.3	31747.7	34379.4	28052.1	31029.4	22393.2	24113.2	23759.4	24641.9	26796.5	22008.2	46077.1	34662.9	35992.4		288.254	13.6509	S-13.7-1		1
546	S549 (m/z=399.211433; rt=13.70865)	24205.8	26910.2	23071.6	26152.3	26738	19276.2	20571.3	20508.9	19991.5	17353.7	18508.7	19062.5	19913.7	19014.1	14896.6	28455.6	23867	19482.8		399.211	13.7087	S-13.7-1		1
547	S548 (m/z=399.204027; rt=13.70834)	15752.7	17986.2	14813.2	16458.4	16259.1	12664.7	13279.3	12148.5	12483.9	10979	12647.9	11548.9	13559.7	12973.6	9554.76	18453.2	16393.4	13410.1		399.204	13.7083	S-13.7-1		1
548	S552 (m/z=323.219716; rt=13.72196)	13424.5	13459.7	15105.2	12981.5	9281.26	9051.99	9276.58	6298.4	6950.38	6128.18	5883.57	7240.51	7882.21	6697.46	6012.12	14971	9971.91	12289.3		323.22	13.722	S-13.7-1		1
549	S546 (m/z=310.23574; rt=13.65218)	29438.3	26819.7	27049.7	31258.7	27928.4	22264.3	30364.2	26060.4	22711.4	20901.4	20801.5	22821.4	21264.3	20831.9	16939.9	35376.8	28824.1	27186.2		310.236	13.6522	S-13.7-2		1
550	S547 (m/z=310.235843; rt=13.6522)	29438.3	26819.7	27049.7	31258.7	27928.4	22264.3	30364.2	26060.4	22711.4	20901.4	20801.5	22821.4	21264.3	20831.9	16939.9	35376.8	28824.1	27186.2		310.236	13.6522	S-13.7-2		1
551	S550 (m/z=823.770461; rt=13.71759)	26446.4	31303.4	25560.2	25319.1	21826.8	21544.6	23173.5	16491.3	23303.8	13235.4	22725	13494.3	3957.72	2631.15	9028.03	8914.3	14076.5	9149.9		823.77	13.7176	S-13.7-3		19
552	S551 (m/z=706.432135; rt=13.72098)	13524.1	13924.4	14295.1	7559.78	5475.07	5879.32	3311.16	3787.03	4036.88	2509.93	4201.44	2985.92	2381.27	3056.14	2110.87	5690.84	2759.02	3363.22		706.432	13.721	S-13.7-4		17
553	S553 (m/z=291.153112; rt=13.73547)	11756.1	13009.1	11563.9	14765.1	8809.84	11090.9	11003.1	9788.65	7909.19	8144.71	9855.45	9712.61	9111.64	9243.81	7209.29	13940.9	11761.8	9965.57		291.153	13.7355	S-13.7-5		1
554	S554 (m/z=437.738666; rt=13.89993)	12516.2	15857.4	12302.6	13148.5	11132	12070.3	1005.08	1091.7	4951.14	15114.9	13477.2	10550.2	13552	12086.6	13165.8	10608.3	14916.4	12437.4		437.739	13.8999	S-13.9-1		44
555	S556 (m/z=245.110964; rt=13.95867)	23250.6	14368.5	15668.3	15488.8	16452.5	14021.8	14988.3	16009.3	13552.2	11018.1	11681.9	13482.9	12123.6	12103.6	10561.3	20003.3	14966.4	15991.1		245.111	13.9587	S-14-1		1
556	S555 (m/z=245.107935; rt=13.95851)	13626.9	7905.17	9003.98	8962.93	9244.8	8061.94	8938.32	9088.67	7534.35	6551.31	6572.17	7217.22	7365.48	6248.51	6842.76	11791.9	8605.53	8952.11		245.108	13.9585	S-14-1		1
557	S557 (m/z=487.263652; rt=13.98835)	4027.22	5445.56	2669.89	5630.4	8724.18	6347.64	6988.51	7792.75	4827.1	6059.96	8536.81	7585.02	7967.92	7311.28	7955.7	13459.1	11921.5	8782.11		487.264	13.9883	S-14-2		40
558	S558 (m/z=823.602736; rt=13.99144)	24795.5	17358.3	24344.6	26223	25197.5	20749.5	20593.5	16346.4	13387.4	20060.1	9068.38	16551.6	26221.5	28358.1	14268.5	23925.8	26024.2	29120.3		823.603	13.9914	S-14-3		1
559	S559 (m/z=864.498753; rt=14.05099)	3448.41	3689.72	4655.33	5105.28	3941.27	2369.53	5008.94	2918.11	5277.64	3456.84	4662.97	3883.25	4827.32	4822.24	2785.63	43800.4	21644.9	20411.9		864.499	14.051	S-14.1-1		39
560	S562 (m/z=305.168806; rt=14.09926)	35676.7	34717.5	34268.7	31350.8	29112	25440.6	29355.8	25496.4	23293.2	21642.6	21911.7	20977.8	29388.9	23534.6	19119.1	38739.8	33097.6	25183.9		305.169	14.0993	S-14.1-2		1
561	S564 (m/z=309.243051; rt=14.11348)	37627.5	37307.5	30408.5	35377.1	26301.4	23350.7	29243.6	22675	25097.6	18453.3	18341.6	19078.9	20793.1	21316.3	18711.7	47735.1	36135.1	28657		309.243	14.1135	S-14.1-2		1
562	S561 (m/z=305.163708; rt=14.09879)	17180.5	18327.4	16459.6	14723.2	14450.6	12745.5	14618.6	12672.6	10949.8	11273.4	10983	10574.2	14232.7	10814.5	10276.7	18997.7	16120.1	12955.1		305.164	14.0988	S-14.1-2		1
563	S565 (m/z=349.235656; rt=14.11394)	23997.3	22858.4	23845.3	22719.2	19287.5	16262.9	17585.5	15220.5	14156.7	9449.39	12104.8	13688	11423.1	12918.6	10694.8	22825.7	19881.4	19889.4		349.236	14.1139	S-14.1-2		1
564	S563 (m/z=309.237764; rt=14.11302)	18950.7	18062	14341.1	16964.8	12208.9	11152.7	13899.4	11304.3	11446.3	9053.27	9159.09	8390.14	9365.8	8830.33	8871.34	22166.3	17559.5	13496.3		309.238	14.113	S-14.1-2		1
565	S560 (m/z=688.421213; rt=14.09654)	11154.8	11880.3	15161.7	8232.43	5708.66	7542.33	5519.69	5438.87	4908.43	2618.32	3118.69	4722.18	3513.37	4382.07	3108.92	13293	7310.63	6715.94		688.421	14.0965	S-14.1-2		24
566	S566 (m/z=1002.604683; rt=14.14891)	3770.23	4850.95	4086.45	4979.54	4050.28	4606	3647.81	3450.4	3216.76	3096.93	4499.4	2742.88	3769.12	4257.7	3075.87	22339.7	11584.8	11205.4		1002.6	14.1489	S-14.1-3		31
567	S567 (m/z=823.478173; rt=14.21991)	4337	6269.02	7083.75	3132.59	3521	3735.8	10875.8	12952.5	3688.99	30839.3	23960.1	19491.9	19744.8	22902.7	22431	19928.7	19263.2	27908.8		823.478	14.2199	S-14.2-1		45
568	S569 (m/z=221.153814; rt=14.23835)	13401.2	17557.1	10023.3	15172.4	15029.2	12130.4	15547.2	14549.6	11652.5	10271.1	11506.7	11854.8	12582.2	13261.5	9612.35	29450.7	22557	15147		221.154	14.2383	S-14.2-2		1
569	S568 (m/z=221.152236; rt=14.23809)	11029.7	14814.9	9058.59	12825.9	12991.1	10400.7	13683.3	12843.9	10290.5	8616.16	9528.34	10550.5	10775.8	11227.9	8046.9	25274.6	18960.6	13118.6		221.152	14.2381	S-14.2-2		1
570	S570 (m/z=345.204238; rt=14.23887)	14133.2	15242.7	12132.3	18986.8	15063.9	12487.3	17372.3	13066.8	14071	7385.19	10070.3	9956.54	10300.8	11139.9	8731.03	23676.9	19680.2	14451.7		345.204	14.2389	S-14.2-3		1
571	S571 (m/z=323.220665; rt=14.23897)	12026.8	13220.7	7757.3	12678.4	11597.3	8405.01	12716.6	8645.21	8920.6	6505.69	6814.12	5907.26	7497.82	7347.73	6915.45	17655	13969	10984.4		323.221	14.239	S-14.2-3		1
572	S572 (m/z=323.223915; rt=14.239)	12026.8	13220.7	7757.3	12678.4	11597.3	8405.01	12716.6	8645.21	8920.6	6505.69	6814.12	5907.26	7497.82	7347.73	6915.45	17655	13969	10984.4		323.224	14.239	S-14.2-3		1
573	S573 (m/z=760.427233; rt=14.30653)	72470	60510.7	58874.3	29170.5	12880.4	11463.5	17937.8	9139.51	11408.8	5409.67	4645.21	6592.21	11849.8	10245.5	3508.11	39453.9	15707.2	10125.1		760.427	14.3065	S-14.3-1		46
574	S574 (m/z=480.219561; rt=14.31681)	3956.74	6348.66	2902.38	6609.07	7558.99	2731.05	6962.86	5375.57	4515.9	4096.04	5188.9	4747.89	7078.92	7791.22	6219.77	19997.5	17033	8793.11		480.22	14.3168	S-14.3-2		47
575	S575 (m/z=458.237489; rt=14.31792)	8321.07	8883.99	4409.59	10571.3	9625.83	7473.73	11897.2	16180.1	10752	11766.5	12543.8	12233.3	15878.5	14926.7	12243.4	47814.6	34901.8	24597.6		458.237	14.3179	S-14.3-3		47
576	S576 (m/z=670.395613; rt=14.34756)	32800.1	27581	22522.7	23995.6	17621	9799.4	21161.3	16759.1	12067.9	8707.64	10057.4	10091.1	15619.6	15811.6	9067.66	95984.7	46123	28543.2		670.396	14.3476	S-14.3-4		32
577	S580 (m/z=481.353719; rt=14.34939)	16156	15332.1	11460.2	11031	7682.5	6706.75	9369.52	6635.6	5706.73	4567.43	5238.39	4742.83	8078.84	8137.78	3713.93	44209.7	20686	14933.8		481.354	14.3494	S-14.3-4		32
578	S578 (m/z=653.368505; rt=14.34934)	15326	13705.6	10278.1	12259.8	6984.22	6895.59	9007.89	6979.68	6661.74	4814.47	4243.46	4153.4	7799.03	6673.68	4688.65	40664.9	20836.3	15216		653.369	14.3493	S-14.3-4		32
579	S579 (m/z=653.368228; rt=14.34937)	15326	13705.6	10278.1	12259.8	6984.22	6895.59	9007.89	6979.68	6661.74	4814.47	4243.46	4153.4	7799.03	6673.68	4688.65	40664.9	20836.3	15216		653.368	14.3494	S-14.3-4		32
580	S577 (m/z=671.398567; rt=14.34832)	16732.3	11952.7	7517.55	11752.3	8380.07	4069.2	8497.48	5963.76	6290.87	3843.19	4988.33	3734.33	7231.24	5310.39	2127.66	34979.7	17568.2	10800.2		671.399	14.3483	S-14.3-4		32
581	S582 (m/z=744.4223; rt=14.38587)	23162.6	25712.3	19808.6	18933.5	12080.3	9025.29	18275.8	11434.9	12556.1	6017.25	9882.56	8058.7	14347	16500.4	6716.37	59684	38369.4	24368.2		744.422	14.3859	S-14.4-1		32
582	S581 (m/z=745.425417; rt=14.38501)	11027.3	11198.8	7461.43	7982.13	8186.4	4393.25	7776.13	7070.89	6283.92	4319.14	4420.18	5436.74	5755.6	6460.14	3389.43	27463.5	14527.9	8312.15		745.425	14.385	S-14.4-1		32
583	S586 (m/z=690.436845; rt=14.41304)	31358.1	38080.7	37719.9	16856.6	14213.6	13273.3	12383.7	10085.1	12038.5	3593.78	5822.47	6134.52	6247.48	5615.45	4771.75	31382.1	18797.8	16298.7		690.437	14.413	S-14.4-2		24
584	S584 (m/z=496.341211; rt=14.38789)	124707	177657	207142	81172.4	40754.5	42559.8	45610.8	26945.9	34649.6	10138.2	10727.4	17246.6	13352.2	10561.8	10176.8	24863.1	16303.2	16497.3		496.341	14.3879	S-14.4-2		5
585	S585 (m/z=496.341293; rt=14.38789)	124707	177657	207142	81172.4	40754.5	42559.8	45610.8	26945.9	34649.6	10138.2	10727.4	17246.6	13352.2	10561.8	10176.8	24863.1	16303.2	16497.3		496.341	14.3879	S-14.4-2		5
586	S583 (m/z=496.322159; rt=14.38771)	27934.4	38990.2	45573.1	17099.5	9433.38	8383.49	9319.63	5193.25	8890.89	2637.85	2796.11	3273.41	3057.61	3070.11	2416.12	5245.7	3739.68	3738.33		496.322	14.3877	S-14.4-2		5
587	S587 (m/z=808.500629; rt=14.45512)	8990.22	5477.47	4726.94	4929.04	4591.45	5138.74	7915.57	5415.79	3988.61	4489.27	5605.29	4367.76	6303.95	3582.44	3192.98	25595.8	12659.7	10498.5		808.501	14.4551	S-14.5-1		32
588	S588 (m/z=319.184642; rt=14.45667)	10314.5	8722.58	5424.04	11819.9	8910.47	8126.32	10722.5	8228.58	7964.06	7606.11	8722.39	6989.18	6753.74	8049.94	6641.87	13420.2	12408.6	10712.6		319.185	14.4567	S-14.5-2		1
589	S589 (m/z=319.184467; rt=14.45686)	10314.5	8722.58	5424.04	11819.9	8910.47	8126.32	10722.5	8228.58	7964.06	7606.11	8722.39	6989.18	6753.74	8049.94	6641.87	13420.2	12408.6	10712.6		319.184	14.4569	S-14.5-2		1
590	S590 (m/z=437.801681; rt=14.45991)	5305.61	8101.34	7408.37	5887.71	8409.28	6423.94	14213.8	13183.5	10003.6	12662.9	8531.54	10649.7	2178.45	3251.75	1263.03	12577	10070.7	13148.5		437.802	14.4599	S-14.5-3		48
591	S596 (m/z=690.437074; rt=14.51024)	31659	39344	37559.2	22507.9	13305.5	12083.2	15351.4	10134.3	9654.86	4360.24	4867.48	5600.9	6064.52	5231.89	4052.9	21918.7	14169.4	12636.8		690.437	14.5102	S-14.5-4		17
592	S594 (m/z=740.473958; rt=14.47245)	54463.4	54581	54503.9	49209.9	22140.4	19487.6	29246	16508.9	17658.4	8885.54	9555.83	11841.4	9547.65	6437.64	6904.73	36594.1	14668.2	11254.7		740.474	14.4724	S-14.5-4		17
593	S593 (m/z=740.447873; rt=14.47191)	33274.8	32181.6	32693.3	28312.6	13339.1	12304.7	17339.8	9979.58	10607.9	5341.91	5389.42	7414.06	5811.05	4143.82	3952.92	21314.6	9986.29	6710.27		740.448	14.4719	S-14.5-4		17
594	S591 (m/z=741.477659; rt=14.47181)	25054.3	22171.8	23918.9	19839.4	12660.3	9316.78	12688	8423.8	7725.89	4425.11	4795.32	5573.25	5187.15	3903.38	3886.78	15328	6934.86	6824.26		741.478	14.4718	S-14.5-4		17
595	S597 (m/z=691.43981; rt=14.51125)	13845	17654.4	15837.2	9797.81	5665.11	5263.42	6766.57	5912.52	4311.46	2829.8	4825.65	2959.51	2715.69	4714.71	2921.04	8303.64	6002.67	5265.88		691.44	14.5113	S-14.5-4		17
596	S592 (m/z=437.773635; rt=14.47186)	13104.6	15925.1	12300.8	13331.8	13776.8	12464.8	13817.3	13137.3	10257.2	12475.8	12482.3	12512.4	14020.8	14599.2	12010.4	13976.6	13714.4	13358.3		437.774	14.4719	S-14.5-5		1
597	S595 (m/z=848.50231; rt=14.49453)	5836.28	6338.03	6793.43	4243.85	6240.43	4770.59	5388.98	5319.94	5245.77	4838.18	5640.88	7388.08	5485.77	7983.7	6946.96	40646.9	35041.1	33742.4		848.502	14.4945	S-14.5-6		39
598	S599 (m/z=655.384721; rt=14.51391)	6010.94	10481.8	4249.22	6213.76	6418.87	3045.89	8215.33	7472.66	4940.63	3568.77	3800.39	4737.18	5821.93	5850.06	3566.06	26454.7	15335.1	9595.09		655.385	14.5139	S-14.5-7		32
599	S598 (m/z=655.384625; rt=14.5117)	6010.94	10481.8	4249.22	6213.76	6418.87	3045.89	8215.33	7472.66	4940.63	4098.25	3771.39	4202.27	5821.93	5850.06	2653.61	26454.7	15335.1	9595.09		655.385	14.5117	S-14.5-7		32
600	S600 (m/z=848.543625; rt=14.51931)	5836.28	6338.03	3900.57	3476.73	3791.78	3813.95	3378.34	3656.81	2979.87	2705.55	3333.3	3610.63	3135.61	5027.38	3283.05	19918.3	17882.8	16140.9		848.544	14.5193	S-14.5-8		39
601	S602 (m/z=672.410552; rt=14.54037)	18619.6	22161.3	19487.4	16903.3	11960.9	8750.31	12102.9	6882.84	8563.96	6982.46	4881.4	6611.62	10378.8	9636.46	5566.89	65801.9	28544.3	18556.5		672.411	14.5404	S-14.5-9		32
602	S601 (m/z=483.369204; rt=14.5307)	9438.2	12711.8	7402.24	10467.6	6182.86	4978.62	6500.5	3722.48	3976.22	3515.82	3714.54	3958.11	4551.98	5292.73	3185.44	33755.8	18380.4	11200.2		483.369	14.5307	S-14.5-9		32
603	S604 (m/z=722.462602; rt=14.60905)	185427	181020	190677	127277	66085.3	62149.3	62704.7	43678.1	46795	17915.2	17942.4	24756.8	22376.3	14973.2	12925.9	68285.1	30619.8	24954.2		722.463	14.609	S-14.6-1		5
604	S605 (m/z=723.467322; rt=14.60955)	75981.2	74544.6	71665.3	47900.2	22696.8	24905.5	28481.5	16451.3	19814.5	8604.99	9954.81	10773.2	8435.5	7147.47	5803.15	16609.6	12225.7	9008.61		723.467	14.6096	S-14.6-1		5
605	S607 (m/z=822.553074; rt=14.63054)	30473.2	21444.6	19558.8	25488.7	8681.45	6865.57	14521.3	5710.32	7035.14	4818.68	6432.52	4061.97	7774.73	5541.41	3163.46	14844.7	5826.33	4582.68		822.553	14.6305	S-14.6-1		17
606	S606 (m/z=724.476682; rt=14.62456)	19877.8	22514.7	29005	16508.5	9652.78	9395.86	8047.97	7965.78	7028.45	3175.47	4433.22	5304.83	3345.64	3746.1	3255.39	7820.3	4819.58	6005.39		724.477	14.6246	S-14.6-1		17
607	S603 (m/z=778.489647; rt=14.59585)	21792.5	20300.4	23135.3	18231	7609.35	8630.06	10544.3	7213.61	6511.87	3604.27	2750.26	3825.52	5096.12	4448.16	3022.39	12779.2	5234.11	4310.43		778.49	14.5959	S-14.6-1		17
608	S608 (m/z=823.562094; rt=14.63676)	34827.1	34092.4	27901	27943.7	27637	15835.8	26393.6	27171.8	20143	22257.6	19140.9	20638.1	24092.1	21972.6	18929.9	29305.1	32135.5	24541.8		823.562	14.6368	S-14.6-2		1
609	S616 (m/z=744.431314; rt=14.71736)	28523.7	33007.8	36938.4	14216.5	5638.05	9707.22	7187.66	5849.77	5279.58	3391.9	2936.84	2607.78	4511.49	3139.42	1966.47	13058.1	10629.9	9652.46		744.431	14.7174	S-14.7-1		46
610	S609 (m/z=655.38624; rt=14.65472)	15657.6	14306.9	12604.4	11256	6614.64	5714.1	5053.15	6126.57	5811.3	2425.52	3634.9	4569.78	2411.36	3646.34	1722.41	11018.2	11210.5	6491.11		655.386	14.6547	S-14.7-1		24
611	S611 (m/z=810.516257; rt=14.66175)	7450.16	5322.01	3547.51	6452.64	3515.78	3940.53	5263.25	3174.26	4448.09	3876.49	3712.44	3514.52	5396.64	4025.81	2305.76	16041.1	9646.58	6610.36		810.516	14.6617	S-14.7-2		32
612	S610 (m/z=810.515164; rt=14.6549)	7450.16	5322.01	3547.51	6452.64	3396.51	3940.53	5263.25	3174.26	4448.09	3876.49	3712.44	3514.52	5396.64	4025.81	1868.97	16041.1	9646.58	6610.36		810.515	14.6549	S-14.7-2		32
613	S612 (m/z=738.457985; rt=14.66602)	33737.4	36806.9	31551.3	27531.9	15658.2	14314.3	14255.4	11599.1	10515.6	2948.08	4422.57	4605.39	6693.5	4461.69	2797.6	10421.6	6902.81	6537.11		738.458	14.666	S-14.7-3		5
614	S613 (m/z=852.525923; rt=14.68162)	15517.8	13615.8	11892.5	14425.3	6791.6	5412.15	10880.2	4054.13	5230.08	2945.44	3271.85	3646.76	2659.98	3974.32	2898.56	7034.01	4411.62	3575		852.526	14.6816	S-14.7-3		17
615	S614 (m/z=842.513989; rt=14.68184)	14193.4	6530.29	11736.7	15434.3	8921.07	6252.17	11110.5	11927.1	9676.67	6003.11	7168.21	6404.86	6469.29	6779.03	4462.01	62504.6	30540.6	28778.2		842.514	14.6818	S-14.7-4		39
616	S615 (m/z=843.517074; rt=14.68378)	7026.59	8062.85	9252.93	7473.67	6043.94	4160.52	6136.54	4886.69	4390.6	4012.45	4707.75	4806.03	7007.03	7699.15	3243.09	27333.5	12090.1	11172		843.517	14.6838	S-14.7-4		32
617	S617 (m/z=300.992893; rt=14.76514)	10112.3	11735.1	7990.28	8745.03	9621.3	7188.87	8393.26	9813	10265.7	7345.21	8339.99	6836.18	11669.5	10275.4	6679.42	12792.5	10406.2	10414.4		300.993	14.7651	S-14.8-1		1
618	S629 (m/z=720.447285; rt=14.7837)	73528.4	63741.9	76819.5	81780.9	48074.6	48014.8	44630.6	36302.9	30279.6	9753.18	15959.2	18810.4	13793.1	12563	7069.19	18646.7	13652.2	8394.6		720.447	14.7837	S-14.8-2		5
619	S625 (m/z=652.420768; rt=14.77929)	142857	116182	112486	104488	42938.6	41992.1	47961.1	26967	25616.7	9982.65	11051.1	15311	13951.3	8484.7	8065.91	49208.7	17041.6	15873.2		652.421	14.7793	S-14.8-2		5
620	S627 (m/z=652.421052; rt=14.77975)	142857	116182	112486	104488	42938.6	41992.1	47961.1	26967	25616.7	9982.65	11051.1	15311	13951.3	8484.7	8065.91	49208.7	17041.6	15873.2		652.421	14.7797	S-14.8-2		5
621	S633 (m/z=722.463524; rt=14.83232)	101069	85047.8	95154.7	71313.1	31472.2	34334.7	39322.7	20721.6	22958.9	5436.77	7782.32	8462.25	10076.4	6781.18	6344.88	25294.8	15784.2	14357.6		722.464	14.8323	S-14.8-2		5
622	S634 (m/z=723.466179; rt=14.8353)	43827.7	33518.8	39888.8	28975.8	14670.2	12750.2	14203.2	8497.42	13183.2	5199.83	3659.33	5495.89	5198.94	3460.25	3825.19	21130.1	8443.68	7082.3		723.466	14.8353	S-14.8-2		17
623	S618 (m/z=748.477726; rt=14.77287)	13495.9	11057.8	11183.6	10020	5551.66	4816.22	5190.29	3777.52	6212.97	1811.08	3493.32	2422.96	3140.26	3652.05	2945.18	7181.71	3677.73	5663.48		748.478	14.7729	S-14.8-2		17
624	S628 (m/z=721.450793; rt=14.78257)	33608.8	26147.7	34791.9	31564.1	21170.6	20217.7	21179.2	13821.3	12058.7	6459.52	7567.57	7640.32	6249.03	5468.28	3213.45	7423.52	4978.51	3797.11		721.451	14.7826	S-14.8-2		5
625	S626 (m/z=653.424876; rt=14.77945)	52150	38961.4	38912.3	37307.6	13736.5	12959.1	15517.3	10645.6	12074.4	3997.15	2624.1	4003.96	4734.44	2866.63	2769.22	13105.7	7476.91	5855.07		653.425	14.7794	S-14.8-2		5
626	S635 (m/z=746.463658; rt=14.83897)	17200.8	12412.1	15972.9	12197.6	9086.31	7645.87	6509.67	5554.79	7091.31	3564.02	4069.49	4273.24	2767.44	4599.99	3341.37	6116.68	3807.37	4062.13		746.464	14.839	S-14.8-2		17
627	S619 (m/z=654.401898; rt=14.77461)	11372.5	15494.6	15650.8	10395.5	10768.5	7377.44	9866.79	8615.76	7460.35	3875.64	6367.14	6260.55	6361.24	11126.2	5970.32	39263.2	35296.7	21737.8		654.402	14.7746	S-14.8-3		32
628	S621 (m/z=465.358735; rt=14.77567)	8909.13	12267.6	11119.1	7114.56	6646.35	6583.65	7338.24	8023.74	6105.61	4623.26	5444.99	6193.21	6764.66	7309.16	4397.15	38878.9	27817.2	17903.2		465.359	14.7757	S-14.8-3		32
629	S623 (m/z=619.362646; rt=14.77761)	5287.65	7853.79	7054.43	4235.68	4146.19	3673.69	4898.08	5184.7	4249.89	2953.72	3094.42	4369.39	4554.57	4782.63	2478.62	18555.6	15470.1	9672.42		619.363	14.7776	S-14.8-3		32
630	S620 (m/z=465.347529; rt=14.77506)	4129.96	6496.46	4568.13	5144.82	3762.04	3295.77	3459.47	4121.41	3293.2	2525.74	2602.31	2828.65	3783.05	4370.18	2151	19467.5	13480.7	8499.38		465.348	14.7751	S-14.8-3		32
631	S622 (m/z=654.428798; rt=14.77677)	11372.5	9695.7	9508.61	7774.2	4435.54	4903.8	5487.26	4477.34	4169.15	2042.32	2457.37	2758.2	2855.27	3398.44	1702.9	13327	13219.9	7910.19		654.429	14.7768	S-14.8-4		24
632	S624 (m/z=437.749891; rt=14.77824)	13537.1	15925.1	12310.3	15287.7	15287.4	12758.1	14551.6	13137.3	11974.5	12902.3	12091.2	10869.5	12574	13266.2	12885.5	13976.6	13261.7	12344.6		437.75	14.7782	S-14.8-5		1
633	S630 (m/z=437.795513; rt=14.78491)	6126.75	6939.26	8473.44	13331.8	13776.8	9678.32	10871.5	12323	8891.11	11278.8	8177.78	10972.5	3668.04	2918.23	1500.39	11976.2	8619.26	11427.5		437.796	14.7849	S-14.8-6		48
634	S631 (m/z=842.514734; rt=14.81336)	11158.4	10019.1	15357.7	14675.1	9909.32	6242.26	16997.4	11122.1	10017.5	7091.33	7988.75	8662.85	10216.8	12606.9	5491.96	82348.7	50991.6	30582.9		842.515	14.8134	S-14.8-7		39
635	S632 (m/z=843.517811; rt=14.8138)	5085.69	3615.44	5202.18	7712.54	5377.3	2725.97	4778.96	5378.78	7612.12	3831.32	5395.76	4499.99	6143.31	6321.27	4603.28	38897.1	20670.8	17169.3		843.518	14.8138	S-14.8-8		39
636	S636 (m/z=728.427707; rt=14.85118)	13226.2	22282.6	18616	10888.9	9676.26	9199.3	10694.2	9995.78	10401.9	5466.35	7214.13	6342.98	10566.8	12607.5	8203.78	45857.4	35952.5	25826.7		728.428	14.8512	S-14.9-1		32
637	S637 (m/z=729.430537; rt=14.85201)	5513.67	7649.51	7309.17	4950.26	7470.94	5726.64	6331.36	5019.62	6012.95	4165.05	4378.78	4283.98	5279.24	5053.13	4120.15	18163.4	14862.3	9776.6		729.431	14.852	S-14.9-1		32
638	S657 (m/z=666.436273; rt=14.90628)	1.65621e+06	1.45012e+06	1.41939e+06	1.06572e+06	441795	464417	471654	282928	298879	66276.4	98363.4	104927	105467	84902.8	61536.7	307050	185440	185785		666.436	14.9063	S-14.9-2		5
639	S654 (m/z=667.440149; rt=14.90601)	628915	531035	532616	402951	171081	172929	186210	105173	118658	37026.5	36262.9	49745.5	44055.2	32249.3	25643.3	116542	69371.9	70016.4		667.44	14.906	S-14.9-2		5
640	S642 (m/z=692.451979; rt=14.87952)	72185.4	75495.4	69242.8	39576.7	28968.3	27434.5	25981.3	16442.9	22711.9	5436.45	7774.13	8453.04	7187.02	6602.23	5296.4	31313.1	17613.3	18937.7		692.452	14.8795	S-14.9-2		17
641	S656 (m/z=333.219276; rt=14.90627)	222339	194555	190478	142655	61544.9	62663.6	63882.5	36813.4	39523.5	10014.9	14315.6	14843	15371	11272.5	8005.62	40756.7	24645.7	24769.4		333.219	14.9063	S-14.9-2		5
642	S655 (m/z=668.442703; rt=14.90601)	146544	122618	122691	90061.5	39969.8	39431.6	42949.7	25768.1	24453	6962.85	8826.45	9501.55	11106.3	7351.81	5477.02	46913.4	19434.9	16036.1		668.443	14.906	S-14.9-2		5
643	S649 (m/z=688.41805; rt=14.90257)	140624	116168	145241	98911	41940.4	45512.4	46470.4	32651.8	30723.7	8488.98	8805.3	12402.7	9368.79	5841.37	5265.77	21355.7	12849.1	12397		688.418	14.9026	S-14.9-2		5
644	S646 (m/z=624.389597; rt=14.88801)	74034.2	91377.3	77930.7	57929.1	33654	36538.8	28790.1	18864.3	24372.3	4435.05	6069.54	7487.09	4722.42	5553.45	4951.32	16654.5	9979.26	10171		624.39	14.888	S-14.9-2		5
645	S644 (m/z=680.451564; rt=14.88493)	117972	114021	142069	76345.4	34906.1	40408	32607.3	19717.6	25308.3	8229.25	8783.4	11084.1	8322.04	7029.44	4937.16	33803.4	14988.5	17331.3		680.452	14.8849	S-14.9-2		5
646	S663 (m/z=638.442006; rt=14.91791)	136753	134178	156661	112223	38737.9	47056.9	50748.4	27013.1	33134.4	6186.14	8427.75	10012.3	11479.4	8175.1	6628.82	33288.5	20864.6	20108.7		638.442	14.9179	S-14.9-2		5
647	S664 (m/z=693.455794; rt=14.92102)	31158.3	28837	29398.5	19459.1	12691.4	9938.75	10842.6	9835.48	11060.4	2577.96	4601.28	4639.76	4158.74	5061.98	3703.19	13999.5	9049.32	7574.36		693.456	14.921	S-14.9-2		17
648	S653 (m/z=333.721009; rt=14.90592)	81298.5	69592.5	69381.8	50554.9	22190.3	22565.9	23852.9	14109.5	14810.4	3535.74	4323.87	4823.8	5881	3485.38	3298.92	25947.1	8951.99	10239.5		333.721	14.9059	S-14.9-2		5
649	S640 (m/z=624.412634; rt=14.87327)	29716.7	36702.1	32722.8	23460	15748.9	16294.7	12947	8807.18	10766.1	3101.09	2533.87	5120.02	2127.17	3078.82	2537.49	6362.22	4268.16	4621.23		624.413	14.8733	S-14.9-2		5
650	S647 (m/z=624.369921; rt=14.88812)	41549.9	50792	42114.2	31745.1	17967.1	20260.2	16335.2	10142.8	12851.5	2016.84	3458.19	3860.2	2154.61	2184.64	2890.56	9245.51	5070.17	5118.7		624.37	14.8881	S-14.9-2		5
651	S658 (m/z=820.538605; rt=14.90901)	8710.01	8791.42	12779.6	7536.69	5635.64	5449.63	6287.16	3930.59	4536.22	3317.37	2153.12	2652.3	3929.12	2726.97	2531.61	5084.39	4089.97	3305.1		820.539	14.909	S-14.9-2		8
652	S652 (m/z=222.148293; rt=14.90551)	78368.3	72446	67195.5	50968.8	20028.3	21129.5	20834.2	13898	14422.2	3997.27	4349.13	6284.97	4833.3	3896.5	2014.67	25359.8	8891.38	9374.9		222.148	14.9055	S-14.9-2		5
653	S650 (m/z=678.435677; rt=14.90405)	36625.9	42204	31559.3	25061.7	14969	13575.9	14337.7	9111.69	9253.17	2301.25	3823.44	4358.2	4231.84	4826.05	2704.41	7278.27	3799.93	5797.38		678.436	14.9041	S-14.9-2		5
654	S639 (m/z=678.46747; rt=14.86874)	24510.7	27419.3	19902.3	14432.1	9391.53	9948.98	9433.05	7021.88	5165.93	2839.43	3130.13	4368.26	3387.96	4022.85	2348.66	7068.06	5516.34	4645.51		678.467	14.8687	S-14.9-2		17
655	S659 (m/z=678.408826; rt=14.90934)	11643	16013.3	10696.3	9287.94	6039.24	4250.15	5489.21	3055.33	3750.95	952.297	1271.1	1792.96	1968.56	1729.04	1160.66	4788.12	2945.4	3023.71		678.409	14.9093	S-14.9-2		5
656	S641 (m/z=652.421196; rt=14.87387)	17916.8	17294.4	14620	16096.4	7575.76	7860.31	6377.73	3803.36	3250.32	3555.67	2320.08	3026.27	1944.21	1549.6	2387.54	6618.21	4025.1	2086.26		652.421	14.8739	S-14.9-2		17
657	S638 (m/z=680.451106; rt=14.86026)	97288.7	78078.6	98602.2	60930.5	21072.7	28872.8	31319.4	17933.9	23872.5	6800.04	7000.06	9265.02	7717.78	7029.44	5972.12	31587.4	14988.5	13206.9		680.451	14.8603	S-14.9-2		5
658	S651 (m/z=184.073441; rt=14.90541)	22743.3	18922.6	20782	16957.3	8230.01	10499.2	9320.98	5727.78	8337.54	2783.93	4540.56	4052	5376.14	3756.68	3033.07	10788.5	4885.47	4321.12		184.073	14.9054	S-14.9-2		17
659	S662 (m/z=639.445498; rt=14.91724)	52196.9	38624.5	59925.5	37185.1	16718.6	16790.3	21330.4	10854.3	10297.3	2939.25	3133.3	5484.97	5151.08	2072.7	1975.74	19401.6	7527.12	8459.83		639.445	14.9172	S-14.9-2		5
660	S661 (m/z=638.399843; rt=14.91286)	11881	12628.8	12856.1	9624.66	3151.03	4638.11	5300.4	3347.14	2568.82	1065.55	1353.52	1714.57	1795.12	837.744	953.862	6096.96	2016.33	2930.32		638.4	14.9129	S-14.9-2		5
661	S645 (m/z=284.331637; rt=14.88496)	12861.3	16063.3	13696.1	10795.9	11158.9	10285	8554.2	10082	10021.9	7448.52	8428.1	8281.58	8057.77	7722.84	5565.39	14716.5	12440	9170.54		284.332	14.885	S-14.9-3		1
662	S660 (m/z=674.441764; rt=14.91067)	26020.3	52446.1	68237.5	18140.7	20761.6	22799.4	12526.5	12660.6	15887.4	3273.77	6356.88	9645.13	5319.88	7637.47	6149.37	20618.9	18804.2	17638.8		674.442	14.9107	S-14.9-3		17
663	S643 (m/z=284.328373; rt=14.88466)	9695.51	11636.3	9122.71	8200.19	8340.07	7638.28	6305.77	6770.42	7619.21	5254.28	6192.5	5608.79	5730.92	6064.66	4389.32	10865.9	9298.23	6790.85		284.328	14.8847	S-14.9-3		1
664	S648 (m/z=980.619119; rt=14.9017)	2985.33	3754.98	3284.66	4596.72	5166.88	3589.88	3240.05	2331.53	2911.02	3311.83	3969.4	2470.99	4268.79	3550	2242.05	15079.4	8421.34	8497.94		980.619	14.9017	S-14.9-4		31
665	S665 (m/z=483.369643; rt=14.93415)	11600.5	11558.6	13953.1	6812.21	8134.81	4446.26	4030.9	3741.91	6229.35	2735.67	4491.59	3656.28	2999.48	4363.16	2520.52	5866.04	6942.76	3718.36		483.37	14.9342	S-14.9-5		17
666	S666 (m/z=808.49999; rt=14.94961)	6269.45	5963.86	3560.4	3049.79	2554.43	3583.2	2322.69	3020.07	3771.86	4018.06	4237.58	2894.34	1566.45	2660.87	2174.07	12467	14830.1	9019.41		808.5	14.9496	S-14.9-6		49
667	S668 (m/z=804.54108; rt=14.97321)	39592.2	37715.3	41505.1	32292.8	13294.5	13970	19350.7	12100.6	11572.2	6426.88	5591.31	6493.97	6698.34	4999.54	3629.45	22227.9	10241.9	12619.8		804.541	14.9732	S-15-1		17
668	S669 (m/z=804.541272; rt=14.9733)	39592.2	37715.3	41505.1	32292.8	13294.5	13970	19350.7	12100.6	11572.2	6426.88	5591.31	6493.97	6698.34	4999.54	3629.45	22227.9	10241.9	12619.8		804.541	14.9733	S-15-1		17
669	S672 (m/z=692.452323; rt=14.99951)	58360.1	63357.8	54514.2	39319.2	16730.8	18164.6	24783.4	12127.7	14063.3	6100.74	6233.21	8321.84	6131.26	6897.23	4141.93	29971.8	11314.9	13392.8		692.452	14.9995	S-15-1		5
670	S667 (m/z=805.544474; rt=14.97201)	22474.3	20234.9	20621.8	14250.1	7979.47	6794.16	8391.51	4909.82	8059.4	3963.16	3276.52	3832.5	4356.63	3352.7	3271.78	13104.8	5302.27	6757.07		805.544	14.972	S-15-1		17
671	S673 (m/z=758.440145; rt=15.00886)	8380.58	10394.9	13063.4	4913.33	4381.43	3388.4	2923.64	2471.35	3169.92	1532.77	2040.39	2829.53	1255.8	1198.09	1688.99	2726.85	3042.21	4454.97		758.44	15.0089	S-15-1		5
672	S670 (m/z=467.374572; rt=14.97683)	7777.82	7342.77	7890.19	5158.64	4143.25	4719.44	3754.27	3825.31	4883.6	3068.61	4605.75	3236.88	4511.85	5125.18	3708.93	29969.7	19843.2	13790.2		467.375	14.9768	S-15-2		39
673	S671 (m/z=656.416084; rt=14.97841)	6904.24	9544.79	7191.01	5751.04	5198.08	5055.64	5783.4	4316.69	6797.13	3756.29	5875.71	5505.94	5902.09	5797.9	3959.78	28112.6	24775	19419.7		656.416	14.9784	S-15-3		39
674	S674 (m/z=823.770988; rt=15.11552)	33310.7	31998.8	26409.7	27397	28636.1	28860.8	27371.5	19206.3	26664	6232.13	8541.88	12974.2	6485.48	6350.22	9509.17	25448.8	19746	16173.2		823.771	15.1155	S-15.1-1		21
675	S675 (m/z=802.525435; rt=15.11617)	26710.8	19464.8	22789.9	14007.1	8491.24	8765.61	6822.08	5015	5476.75	3606.09	3324.88	5549.66	4095.24	2931.32	3266.77	6870.4	4579.41	3838.55		802.525	15.1162	S-15.1-2		17
676	S676 (m/z=803.527813; rt=15.12401)	14076.7	7666.46	10960.7	8638.69	4265.32	4028.85	4107.09	2853.52	4766.9	3146.66	3343.42	3726.33	5160.89	1964.99	1843.83	3986.84	4020.54	3433.86		803.528	15.124	S-15.1-3		17
677	S682 (m/z=636.426092; rt=15.19781)	61515.5	107076	122332	50287.9	32093.4	40983.9	26865.5	24965.9	27117	5780.15	9061.34	13969.9	7538.97	9665.79	8484	28210.3	19488	17243		636.426	15.1978	S-15.2-1		5
678	S680 (m/z=636.402912; rt=15.19723)	26951.2	46872.6	51587.6	20920.9	14307.4	18179	10808.3	10350.8	12624.9	2209.11	3720.2	5672.07	3128.8	3931.92	3484.07	11966.4	8249.16	7219.09		636.403	15.1972	S-15.2-1		5
679	S677 (m/z=636.426036; rt=15.17575)	61515.5	101838	116122	50287.9	28432.6	40983.9	26865.5	19952.9	27117	4453.53	8437.77	12295.1	7538.97	9665.79	6388.93	13048.5	9749.05	10937.4		636.426	15.1758	S-15.2-1		5
680	S678 (m/z=704.452933; rt=15.17586)	45831.1	50940.5	48451	37877.4	16533.4	17336.6	16630.8	10880	15418.7	3458.88	4879.65	7006.41	5493.03	3525.71	3438.27	13143.8	8472.69	8359.04		704.453	15.1759	S-15.2-1		5
681	S679 (m/z=704.485755; rt=15.17655)	11639.4	12380.9	12377.3	9361.13	4595.08	4737.01	3724.38	2922.87	3945.21	1511.5	2016.36	2825.96	1869.48	1783.33	1469.56	6709.26	3476.92	2801.67		704.486	15.1765	S-15.2-1		17
682	S681 (m/z=637.429858; rt=15.19777)	20816.2	37987.9	44407.8	17414.3	14026.4	12968.4	9156.31	10078.1	11321.5	2972.96	3528.44	6262.11	3673.12	3024.04	2102.98	9247.44	8135.71	6858.31		637.43	15.1978	S-15.2-1		5
683	S683 (m/z=437.781498; rt=15.23024)	13537.1	13825	10813.6	13331.8	12615.5	12588.2	13713.1	11763.4	12238.8	14353	11766	10972.5	14666	12237.6	10060.4	12386.2	9474.79	13358.3		437.781	15.2302	S-15.2-2		1
684	S684 (m/z=524.372504; rt=15.25043)	8434.21	10815.2	10928.2	4888.87	4533.57	5589.81	5232.45	3428.45	4697.35	2028.5	1723.8	3154.73	2507.7	2030.53	2732.9	6422.3	4491.45	3700.83		524.373	15.2504	S-15.3-1		17
685	S685 (m/z=806.558638; rt=15.30216)	16631.6	12012.4	9791.22	13340.2	4492.15	4984.42	8726.86	3505.44	5192.37	3176.75	3322.19	2296.15	3737.21	3453.89	2895.39	12106.9	3949.01	3963.15		806.559	15.3022	S-15.3-2		17
686	S686 (m/z=827.523684; rt=15.30498)	6031.78	3994.57	7581.41	4050.76	5810	4235.75	4469.48	5111.44	4777.17	1988.86	4158.52	4221.06	5845.82	5995.06	3450.21	23497.5	18310	14961.7		827.524	15.305	S-15.3-3		39
687	S687 (m/z=826.519032; rt=15.31138)	7475.2	6161.21	10784.9	9191.61	9161.11	7639.85	10796.3	7219.23	9211.14	4630.97	5950.81	8748.66	7820.95	13711.5	8830.73	52720.3	41900.5	31770.9		826.519	15.3114	S-15.3-4		39
688	S694 (m/z=650.441363; rt=15.39103)	293407	585129	712976	232716	207697	238809	131404	127283	167868	23744.8	44123.8	76062.3	39945.5	42212.7	35798.6	131378	112911	109221		650.441	15.391	S-15.4-1		5
689	S697 (m/z=651.445009; rt=15.39135)	106853	214595	257863	84984.9	79042.8	85984.3	55152.1	45947.6	64626.7	10927.5	16139.8	27412.9	14440.8	16623.9	14322.1	46599.2	39486.2	39279.8		651.445	15.3914	S-15.4-1		5
690	S693 (m/z=650.409341; rt=15.39074)	75782.3	150986	182073	59156.6	51688	60406.9	31708.6	30615.7	41580.9	5866.49	9763.45	18415.4	9909.08	9199.32	9115.19	32806.7	28523.9	26664.5		650.409	15.3907	S-15.4-1		5
691	S695 (m/z=325.22155; rt=15.39121)	40666.6	82180.6	103226	33171.2	28604.8	33635.5	19973.7	18501.9	21733.1	4298.79	6819.43	9427.83	5522.53	6267.94	5241.52	17745.5	15322.9	13907.7		325.222	15.3912	S-15.4-1		5
692	S699 (m/z=676.457372; rt=15.43318)	45069.4	74641	67813.4	34560	24311.3	25093.9	18020.8	15900.5	20699.2	5801.88	6964	9938.77	5770.36	5997.96	5828.85	18731.7	12530.8	15992.6		676.457	15.4332	S-15.4-1		5
693	S692 (m/z=651.403592; rt=15.39067)	13757	29003.5	34985.8	11807.3	9935.68	10348.3	6227.02	5123.07	7388.16	1643.99	2816.3	2615.71	2274.82	2844.8	1919.85	6176.12	5046.68	5678.72		651.404	15.3907	S-15.4-1		5
694	S690 (m/z=840.519298; rt=15.37151)	8447.08	13186.6	12204.2	7581.7	3440.98	3851.02	4133	3683.45	4401.93	2305.99	2522.09	2803.05	3452.33	2307.12	1958.49	6393.8	2802.56	3237.08		840.519	15.3715	S-15.4-1		17
695	S698 (m/z=677.460827; rt=15.43306)	16089.5	26303.6	25225.4	15400	10268.7	10705.2	9048.16	6440.37	8092.56	3042.09	4213	4363.29	3215.11	3751.12	2765.06	8366.37	5896.02	5014.43		677.461	15.4331	S-15.4-1		17
696	S696 (m/z=652.449083; rt=15.39129)	30086.4	52760.9	62402.7	23293.2	14092.2	19351.6	11646.9	15056.2	16114	3540.28	5137.87	6904.85	3373.74	4069.68	3901.23	12138.8	10316.4	9981.02		652.449	15.3913	S-15.4-1		5
697	S688 (m/z=608.394674; rt=15.36469)	20345.2	35796.1	46709.7	14626.2	17746.7	17137.3	12066	10786.2	14602.3	3446.35	3868	8066.04	3381.53	4249.93	2555.25	7550.04	5422.05	7655.25		608.395	15.3647	S-15.4-1		5
698	S689 (m/z=437.78848; rt=15.36697)	9655.72	13825	10813.6	4497.49	7624.61	5760.78	13713.1	10467.4	12238.8	14353	11766	9509.63	9692.11	11760.6	9900.67	12386.2	8631.8	11235.5		437.788	15.367	S-15.4-2		1
699	S691 (m/z=467.374566; rt=15.37281)	5824.84	14598.5	15198.9	6710.07	11375.3	8747.31	5499.32	7091.72	9552.59	4137.57	5100.12	4178.19	4678.99	6947.7	3896.54	8839.14	7239.47	8231.11		467.375	15.3728	S-15.4-3		50
700	S700 (m/z=808.542853; rt=15.44717)	24170.6	19122.3	15222.1	21299.2	9581.07	8830.44	11450.9	6755.08	6710.91	2626.28	2188.54	2794.23	4706.54	2486.1	2632.92	13990.8	8003.11	7446.78		808.543	15.4472	S-15.4-4		17
701	S701 (m/z=808.573696; rt=15.45445)	41131.7	31813.8	23165.3	35331.5	13526.1	14808	18216.5	11197.2	10486.3	3857.81	3256.46	4212.12	6975.82	3813.65	4273.06	23045.6	9640.18	10205.5		808.574	15.4544	S-15.5-1		17
702	S703 (m/z=808.573555; rt=15.45964)	41131.7	31813.8	23165.3	35331.5	13526.1	14808	18216.5	11197.2	10486.3	3857.81	3256.46	4212.12	6975.82	3813.65	4273.06	23045.6	9640.18	10205.5		808.574	15.4596	S-15.5-1		17
703	S705 (m/z=808.573615; rt=15.51055)	32816.2	23707.1	23165.3	22808.8	9839.79	8369.11	9815.39	7427.6	6091.52	3235.57	2838.37	3327.65	3393.49	2048.32	3128.67	16499.1	8352.82	7785.14		808.574	15.5106	S-15.5-1		17
704	S702 (m/z=809.576206; rt=15.45873)	20779.9	19781.2	13497.2	19730.8	6611.35	7138.05	10315.6	6334.35	5992.09	3562.64	4040.09	4825.79	4656.81	3734.26	2876.78	10718.7	4255.63	4602.07		809.576	15.4587	S-15.5-1		17
705	S704 (m/z=809.576754; rt=15.51047)	16191.3	12635.3	8255.73	12584.5	5739.1	6428.84	8270.61	3603.52	3219.1	2155.44	3097.25	1646.38	2260.97	2391.42	2876.78	8771.99	3083.59	3161.31		809.577	15.5105	S-15.5-1		17
706	S706 (m/z=790.5612; rt=15.54154)	17772.9	13481.3	11277.8	7141.14	7218	8181.08	5028.63	4634.16	6146.25	3145.73	2697.11	3700.47	2798.96	3387.66	2413.11	5463.44	6248.22	2806.4		790.561	15.5415	S-15.5-2		51
707	S707 (m/z=790.561085; rt=15.54543)	17772.9	13481.3	11277.8	6248.49	7218	7883.53	5028.63	4634.16	6146.25	3145.73	1708.58	3370.96	2783.53	3387.66	2413.11	5463.44	6248.22	2806.4		790.561	15.5454	S-15.5-2		51
708	S708 (m/z=774.566459; rt=15.58079)	12831.1	6426.68	12409.6	5091.99	4546.04	4694.65	4844.04	4141.71	4653.57	2276.43	2478.94	3945.42	2812.34	2797.12	2756.73	6736.52	5363.14	3024.76		774.566	15.5808	S-15.6-1		20
709	S710 (m/z=970.614203; rt=15.5985)	6798.87	6246.46	8992.85	9601.15	10135.2	6887.54	12856.9	12578.7	13056	8593.32	11579.9	9308.68	14585.8	16106.4	10052.8	159535	103483	85049.9		970.614	15.5985	S-15.6-2		52
710	S709 (m/z=971.616914; rt=15.59826)	6066.88	10441.8	8980.61	8649.82	7449.76	4888.25	8527.44	8296.31	7865.12	5618.43	6594.09	6577.31	8294.67	9817.13	6472.89	94194.4	57646	50766.5		971.617	15.5983	S-15.6-2		52
711	S711 (m/z=806.558599; rt=15.63072)	14449.5	11651.9	13028.1	12172.7	7984.36	4998.49	4454.16	3320.56	5548.91	3431.8	3379.43	2320.11	2453.11	4392.74	3236.49	4004.78	4661.02	2873.46		806.559	15.6307	S-15.6-3		17
712	S712 (m/z=621.273075; rt=15.6634)	14610	24554.9	13516.7	10889.6	9499.93	10689.7	9185.33	6286.18	13066.3	3752.32	6810.59	5850.76	2911.25	5532.46	3535.7	14116.8	11145	15763.8		621.273	15.6634	S-15.7-1		50
713	S713 (m/z=778.540749; rt=15.68086)	47100	28332.7	26990.4	15665.2	11533	20477.3	13605.1	9600.76	11637.9	5615.22	3865.61	5525.67	4248.61	4869.62	3975.22	18033.7	18859.6	10187.5		778.541	15.6809	S-15.7-2		51
714	S714 (m/z=779.542996; rt=15.68172)	21480.5	16122.3	13509.1	7169.64	7106.89	11589.8	8967.76	3984.45	7593.19	4016.2	4291.83	4642.22	3394.51	4171.82	4069.31	9828.29	13580.4	6717.02		779.543	15.6817	S-15.7-2		51
715	S715 (m/z=968.598738; rt=15.68854)	8337.66	9933.46	9788.62	5902.17	7842.14	5601.54	7804.55	6489.71	8356	5341.7	7311.77	5671.8	9777.74	9248.11	5317.97	72086	46088.1	44996.9		968.599	15.6885	S-15.7-3		39
716	S716 (m/z=774.576551; rt=15.69756)	16331.1	6426.68	15997.4	5091.99	4546.04	4266.88	4844.04	4141.71	4653.57	2138.91	2478.94	3945.42	2812.34	2797.12	2756.73	6736.52	5363.14	3748.23		774.577	15.6976	S-15.7-4		20
717	S717 (m/z=823.628113; rt=15.70538)	19619.4	12403.1	16467	24146.8	22130.8	21777.9	29114.5	18348.7	21996.7	26611.5	20840.7	16857.5	22022.7	22951.4	23866.7	15044.6	15612.6	9977.44		823.628	15.7054	S-15.7-5		13
718	S718 (m/z=823.776178; rt=15.71102)	29996.8	37190	19143.4	24879.1	24670.1	25538.9	15890.7	5240.72	12483.7	13334.9	6345.23	12120.5	2843.55	3672.87	7332.89	27504.3	29721.5	21510.3		823.776	15.711	S-15.7-6		53
719	S719 (m/z=437.788332; rt=15.7147)	2442.68	2197.3	4375.11	11006.8	10555.1	7144.07	12129.8	12385.4	9911.21	8078.51	12906.2	10272.9	4595.3	1209.93	2523.85	9900.87	7787.96	12056.5		437.788	15.7147	S-15.7-7		54
720	S720 (m/z=934.651184; rt=15.76412)	8017.87	4797.18	2277.29	3472.45	4156.41	4125.52	5162.95	4721.02	4529.34	3328.83	2005.34	2938.93	3749.48	3387.95	2788.75	17441.3	18747.9	4407.02		934.651	15.7641	S-15.8-1		49
721	S721 (m/z=593.278104; rt=15.76523)	29811.3	61664.1	46898.9	35265.6	35466.1	28219.3	23081.1	19680.6	29397.6	6597.22	17069.2	13699.3	11197.2	13868.7	8851.93	32610	27475.5	27287.8		593.278	15.7652	S-15.8-2		50
722	S722 (m/z=594.281559; rt=15.76659)	12423.7	25090.9	19950.5	14623.9	13150.1	15684	9829.5	10696.8	12400.9	4921.64	7551.29	7188.31	5890.92	5883.24	3982.84	14978.1	9918.13	11334.6		594.282	15.7666	S-15.8-2		50
723	S723 (m/z=782.570095; rt=15.78642)	8417.35	6094.15	5785.67	10197.9	16417.7	14208.4	4987.07	7171.23	5284.39	3177.31	4650.82	6713.17	1781.14	2351.16	2854.43	5129.62	3312.94	2968.08		782.57	15.7864	S-15.8-3		55
724	S725 (m/z=780.548834; rt=15.80955)	7986.84	12623.8	4151.23	35541.7	14739.8	18828.3	10576.7	8164.69	11113.6	5194.37	4222.94	6435.98	3854.11	5528.75	4495.57	29163.7	16661.4	16404		780.549	15.8095	S-15.8-4		56
725	S724 (m/z=781.553168; rt=15.80651)	4147.46	6828.01	3545.4	17493.3	9123.16	8097.59	6945.26	5483.52	7729.94	2327.48	3130.94	3161.73	3332.58	5195.82	2724.32	11978.4	10599.1	9011.5		781.553	15.8065	S-15.8-4		56
726	S727 (m/z=680.483317; rt=15.81148)	12209.1	19259.5	2824.58	47217.8	41897	31599.1	38983.8	43675	36116	36026.2	31636.5	44592.7	28978.5	25340	17804	43173	41976.5	38519.7		680.483	15.8115	S-15.8-5		30
727	S728 (m/z=663.456218; rt=15.81352)	28162.5	42235.5	32861.8	57404.9	48762.3	32088.3	42963.9	40159.4	39883.3	40040.2	33422.9	45341.8	31263.9	28059.3	18610.3	44310.3	40283.8	39529.8		663.456	15.8135	S-15.8-5		1
728	S726 (m/z=681.485995; rt=15.81049)	14682.4	23579	15980.8	27695.2	14723	13884.4	19117.2	23434.8	18093	20123.8	14211	24651.7	14468.7	11931.2	9775.88	21105.3	17881.1	20349.2		681.486	15.8105	S-15.8-5		1
729	S729 (m/z=664.460749; rt=15.81597)	16544.7	30196.9	18995.4	29361	26285.3	22367.5	22645.4	24734.6	22748.1	18674.2	16061.9	25835.9	14915.8	13670.2	10334.7	25350.1	22193.6	21964.2		664.461	15.816	S-15.8-6		1
730	S731 (m/z=664.461377; rt=15.84875)	13248.2	28534.2	17303.5	24292.8	17086	14667.3	17880.2	20629.6	16477.9	14937.4	14706.7	22040.8	14756.4	13670.2	10117.4	25350.1	21909.6	21964.2		664.461	15.8487	S-15.8-6		1
731	S730 (m/z=665.465304; rt=15.81686)	6150.77	11590.4	8171.69	8886.33	7087.81	7590.08	7507.27	8038.01	5548.33	7232.76	5510.68	6515.29	6158.65	4212.96	3079.86	10451.7	5963.14	6497.74		665.465	15.8169	S-15.8-7		1
732	S732 (m/z=772.591338; rt=15.84883)	12875.2	15967.4	53297.8	10770.8	8864.83	8997.26	5702.59	4653.53	5503.71	3627.53	3624.01	3871.42	4180.35	3867.08	3645.27	5668.27	6722.63	5409.16		772.591	15.8488	S-15.8-8		6
733	S733 (m/z=437.763823; rt=15.85591)	14057.5	13728.7	12774	11176.8	15477.2	11668.3	13033.1	13044.8	13497.9	14614	13197.1	11822.9	13829.3	13569.9	11111.2	11870.6	12975.2	11766.9		437.764	15.8559	S-15.9-1		1
734	S734 (m/z=781.558387; rt=15.87082)	9362.61	12791.2	8368.1	13547.6	9123.16	7960.11	6150.63	5483.52	7729.94	2086.44	3130.94	4026.76	2313.43	2253.99	1296.02	6125.1	6514.88	9011.5		781.558	15.8708	S-15.9-2		21
735	S735 (m/z=832.526539; rt=15.90134)	9840.19	8910.04	6054.82	6929.65	6545.58	4101.44	8310.32	8548.57	8057.74	5402.1	8164.85	6916.27	10589.8	11729.1	7228.77	68400.5	51099.5	29676.7		832.527	15.9013	S-15.9-3		39
736	S737 (m/z=833.531607; rt=15.9037)	6489.71	5452.78	4157.68	4104.95	3385.83	2478.4	5535.52	4176.73	3299.44	3995.57	5184.28	4915.57	6126.17	6277.73	4218.38	33908.1	26904.6	16928.3		833.532	15.9037	S-15.9-3		39
737	S738 (m/z=833.531831; rt=15.9037)	6489.71	5452.78	4157.68	4104.95	3385.83	2478.4	5535.52	4176.73	3299.44	3995.57	5184.28	4915.57	6126.17	6277.73	4218.38	33908.1	26904.6	16928.3		833.532	15.9037	S-15.9-3		39
738	S736 (m/z=608.526586; rt=15.90251)	9454.93	15349.1	9614.43	10238.6	14214.1	6666.47	18018.2	20338	6307.47	9038.12	11286.5	7420.08	7478.02	5110.97	2649.94	12300.5	11361.6	6603.54		608.527	15.9025	S-15.9-4		57
739	S739 (m/z=815.502012; rt=15.90648)	3208.23	4721.5	2910.59	3862.66	1745.69	2631.18	2614.73	2644.87	2849.69	2410.68	3977.86	1910.79	3519.43	4332.98	2110.49	18559.8	10006.5	8010.34		815.502	15.9065	S-15.9-5		31
740	S740 (m/z=770.580489; rt=15.92412)	15999.5	15320.8	11062.8	10866.7	14664.3	26501.5	9501.75	8848.93	7857.82	8248.49	6116.57	6997.02	3774.59	3990.95	3482.27	8721.1	13134.4	9168.78		770.58	15.9241	S-15.9-6		58
741	S741 (m/z=770.580618; rt=15.92413)	15999.5	15320.8	11062.8	10866.7	14664.3	26501.5	9501.75	8848.93	7857.82	8248.49	6116.57	6997.02	3774.59	3990.95	3482.27	8721.1	13134.4	9168.78		770.581	15.9241	S-15.9-6		58
742	S742 (m/z=574.433426; rt=15.96251)	8950.51	11083.7	8845.48	16663.5	9881.34	10063.8	11164	6726.97	7229.25	4634.83	5382.86	6058.36	6854.26	5383.11	2329.64	11390.2	4475	6769.56		574.433	15.9625	S-16-1		59
743	S745 (m/z=808.559956; rt=15.96632)	13836.6	21921.4	15747.8	11010.2	11361.2	11476.1	10830.2	10540.5	10531	6170.83	9604.59	8426.97	8717.34	11104.8	6075.69	50664.6	29353.5	30517.3		808.56	15.9663	S-16-2		32
744	S746 (m/z=809.562993; rt=15.96821)	8020.81	12529.2	8034.99	6777.11	6273.2	4968.84	4461.44	4617.2	5874.49	2606.82	4770.86	3164.68	3699.29	5377.41	2687.01	25214.4	17269.2	15714.8		809.563	15.9682	S-16-2		32
745	S743 (m/z=611.470232; rt=15.96571)	6222.37	10072	6684.53	5429.66	4275.38	3944.32	5311.09	4108.34	3837.03	2489.91	3554.7	3051.56	3784.43	3666.36	3081.7	24411.1	16977.7	14393.2		611.47	15.9657	S-16-2		32
746	S744 (m/z=611.470133; rt=15.96573)	6222.37	10072	6684.53	5429.66	4275.38	3944.32	5311.09	4108.34	3837.03	2489.91	3554.7	3051.56	3784.43	3666.36	3081.7	24411.1	16977.7	14393.2		611.47	15.9657	S-16-2		32
747	S747 (m/z=848.52352; rt=15.9723)	4111.31	7594.03	3842.71	4305.36	6012.45	3813.73	3758.66	3865.62	4615.17	3489.04	4157.54	4497.12	4411.69	3890.84	3550.87	20380	14216.9	11125.9		848.524	15.9723	S-16-3		32
748	S750 (m/z=518.406788; rt=16.0437)	30167.5	26276.6	36156.8	74023	57799.6	42034.8	52924.9	43105.7	39894.6	14950	17305.1	26051.8	20472.6	21273.5	11960.4	48319.3	22179	26515.4		518.407	16.0437	S-16-4		59
749	S748 (m/z=313.274291; rt=16.04002)	13276	10321.7	9333.96	29257.6	20217.7	15956.7	19237.8	13300.1	15420.2	5468.46	6544.79	8570.36	10030.2	9729.5	5758.4	16784.6	9633.83	12823.7		313.274	16.04	S-16-4		59
750	S752 (m/z=245.138671; rt=16.04413)	19003	12821.7	16983.5	36219.8	29318.6	21566.8	27078.9	20626.2	19430.8	7965.95	9096.42	13559.6	12366.4	11535.7	7737.69	24496.2	11349.1	11444.8		245.139	16.0441	S-16-4		59
751	S754 (m/z=483.369505; rt=16.04463)	13745.3	13708.1	18807.9	30721.1	24894.1	18870.2	22975.2	17993.5	18181.4	6122.61	10210	13517.2	11084.1	9849.85	6208.9	20620.8	13348.9	12880.8		483.37	16.0446	S-16-4		59
752	S757 (m/z=523.362178; rt=16.04577)	11296	7386.34	10870.1	20268.9	16509.2	13028.9	18591.1	13154.9	13470.6	6086.6	8065.04	8767.84	10887.4	10289.3	6139.32	11090.1	7019.41	9779.34		523.362	16.0458	S-16-4		59
753	S751 (m/z=245.135722; rt=16.0439)	9907.64	7151.92	8838.09	19286.8	16261.5	11988.7	15170.7	10767.1	10539.2	4509.64	4581.73	6403.35	6838.21	6005.08	4140.4	14389.8	5607.08	6881.7		245.136	16.0439	S-16-4		59
754	S755 (m/z=227.12817; rt=16.0449)	11712.6	9519.51	12945.1	25301.2	17348.9	14470.8	19325.5	12920.9	14551.8	5200.05	6950.86	8640.07	9718.77	8087.57	4564.86	18520	8372.82	15092.2		227.128	16.0449	S-16-4		59
755	S756 (m/z=523.35095; rt=16.04548)	7823.27	5233.52	7464.1	13562	11374.6	8996.4	13161	8642.93	9030.41	4222.69	5681.59	5082.94	7420.38	6689.71	3808.17	7368.56	5635.96	6708.2		523.351	16.0455	S-16-4		59
756	S749 (m/z=518.388251; rt=16.04333)	7298.4	7219.68	9853.85	21257.8	16160.5	11960.9	13525.7	11368.2	11329.3	3646.05	5266.02	7355.31	5465.51	4898.71	3088.15	13997.3	5552.09	6983.01		518.388	16.0433	S-16-4		59
757	S753 (m/z=519.410174; rt=16.04428)	10666.2	8883.17	11444.9	24853.4	16951.2	12507.3	13840	13330.1	13202.3	4983.86	5970.21	8934.29	6725.13	5917.29	6159.59	14501.3	8097.39	8650.67		519.41	16.0443	S-16-4		59
758	S758 (m/z=656.512254; rt=16.0926)	9903.45	9867.26	12601.2	21229.9	17878.2	12936.5	18699.5	11650.5	11865.2	5008.27	9358.7	7770.22	9034.65	8580.49	5305.75	14374.1	6742.07	8429.52		656.512	16.0926	S-16.1-1		59
759	S759 (m/z=926.587026; rt=16.14998)	12662.9	14603.7	19256.9	16175.6	19922.4	12200.9	24311.9	20226.8	21627.8	13456.9	16381.5	17931.1	20588.7	24104.4	15026.5	247659	149237	181454		926.587	16.15	S-16.1-2		52
760	S760 (m/z=437.741349; rt=16.15152)	15128.5	16708.3	12717.7	14997.4	15477.2	12013.8	11254.1	14000	9562.25	16337.2	12881.1	4880.72	13829.3	14331.8	10971	12718.2	14858.5	12812.1		437.741	16.1515	S-16.2-1		1
761	S761 (m/z=437.770233; rt=16.15265)	14057.5	15381.6	12774	15425.6	14511.3	10613.4	10269	13347.3	13497.9	14831.2	13197.1	9097.87	12869.5	13569.9	11499.8	11779.5	12421.7	11470.2		437.77	16.1526	S-16.2-2		1
762	S762 (m/z=926.587194; rt=16.16484)	14887.9	14603.7	20130.9	16175.6	19922.4	12200.9	24311.9	20226.8	21627.8	13456.9	16381.5	17931.1	20588.7	24104.4	15026.5	247659	149237	181454		926.587	16.1648	S-16.2-3		52
763	S763 (m/z=927.59025; rt=16.16518)	7135	8795.28	11860.8	9827.74	12095.2	8304.97	11843.2	11287.3	13218.7	8499.81	9301.29	11884.7	12082.9	13517.5	8897.24	137961	84847.5	105112		927.59	16.1652	S-16.2-3		52
764	S765 (m/z=473.399988; rt=16.19971)	6470.9	5489.09	16671.1	6273.6	4771.37	5049.25	4595.8	3761.7	5322.57	4252.56	4621	4332.76	4496.66	2924.84	3471.13	5209.43	4358.09	4518.89		473.4	16.1997	S-16.2-4		8
765	S764 (m/z=473.389551; rt=16.19396)	3683.99	3469.85	9819.35	4515.17	2812.8	3167.56	3185.94	2788.02	3867.05	2935.44	2669.92	2761.36	1926.5	1790.17	1863.62	3266.36	2375.72	2663.91		473.39	16.194	S-16.2-4		8
766	S771 (m/z=607.294204; rt=16.21602)	166669	358860	221548	165337	135140	146690	133097	100256	188776	67735.7	100387	74974.4	64404.3	87675	66844	269728	175516	188554		607.294	16.216	S-16.2-5		50
767	S769 (m/z=608.297051; rt=16.21584)	64277.2	147390	90506.8	68165.6	55064.1	58651	54546.6	44229.5	76245.1	26901.2	38562.9	30070	26021.1	39028.2	23983.2	106136	63071.7	80527		608.297	16.2158	S-16.2-5		50
768	S770 (m/z=608.297139; rt=16.21584)	64277.2	147390	90506.8	68165.6	55064.1	58651	54546.6	44229.5	76245.1	26901.2	38562.9	30070	26021.1	39028.2	23983.2	106136	63071.7	80527		608.297	16.2158	S-16.2-5		50
769	S768 (m/z=607.264228; rt=16.21581)	33813.6	75343.5	45586.6	33671.8	28292.6	29587.6	26829.9	20633.5	38508.5	13781.7	20883	15036.1	12656.3	17426.3	14133.7	57943.6	35968.8	38502.6		607.264	16.2158	S-16.2-5		50
770	S774 (m/z=303.646433; rt=16.21619)	22321.4	50116.3	30971.8	21648.8	18675.5	20187.8	19274	14201.1	26119.7	9359.97	14219.5	10761.8	9733.19	12965.9	9385.7	36066.4	22335.8	23178.8		303.646	16.2162	S-16.2-5		50
771	S773 (m/z=303.650248; rt=16.2161)	20446.9	46997.7	29462.2	20347	17201.5	18726.6	17497.5	13432.7	24305.7	8598.05	12836.5	10498.8	8797.76	11904	8833.99	33729.5	20896	21897.2		303.65	16.2161	S-16.2-5		50
772	S766 (m/z=609.300313; rt=16.21559)	16713.8	34220.8	18708.9	14194.4	13027.8	12864.4	13685.1	8400.59	16104.3	6276.74	9833.44	7550.7	6350.01	8978.34	6600.45	25356.7	16166.6	16803.2		609.3	16.2156	S-16.2-5		50
773	S767 (m/z=304.151404; rt=16.21574)	9577.22	18625.7	11185	8266.24	6806.97	8479.77	6816.09	5131.94	11059.2	4153.04	5716.46	4844.66	5360.75	5560.63	3917.83	14547.4	8436.7	11500.7		304.151	16.2157	S-16.2-5		50
774	S772 (m/z=304.148106; rt=16.21606)	9577.22	19314.3	11480.3	8266.24	6806.97	8479.77	6816.09	5131.94	11059.2	4163.42	5716.46	4844.66	5390.96	5560.63	4159.38	14757	8436.7	11737.6		304.148	16.2161	S-16.2-5		50
775	S775 (m/z=202.433674; rt=16.21653)	7234.75	18278.2	10717.5	7740.3	7206.59	7228.93	6189.29	5042.34	9929.88	2829.95	4481.21	3242.95	3855.27	4143.33	1670.73	14038.1	7386.79	9278.65		202.434	16.2165	S-16.2-5		50
776	S778 (m/z=856.526911; rt=16.24273)	12170.5	24122.4	25106.7	13572.3	12829.3	9333.46	14779.3	11945.8	16934.3	9917	10140	14938.7	15942.8	24562	9358.4	98512.2	77335.8	57114.9		856.527	16.2427	S-16.2-6		39
777	S777 (m/z=857.531196; rt=16.24222)	6622.26	14429.1	10696.9	5576.68	8918.65	5692.76	7061.27	5980.31	9229.99	2753.08	6163.25	6675.36	8683.08	13330.6	6453.49	48702.9	44349.8	32629.8		857.531	16.2422	S-16.2-6		39
778	S776 (m/z=858.532452; rt=16.2402)	4030.77	5293.51	4609.37	4000.3	2565.37	1841.71	3799.53	3156.38	4546.04	2258.19	2518.84	2361.07	3925.05	3978.02	1666.4	16734.3	15656.9	12078.1		858.532	16.2402	S-16.2-6		39
779	S779 (m/z=589.485136; rt=16.24941)	14769.4	9346.36	9185.17	9153.9	6427	9289.16	11433.2	5249.33	9792.3	6912.74	3911.2	5642.4	5243.37	6416.2	5368.7	18569.3	21488.9	8922.38		589.485	16.2494	S-16.2-7		49
780	S780 (m/z=823.770377; rt=16.25868)	3642.4	14368.3	6624.56	10767.2	26754.2	26177.1	25056.6	22749.2	24003.2	3513.66	16230.5	6308.05	4829.4	2925.92	6517.26	6287.64	10985.4	2740.95		823.77	16.2587	S-16.3-1		60
781	S781 (m/z=948.628884; rt=16.28658)	5666.36	6568.14	6321.67	6080.15	5735.54	3918.48	5310.33	4657.91	3635.98	3982.37	5913.7	4788.82	6852.97	4969.29	4044.22	55936.6	29124.1	23923.1		948.629	16.2866	S-16.3-2		39
782	S783 (m/z=932.634107; rt=16.30739)	51286	26422.2	21597.4	17739.5	25894.7	19453	35046.2	25273.6	28036.6	20701.2	16093.6	17522.5	20831.1	24727.3	21132.3	225735	222635	157666		932.634	16.3074	S-16.3-3		52
783	S784 (m/z=933.638359; rt=16.30825)	29761.6	13687.7	12032.7	10117.5	11730.3	10309.4	16924	15088.6	15715.3	13216.3	9936.23	10305.6	12749.3	13894.6	12197.3	128233	120829	88618.9		933.638	16.3082	S-16.3-3		52
784	S782 (m/z=934.640574; rt=16.30614)	9131.2	5482.53	2927.66	4138.38	3909.16	3695.08	6698.02	5015.49	3448.07	4352.18	3221	3694.53	4271.71	4391.1	4558.97	41325.7	44544.6	30378.6		934.641	16.3061	S-16.3-3		52
785	S785 (m/z=466.317677; rt=16.30998)	6232.38	5465.41	4078.94	3301.63	3813.79	3370.92	5829.49	3684.31	4491.85	3993.13	2932.86	3349.59	3614.42	4441.51	2622.77	28423	29218.2	20730.1		466.318	16.31	S-16.3-3		52
786	S786 (m/z=466.324245; rt=16.31003)	6232.38	5374.97	4077.56	3301.63	3417.62	3238.87	5829.49	3684.31	4480.15	3987.78	2782.42	3268.92	3073.89	4298.74	2379.54	28368.5	29218.2	20711.9		466.324	16.31	S-16.3-3		52
787	S787 (m/z=660.544276; rt=16.40128)	12377.9	6340.86	5703.65	18021.1	10296.6	6191.25	12700.3	7750.72	7118.94	4760.84	4433.04	5120.65	7719.33	5405.95	3421.7	13793.5	6357.49	6906.78		660.544	16.4013	S-16.4-1		59
788	S788 (m/z=660.544253; rt=16.40128)	12377.9	6340.86	5703.65	18021.1	10296.6	6191.25	12700.3	7750.72	7118.94	4760.84	4433.04	5120.65	7719.33	5405.95	3421.7	13793.5	6357.49	6906.78		660.544	16.4013	S-16.4-1		59
789	S795 (m/z=313.274315; rt=16.45657)	13775.8	21513.8	26219	30840.7	31956.2	31526.8	20073.3	17145.6	31837.8	11439.2	13949	15170.1	8818.08	12458.8	7914.1	24505.4	17067.8	17489.7		313.274	16.4566	S-16.5-1		59
790	S790 (m/z=229.143892; rt=16.45352)	15769.5	20690.3	25928	27201.8	31419.1	32665.9	23762.3	19286	30096.5	6757.25	11637.9	13804.9	8917.06	13371.7	7788.8	27620.1	18149	17242.5		229.144	16.4535	S-16.5-1		59
791	S794 (m/z=502.411724; rt=16.4559)	17046.1	26094.2	37601.7	36715.5	41954.5	35889.8	27872.9	23569.6	36784.9	7231.31	16369.9	14249.1	9866.1	14333.7	11712.2	23764.7	19903.7	15593.7		502.412	16.4559	S-16.5-1		59
792	S791 (m/z=229.140805; rt=16.45363)	7044.28	9584.36	12124.3	12688	14970.4	15259.3	10998.2	9150.89	13888.8	3159.01	5222.61	6907.61	4326.96	4788.75	2990.09	13072.7	8384.14	8931.61		229.141	16.4536	S-16.5-1		59
793	S792 (m/z=507.367056; rt=16.4553)	8437.63	13409.9	19283.1	18499.6	17492	17300.6	12487	14856.7	19859.3	5606.57	9402.81	9852.87	8061.83	12286.7	7304.61	15823.7	9716.55	12902		507.367	16.4553	S-16.5-1		59
794	S789 (m/z=467.37429; rt=16.45233)	12748.4	16518.6	19452.2	19961	24615.1	20784.2	15615.4	14210.4	23441.8	5504.83	9587.53	10960.6	7855.91	13044.1	6148.13	23087.7	15006.9	11361.6		467.374	16.4523	S-16.5-1		59
795	S793 (m/z=523.341148; rt=16.45578)	6348.46	12078.7	11886.4	10283.5	9643.46	11705.1	6909.46	6777.62	11353.1	3223.72	3941.21	4374.55	4560.8	5788.67	2798.25	7399.67	6248.82	5674.66		523.341	16.4558	S-16.5-1		59
796	S804 (m/z=502.411836; rt=16.50575)	5063.06	5759.52	10951.8	8626.2	11561.8	10412.7	6725.77	4626.53	8232.08	4002.8	4042.42	4397.15	2759.65	4181.12	2975.13	5487.92	3308.62	4530.03		502.412	16.5057	S-16.5-1		59
797	S796 (m/z=503.415017; rt=16.45699)	4960.62	8076.87	11661.5	9636.57	13180.4	11772.7	9218.12	6312.33	12131.5	5563.14	5727.78	4872.21	5980.11	4805.87	2951.05	12699.8	8361.5	5220.35		503.415	16.457	S-16.5-1		59
798	S797 (m/z=803.54631; rt=16.48865)	10388.5	8781.63	9684.39	9575.37	10502.2	8514.64	11430.3	8584.49	10119.6	13804.6	12227.5	9636.52	15535.6	13317.2	10822.7	9059.57	9564.72	10765.6		803.546	16.4886	S-16.5-2		1
799	S799 (m/z=391.285253; rt=16.49152)	55256.8	59552.7	57534.2	62672.8	58140	50238.1	57456.9	39948.7	45994.9	49728	54029.1	43448.6	44783.5	46364.5	33848.7	58652.8	59648	43197.7		391.285	16.4915	S-16.5-3		1
800	S798 (m/z=391.276192; rt=16.49125)	22892.7	25457.2	23115	26325.3	23979.2	20251.3	22734.1	16574.8	18070.5	19865.5	22815.5	17113.9	18511.9	19346.8	14414.3	25284.3	23537.8	17519.1		391.276	16.4913	S-16.5-3		1
801	S800 (m/z=413.267181; rt=16.49196)	11286.4	10788	13522.3	10203.8	10850.1	9790.33	11711.3	10673.5	10839.3	14818.9	13082	10913.1	13727	13988.6	11564.9	11419.8	10269	9795.21		413.267	16.492	S-16.5-4		1
802	S801 (m/z=392.288689; rt=16.49223)	15994.1	17429.7	15118	19842.5	18726.6	15261.7	15652.1	11265.1	10871.3	14815.6	12553.6	10937.4	14199.3	15892.1	10815.7	14914.9	19460.7	12079.3		392.289	16.4922	S-16.5-5		1
803	S802 (m/z=429.241105; rt=16.49238)	21433.7	18535.8	20665.1	15041.5	16112.1	15636.6	12872.5	9863.35	14456.9	13672.1	14310.8	11935.6	15694.8	15404.5	9986.3	15538.8	17354.9	12399.7		429.241	16.4924	S-16.5-6		1
804	S803 (m/z=190.050041; rt=16.49253)	9932.08	9264.42	9428.54	11702.2	11772.2	9843.8	9494.85	7742.26	6203.46	7145.76	8225.2	6993.09	6914.08	10077.6	7886.27	6760.52	9091.79	6817.05		190.05	16.4925	S-16.5-7		1
805	S805 (m/z=313.274143; rt=16.51683)	6709.98	5957.24	8263.4	11423.6	10932.5	8238.28	8351.72	8303.94	8905.44	2991.38	3665.5	3955.22	2345.02	4660.15	3220.49	7948.78	3465.13	7715.45		313.274	16.5168	S-16.5-8		59
806	S806 (m/z=437.776845; rt=16.52788)	7466.53	15381.6	11282.8	15692.7	14511.3	11282.6	13474.8	10978	12514.8	15106.5	13798.6	9097.87	12869.5	12625.3	12143.4	11779.5	13161	12225		437.777	16.5279	S-16.5-9		1
807	S837 (m/z=764.533664; rt=16.57449)	289493	411820	313173	153016	151014	146193	140515	141339	184153	108114	152383	129015	142583	202321	114891	1.23788e+06	727277	925329		764.534	16.5745	S-16.6-1		39
808	S831 (m/z=765.537908; rt=16.57431)	133631	187414	146194	76032.2	73568.7	70372.6	62155.7	68051.1	85987.6	50760.2	71975.5	59654.8	64521.8	97682.8	55572.8	589246	339960	427793		765.538	16.5743	S-16.6-1		39
809	S832 (m/z=765.538344; rt=16.57432)	133631	187414	146194	76032.2	73568.7	70372.6	62155.7	68051.1	85987.6	50760.2	71975.5	59654.8	64521.8	97682.8	55572.8	589246	339960	427793		765.538	16.5743	S-16.6-1		39
810	S825 (m/z=585.45367; rt=16.57407)	26011.4	44847.9	44157.4	25551.1	24736.8	24765.6	20463	20289.9	23635.4	15795.9	23128.6	18108.7	22999.9	30716.3	15758.4	212072	117325	161228		585.454	16.5741	S-16.6-1		39
811	S836 (m/z=382.267826; rt=16.57445)	36697.6	50950.7	39522.1	19779.9	18118.9	17568.2	18225.6	17196.6	23166.5	13082.9	18545.1	16300.9	18486.5	26080.9	14067.3	157076	92658.9	116529		382.268	16.5745	S-16.6-1		39
812	S823 (m/z=766.538433; rt=16.57395)	38789.7	52193.2	43580.5	18735.5	16394.1	17155.5	14395.2	15984.5	18189.7	12494.1	16238.6	17937.8	14880.9	26608.9	13832.4	161594	93415.7	112900		766.538	16.574	S-16.6-1		39
813	S824 (m/z=766.538551; rt=16.57405)	38789.7	52193.2	43580.5	18735.5	16394.1	17155.5	14395.2	15984.5	18189.7	12494.1	16238.6	17937.8	14880.9	26608.9	13832.4	161594	93415.7	112900		766.539	16.574	S-16.6-1		39
814	S822 (m/z=335.25852; rt=16.57366)	9820.45	19094.9	18763.2	12118.3	9930.79	9331.92	9232.64	7272.66	11309.5	7006.15	8865.77	9170.98	9501.91	11633.5	8006.18	92877.6	51148.8	62442.2		335.259	16.5737	S-16.6-1		39
815	S844 (m/z=785.463024; rt=16.57796)	8806.63	17489.9	11126.6	5855.9	7037.77	7209.59	5210.11	5132.62	5623.57	4223.83	6783.5	5296.82	5835.1	9144.96	5146.93	20299.2	17280.9	17176.9		785.463	16.578	S-16.6-1		32
816	S838 (m/z=586.457303; rt=16.57453)	18393.9	26345.9	19166.1	8843.49	10299.2	9841.27	8700.44	7109	9437.32	5087.59	8682.12	8981.61	8313.08	12050.8	5665.53	81623.7	48784	64545.1		586.457	16.5745	S-16.6-1		39
817	S829 (m/z=254.848185; rt=16.57421)	13320.2	19125.6	14930.9	6664.03	7133.49	7014.65	4847.42	6351.37	9487.37	3792.09	5962.46	6113.91	6443.12	7821.96	4917.05	59652.5	36583.2	43922.7		254.848	16.5742	S-16.6-1		39
818	S839 (m/z=382.769106; rt=16.57454)	16999.7	24018.7	18902	8383.22	8767.89	7763.47	7310.17	8020.85	10748.1	5309.31	9209.05	7428.17	8481.86	12482.7	7181.52	74756.6	42963.4	53853.3		382.769	16.5745	S-16.6-1		39
819	S840 (m/z=307.227342; rt=16.5747)	7850.46	17339.6	12712.1	7225.03	9157.28	5888.44	5624.2	5511.75	7014.65	3853.98	7075.18	5416.79	5542.85	8658.17	5063.59	53055.1	32359.4	44474.8		307.227	16.5747	S-16.6-1		39
820	S828 (m/z=382.774091; rt=16.57421)	16102.5	22862	17867.1	8139.16	8123.66	7493.44	6898.75	6905.66	10159.6	4897.24	8627.36	6676.6	7827.48	11959.2	6659.06	70833.4	40284	50651.9		382.774	16.5742	S-16.6-1		39
821	S833 (m/z=586.439884; rt=16.57441)	9134.27	13078.1	9578.25	4400	5276.67	5813.28	4387.48	3983.95	4489.56	2437.63	4070.13	4373.38	3946.74	4054.29	2377.65	44265.3	24552.2	33935.7		586.44	16.5744	S-16.6-1		39
822	S830 (m/z=307.221635; rt=16.57427)	2753.19	6309.52	4566.32	2791.14	3525.61	2138.81	2036.7	2204.01	2225.06	1422	2649.45	1876.25	2066.55	2992.6	1973.62	20505.5	11675.7	16724.6		307.222	16.5743	S-16.6-1		39
823	S826 (m/z=254.842475; rt=16.57411)	3311.48	4854.95	3355.74	1415.82	1883.66	1395.75	1488.37	1501.9	2721.84	877.394	1005.27	1833.35	1601.67	1752.88	967.279	12605.6	8122.32	9744.39		254.842	16.5741	S-16.6-1		39
824	S807 (m/z=656.510454; rt=16.55376)	3679.81	5967.41	5124.99	4305.56	5827.81	4935.67	3256.67	4126	5587.32	3039.84	2918.66	3554.17	2582.46	5853.81	3800.91	17052.7	8783.62	10335.7		656.51	16.5538	S-16.6-1		32
825	S814 (m/z=954.61817; rt=16.56921)	86866.6	88811.4	121748	100313	132108	87623.8	136062	126344	166583	92668.9	122370	115038	131458	180763	100925	1.4049e+06	932552	1.09273e+06		954.618	16.5692	S-16.6-2		52
826	S813 (m/z=955.622339; rt=16.56913)	54743.6	52786.6	75125.1	56575.4	75569.7	46942.9	75687.6	67453.3	96624.3	54345.6	74549.5	65633.5	73800.3	79468	55244.9	808673	533026	617182		955.622	16.5691	S-16.6-2		52
827	S810 (m/z=956.625224; rt=16.56859)	16967.6	19461.7	25019.8	24173.6	24121.1	16405.3	25307.7	22421.6	34561.8	18467.5	23639.8	21742.2	25484.5	26222.5	17754.1	266930	174675	204128		956.625	16.5686	S-16.6-2		52
828	S812 (m/z=477.311145; rt=16.569)	10313.2	11462.3	15138.4	12570.6	14780.1	10717.9	17243.3	15498.9	20255.3	11186.5	14595.1	14103.9	17333.6	22420.8	13300.6	178062	123596	141827		477.311	16.569	S-16.6-2		52
829	S815 (m/z=477.813045; rt=16.56936)	8283.26	7781.64	14056.2	8648.51	8787.41	6258.97	8955.78	9009.27	12028.8	7205.67	9976.92	9171.23	9809.41	14003.9	7811.57	99600.8	68823.1	78451		477.813	16.5694	S-16.6-2		52
830	S818 (m/z=957.627932; rt=16.57017)	5951.01	4533.53	8596.84	5751.12	7411.97	3916.05	8028.7	6307.3	9809.82	3224.62	5756.04	6415.99	7240.78	9922.66	5819.95	63611.8	43952.3	50500		957.628	16.5702	S-16.6-2		52
831	S809 (m/z=613.485384; rt=16.56842)	6408.38	7020.57	9770.23	7991.36	10052.8	5999.5	11034	6736.98	11141.2	6385.44	7447.48	8731.81	9214.19	9423.58	6094.75	106618	66514.1	77844.1		613.485	16.5684	S-16.6-2		52
832	S816 (m/z=318.21193; rt=16.5695)	4684.53	5198.84	9020.74	5292.79	6275.02	4367.16	6136.25	6880.53	7184.2	4675.58	6150.24	4987.87	7165.82	8347.26	5097.07	69153.4	44721.8	53176.8		318.212	16.5695	S-16.6-2		52
833	S808 (m/z=613.456524; rt=16.56719)	1769.14	2296.47	2047.41	1676.43	2337.01	2112.02	1617.75	1330.31	2390	1561.78	1864.51	2116.53	2500.01	2369.16	1816.28	25152.4	15353.6	17301.6		613.457	16.5672	S-16.6-2		52
834	S811 (m/z=478.324135; rt=16.56897)	3326.1	1507.83	4158.65	3142.26	1810.77	2190.86	3236.65	2350.76	3117.81	1631.05	1688.07	1711.13	2248.13	2466.72	1736.67	25481.5	16580.6	18583.9		478.324	16.569	S-16.6-3		52
835	S817 (m/z=478.313321; rt=16.56961)	3405.08	2002.27	3771.48	3672.58	1810.77	2957.61	3768.13	2350.76	4271.2	2181.07	2452.23	3257.53	2980.36	2988.27	2109.28	32809.7	22327.7	24327		478.313	16.5696	S-16.6-3		52
836	S819 (m/z=335.249923; rt=16.57226)	3459.21	4072.83	4417.21	2763.47	2628.8	1750.41	2143.5	1978.21	1579.44	1137.83	2096.4	1389.02	1605.39	1906.45	1577.1	19208.2	10699	12439.2		335.25	16.5723	S-16.6-4		39
837	S820 (m/z=959.574563; rt=16.57241)	7097.72	5156.48	8443.6	5974.13	6609.34	6510.34	7951.87	9550.94	7637.9	5257.44	8414.47	7502	9283.74	11336.3	9169.65	25050.4	20252.9	20726.3		959.575	16.5724	S-16.6-5		14
838	S841 (m/z=960.578531; rt=16.5754)	5082.27	3663.61	5916.84	3892.89	4876.54	3652.85	4826.89	5750.08	5805.19	5294.42	5980.09	4729.7	7083.35	7679.78	5268.64	13273.8	10041.7	13729.9		960.579	16.5754	S-16.6-5		14
839	S821 (m/z=975.547413; rt=16.57312)	4545.7	5526.14	6503.41	3490.69	3274.56	3591.66	4424.34	3820.61	4666.1	3516.6	3809.52	3182.42	4744.82	6857.37	5233.23	12578.8	11837.3	12726.6		975.547	16.5731	S-16.6-5		14
840	S834 (m/z=767.542374; rt=16.57443)	4699.39	10694.5	7430.21	4418.56	2699.2	2729.68	2883.01	3440.03	2739.12	2517.14	3502.26	2792.39	3792.64	3927.39	2128.41	33548.6	17010.8	24252		767.542	16.5744	S-16.6-6		39
841	S835 (m/z=767.542912; rt=16.57445)	4699.39	10694.5	7430.21	4418.56	2699.2	2729.68	2883.01	3440.03	2739.12	2517.14	3502.26	2792.39	3792.64	3927.39	2128.41	33548.6	17010.8	24252		767.543	16.5745	S-16.6-6		39
842	S827 (m/z=767.51666; rt=16.57419)	2511.19	4427.72	4119.27	3234.67	1859.17	1544.21	1770.01	2488.93	1924.71	1465.95	2073.73	2610.63	2621.76	2885.18	1750.14	20901.2	10578.7	15158.9		767.517	16.5742	S-16.6-6		39
843	S842 (m/z=769.489805; rt=16.5778)	12348.1	24290.7	18594	9844.36	9829.11	11342.9	10563.3	12695.3	11274.1	10976.1	14465.4	13727.9	13432	17170.3	11493	38078	28218.5	29586.8		769.49	16.5778	S-16.6-7		32
844	S843 (m/z=770.493194; rt=16.57789)	6876.87	11688.2	9439.95	5055.56	5935.77	5253.84	5755.03	5299.83	6778.25	3911.29	6989.7	7119.27	6143.15	7414.11	5158.26	17073.4	16976.1	15128.6		770.493	16.5779	S-16.6-7		32
845	S845 (m/z=437.732862; rt=16.65029)	15128.5	16708.3	12281.9	14220.3	9007.5	11255.1	3030.39	1043.05	2279.67	9773.55	6170.43	6220.13	12211.3	11866.4	8536.65	6635.92	10593.2	7371.19		437.733	16.6503	S-16.7-1		44
846	S846 (m/z=716.566144; rt=16.65953)	14714.2	11387	11500.4	6338.78	9641.17	11326.8	4382.56	3766.38	5014.68	3253.92	3249.51	4319.08	2761.78	2539.02	2351.27	4272.2	5023.61	3888.56		716.566	16.6595	S-16.7-2		51
847	S847 (m/z=716.5699; rt=16.65967)	14714.2	11387	11500.4	6338.78	9641.17	11326.8	4382.56	3766.38	5014.68	3253.92	3249.51	4319.08	2761.78	2539.02	2351.27	4272.2	5023.61	3888.56		716.57	16.6597	S-16.7-2		51
848	S849 (m/z=520.438529; rt=16.80008)	15838	16317.9	10999.3	14973	14854.4	10570.5	14566.2	12879.4	12356.5	12405.1	13855.2	10777	12087.5	11835	10059.8	18546.1	12837.3	11657.8		520.439	16.8001	S-16.8-1		1
849	S848 (m/z=520.427378; rt=16.7997)	11441.9	12641.3	8122.98	10720.1	11584.5	7602.82	10633.1	9462.46	9771.34	8982.01	10006	7929.52	7988.45	9396.3	7092.44	13314.5	9476.02	8485.08		520.427	16.7997	S-16.8-1		1
850	S850 (m/z=520.437709; rt=16.84106)	15279.7	7029.27	6568.1	9894.79	6152.18	7799.23	6232.41	6614.11	2938.75	9002.65	11825.6	10777	12087.5	9364.88	8521.55	7246.97	7188.7	5945.96		520.438	16.8411	S-16.8-2		27
851	S851 (m/z=591.500321; rt=16.92361)	10338.4	7989.84	8536.48	8296.34	9914.53	6189.4	10920.9	7039.08	8254.49	5557.37	4581.85	4895.65	4613.34	4763.03	4752.7	8494.33	10804.8	5553.52		591.5	16.9236	S-16.9-1		1
852	S852 (m/z=1194.826114; rt=16.95159)	18129	15784.4	11880.2	12812.7	18831	17942.6	11590.2	9835.2	14483.1	8477.39	5846.61	6421.97	5014.32	7453.35	5800.21	9246.72	11553.6	5626.99		1194.83	16.9516	S-17-1		58
853	S853 (m/z=1195.828816; rt=16.95195)	15109.2	13067.5	10373.2	9960.38	12483.8	13686.9	8509.67	8618.33	10631.1	4665.96	3259.91	5816.79	6753.43	5404.84	5211	8439.99	14681.2	5513.05		1195.83	16.9519	S-17-1		58
854	S854 (m/z=954.618844; rt=16.96745)	7486.88	6800.22	10537.7	7993.45	9394.99	7186.65	9933.23	6897.73	11597.9	4499.4	5751.68	4525.1	7476.72	10991.3	7699.01	53965.3	35764.9	46730.7		954.619	16.9674	S-17-2		39
855	S855 (m/z=955.622974; rt=16.96837)	5126.66	4777.53	7508.59	5448.48	5025.02	5664.74	6159.11	3956.24	5783.22	3026.36	5069.34	4621.45	4899.39	6009.61	5119.09	34530.7	18645.8	34179.7		955.623	16.9684	S-17-2		39
856	S862 (m/z=743.488757; rt=16.97627)	16252	16636.3	5198.77	9954	10799.1	10832.1	11912.7	9156.18	10695.6	8932.31	6431.75	6072.65	8194.44	10060.8	5629.32	46148.7	48108.8	18361.7		743.489	16.9763	S-17-3		49
857	S863 (m/z=571.474407; rt=16.97644)	20991.5	18003	13898.6	12643.5	10376.8	12409.9	12892.8	8497.99	10795.2	7562.25	5603.81	7003.67	10447.7	10269.3	5002.47	44921.1	57143.5	13690.2		571.474	16.9764	S-17-3		49
858	S861 (m/z=760.515728; rt=16.97621)	25497.7	21323.8	16564.1	10200	12918.9	13928.6	20812.5	12789.4	11549.3	7763.87	5383.81	7760.36	8901.34	11653.1	7766.01	53709	85039.1	13329.6		760.516	16.9762	S-17-3		49
859	S867 (m/z=744.491173; rt=16.97866)	9119.89	6760.72	3532.93	6161.82	6511.14	6216.83	8539.18	5385.45	5566.84	2997.95	3466.53	3809.82	3858.43	5198.24	2226.52	20572.6	21051.8	9688.23		744.491	16.9787	S-17-3		49
860	S865 (m/z=761.521318; rt=16.97756)	10401.6	9444.43	8183.34	8485.21	6423.86	8243.31	8665.9	6767.63	5899.3	5180.12	4813.21	5513.19	4638.79	6671	3806.24	22877.8	33194.3	20966.6		761.521	16.9776	S-17-3		49
861	S856 (m/z=834.542534; rt=16.9692)	13173.8	10722.7	9680.31	10254.1	10166.8	12819.6	10568.6	8130.1	8436.39	6564.42	5985.02	7620.65	7150.25	9501.43	6086.35	45031.6	75430.5	44160.5		834.543	16.9692	S-17-3		52
862	S860 (m/z=571.452411; rt=16.97576)	6124.1	6240.39	4804.1	3500.38	3528.27	3890.38	3543.35	3441.65	3781.35	3006.54	2135.12	2031.89	2864.69	3339.08	1196.95	13212.1	17699.2	4633.07		571.452	16.9758	S-17-3		49
863	S866 (m/z=572.477637; rt=16.9785)	9228.82	6956.54	6803.52	5306.27	4337.06	5553.15	6651.71	5089.45	4341.92	3647.14	2820.77	3202.24	3007.74	4131.6	1600.94	19593.5	24881.6	7457.41		572.478	16.9785	S-17-3		49
864	S857 (m/z=762.531671; rt=16.97441)	8131.29	16010.8	2999.95	23089.7	20892.4	24742.1	21265.7	16668.7	16333.1	8585.2	8327.88	9466.23	6892.41	8463.63	4718.23	47216.6	90804.9	49654.2		762.532	16.9744	S-17-4		61
865	S858 (m/z=745.505123; rt=16.97462)	5843.97	14203.1	10727.4	11768.1	9489.74	11214.1	10431.7	8377.48	9202.19	5813.48	4840.03	5443.31	2592.73	3657.25	3225.87	17861	20145.2	5737.43		745.505	16.9746	S-17-4		62
866	S859 (m/z=759.486218; rt=16.97548)	6101.31	8016.8	4983.95	7292.19	5431.48	3079.1	3913.25	3875.71	4587.91	2599	2733.09	2972.38	4114.23	4462.11	1899.29	20614.6	10937.3	7322.07		759.486	16.9755	S-17-5		32
867	S869 (m/z=741.476035; rt=16.9814)	5043.81	6477.85	4557.35	6925.45	4546.07	4654.88	3809.45	3351.94	3886.52	2077.42	2976.94	2053.92	4408.67	5247.84	2353.57	31474.5	21375.7	13544.9		741.476	16.9814	S-17-5		39
868	S864 (m/z=764.547829; rt=16.9773)	10270.8	9879.24	3510.56	39402.8	25482.5	29009.3	15993.3	17074.7	15654.9	12993.8	8605.12	13930.8	4389.63	5142.76	5852.1	5343.2	10093.2	3000.72		764.548	16.9773	S-17-6		63
869	S872 (m/z=573.490056; rt=16.98399)	19825.6	31061.5	23298	43619.7	32023.5	36949.7	18594.3	15617.3	20755.9	9745.54	6963.61	10455.9	4284.56	6322.68	4328.21	29607.7	30625.7	8761.2		573.49	16.984	S-17-7		64
870	S868 (m/z=765.541534; rt=16.97956)	3990.25	6683.6	7085.08	16691.9	11816.6	14908	7673.71	6622.98	6029.55	7667.77	4692.54	7036.93	3213.95	4527.33	3082.46	10831.5	15290.7	10130.6		765.542	16.9796	S-17-7		56
871	S870 (m/z=766.564039; rt=16.98173)	6505.57	5811.34	2586.26	14008	22117.7	11411.2	16760.5	16686.1	18470.1	12603.2	15788.6	13812.6	10066.4	8925.34	10060.5	8888.97	9830.33	6952.86		766.564	16.9817	S-17-8		65
872	S871 (m/z=766.56182; rt=16.98194)	6505.57	5811.34	2586.26	14008	22117.7	11411.2	16760.5	16686.1	18470.1	12603.2	15788.6	13812.6	10066.4	8925.34	10060.5	8888.97	9830.33	6952.86		766.562	16.9819	S-17-8		65
873	S873 (m/z=774.565713; rt=16.98635)	8591.89	11725.2	5340.29	11584.7	11070	15814.3	8339.38	6326.3	8621.58	3623.7	3379.9	4166.98	3474.33	3495.59	2215.88	5232.97	9401.42	3139.74		774.566	16.9863	S-17-9		58
874	S874 (m/z=577.521396; rt=16.98764)	4368.87	3659.23	5712.14	9414.37	14573.5	8215.69	11758	11108.1	11557.1	8377.97	5989.92	7365.09	6850.91	3853.9	6362.44	7453.21	9296.53	5093.71		577.521	16.9876	S-17-10		65
[truncated: 36 more rows]
